# Supplementary material for: Integrated genome sizing (IGS) approach for the parallelization of whole genome analysis
Source: BMC Bioinformatics. 2018 Dec 3;19:462. doi: 10.1186/s12859-018-2499-1 (PMC6276166; doi:10.1186/s12859-018-2499-1)
Supplement: Supplementary file 1 — Table S1. Chunk Distribution Across The Reference Genome (Human Assembly Version GRCh37). File consists of all annotated chunk regions mapped to some specific function. The number of chunks derived from each chromosome is represented. (XLSX 46 kb) [file 12859_2018_2499_MOESM1_ESM.xlsx]

## Sheet: Additional file 1
CHUNK DISTRIBUTION ACROSS THE REFERENCE GENOME (Human Assembly Version GRCh37)
CHUNKID	Chrs_number	Start	End	Relative function	Functional region
1_1_1	1	1	4599925	1p_Telomere	1:1-2300000
1_2_2	1	4599926	9896443	-
1_3_3	1	9896444	14185611	-
1_4_4	1	14185612	19231293	-
1_5_5	1	19231294	24326723	-
1_6_6	1	24326724	29939705	-
1_7_7	1	29939706	34713597	-
1_8_8	1	34713598	39954810	-
1_9_9	1	39954811	44846077	-
1_10_10	1	44846078	50491626	-
1_11_11	1	50491627	54628345	-
1_12_12	1	54628346	59687553	-
1_13_13	1	59687554	64801161	-
1_14_14	1	64801162	69506829	-
1_15_15	1	69506830	74148130	-
1_16_16	1	74148131	79754248	-
1_17_17	1	79754249	84726806	-
1_18_18	1	84726807	89683871	-
1_19_19	1	89683872	94599503	-
1_20_20	1	94599504	99700000	Dihydropyrimidine_dehydrogenase_deficiency	1:94700001-99700000
1_21_21	1	99700001	102200000	-
1_22_22	1	102200001	108539229	Stickler_syndrome,_type_II_(STL2)	1:102200001-107200000
1_23_23	1	108539230	114588940	-
1_24_24	1	114588941	121253313	-
1_25_25	1	121253314	126553314	-
1_26_26	1	126553315	131966259	-
1_27_27	1	131966260	135966260	-
1_28_28	1	135966261	141500000	-
1_29_29	1	141500001	147000000	Chromosome_1q21.1_deletion_syndrome-200kb	1:142600001-147000000
1_30_30	1	147000001	151558059	-
1_31_31	1	151558060	154281943	-
1_32_32	1	154281944	159197766	-
1_33_33	1	159197767	164427601	-
1_34_34	1	164427602	169468201	-
1_35_35	1	169468202	174049269	1q24.3_microdeletion	1:170900001-172900000
1_36_36	1	174049270	180474022	Pituitary_hormone_deficiency,_combined,_4;_CPHD4	1:176000001-180300000
1_37_37	1	180474023	187205344	-
1_38_38	1	187205345	194058123	SUPRANUCLEAR PALSY, PROGRESSIVE, 2|PERIODONTITIS, AGGRESSIVE, 2	1:188146198-190495634|1:189560281-194058123
1_39_39	1	194058124	200200000	-
1_40_40	1	200200001	206427499	-
1_41_41	1	206427500	212590267	van_der_Woude_syndrome_1	1:207200001-211500000
1_42_42	1	212590268	219163789	-
1_43_43	1	219163790	224250049	-
1_44_44	1	224250050	229292573	-
1_45_45	1	229292574	234700000	Schizophrenia_9	1:230700001-234700000
1_46_46	1	234700001	239145294	-
1_47_47	1	239145295	244016381	Chromosome_1q43-q44_deletion_syndrome	1:243700001-249250621
1_48_48	1	244016382	249250621	Chromosome_1q43-q44_deletion_syndrome	1:243700001-249250621
2_1_49	2	1	4619228	2p_Telomere	2:1-4400000
2_2_50	2	4619229	10083169	-
2_3_51	2	10083170	14955804	-
2_4_52	2	14955805	20222434	Feingold_syndrome|KERATOCONUS 4	2:16700001-19200000|2:18246836-19418723
2_5_53	2	20222435	25154554	-
2_6_54	2	25154555	30364473	-
2_7_55	2	30364474	34961762	-
2_8_56	2	34961763	38515753	-
2_9_57	2	38515754	41800000	Noonan_syndrome_(NS4)	2:38600001-41800000
2_10_58	2	41800001	47845506	Holoprosencephaly-2|Schizophrenia_17_	2:41800001-47800000|2:47800001-52900000
2_11_59	2	47845507	52900000	Attention deficit hyperactivity disorder|Autism|Chronic motor tic disorder|Schizophrenia|Mental retardation|Autistic_disorder|Schizophrenia_17_	2:50145643-51259674|2:50145643-51259674|2:50145644-51259674|2:47800001-52900000
2_12_60	2	52900001	57995188	Chromosome_2p16.1-p15_deletion_syndrome	2:55000001-64100000
2_13_61	2	57995189	64248526	Autistic_disorder|Chromosome_2p16.1-p15_deletion_syndrome	2:61300001-64100000|2:55000001-64100000
2_14_62	2	64248527	70834741	PARKINSON DISEASE 3, AUTOSOMAL DOMINANT	2:66667107-68239157
2_15_63	2	70834742	75428645	-
2_16_64	2	75428646	80976591	DEAFNESS, AUTOSOMAL DOMINANT 43	2:75830381-79763770
2_17_65	2	80976592	85288595	-
2_18_66	2	85288596	91081645	HAND SKILL, RELATIVE	2:85488173-88409802
2_19_67	2	91081646	96252227	-
2_20_68	2	96252228	101241065	-
2_21_69	2	101241066	106294269	-
2_22_70	2	106294270	110157934	-
2_23_71	2	110157935	114402975	2q13_microdeletion_/microduplication|Autism_(contain_DPP10_gene)	2:110200001-114400000|2:114400001-118800000
2_24_72	2	114402976	118800000	Autism_(contain_DPP10_gene)	2:114400001-118800000
2_25_73	2	118800001	122996422	Holoprosencephaly-9	2:118800001-122400000
2_26_74	2	122996423	128579792	-
2_27_75	2	128579793	134438960	-
2_28_76	2	134438961	139216271	-
2_29_77	2	139216272	143801885	-
2_30_78	2	143801886	150073776	2q23.1_microdeletion_syndrome|Mowat-Wilson_syndrome	2:148700001-149900000|2:144100001-148700000
2_31_79	2	150073777	156171939	-
2_32_80	2	156171940	160476547	-
2_33_81	2	160476548	163700000	-
2_34_82	2	163700001	169723849	2q24.3_deltion|Split-hand/foot_malformation_5	2:163700001-169700000|2:169700001-178000000
2_35_83	2	169723850	174235718	-
2_36_84	2	174235719	178005525	Split-hand/foot_malformation_5	2:169700001-178000000
2_37_85	2	178005526	182797465	-
2_38_86	2	182797466	189462653	Schizophrenia,_(contain_ZNF804A_gene)	2:183000001-189400000
2_39_87	2	189462654	193643625	ARRHYTHMOGENIC RIGHT VENTRICULAR DYSPLASIA, FAMILIAL, 4	2:189544464-191644853
2_40_88	2	193643626	197039378	-
2_41_89	2	197039379	203170384	Cleft_palate,_isolated_(CPI)	2:197400001-203300000
2_42_90	2	203170383	207726156	Cleft_palate,_isolated_(CPI)	2:197400001-203300000
2_43_91	2	207726157	213405879	Schizophrenia	2:212240441-213403352
2_44_92	2	213405880	217728858	-
2_45_93	2	217728859	220272006	-
2_46_94	2	220272007	226581825	Waardenburg_syndrome,_type_1	2:221500001-225200000
2_47_95	2	226581826	231000000	-
2_48_96	2	231000001	237042444	Holoprosencephaly_6_(HPE6)	2:231000001-235600000
2_49_97	2	237042445	243199373	Holoprosencephaly_6_(HPE6)|CORONARY HEART DISEASE, SUSCEPTIBILITY TO, 2	2:237300001-243199373|2:237235412-241168247
3_1_98	3	1	2038446	3p_Telomere_|PROSTATE CANCER, HEREDITARY, 5	3:1-2800000|3:256559-1448454
3_2_99	3	2038447	7785218	3p_Telomere_|STATURE QUANTITATIVE TRAIT LOCUS 5	3:1-2800000|3:2038447-6919572
3_3_100	3	7785219	11764220	Chromosome_3pter-p25_deletion_syndrome|OVARIAN CANCER, SUSCEPTIBILITY TO, 1	3:8700001-16400000|3:9365445-10554225
3_4_101	3	11764221	16557222	Chromosome_3pter-p25_deletion_syndrome	3:8700001-16400000
3_5_102	3	16557223	19638694	-
3_6_103	3	19638695	24734395	-
3_7_104	3	24734396	29218397	-
3_8_105	3	29218398	34061773	Loeys-Dietz_syndrome,_type_2B_(LDS2B)	3:30900001-32100000
3_9_106	3	34061774	39480882	-
3_10_107	3	39480883	44200000	-
3_11_108	3	44200001	50624422	Forebrain_defects	3:44200001-50600000
3_12_109	3	50624423	54119734	-
3_13_110	3	54119735	59263205	HIRSCHSPRUNG DISEASE, SUSCEPTIBILITY TO, 6	3:55710365-58981887
3_14_111	3	59263206	64309108	-
3_15_112	3	64309109	69195447	-
3_16_113	3	69195448	74249230	Autistic_disorder	3:69800001-74200000
3_17_114	3	74249231	78576641	ROUNDABOUT, DROSOPHILA, HOMOLOG OF, 2	3:75955845-77699115
3_18_115	3	78576642	83654246	-
3_19_116	3	83654247	89048336	-
3_20_117	3	89048337	94010201	-
3_21_118	3	94010202	98817974	-
3_22_119	3	98817975	103831728	-
3_23_120	3	103831729	108882985	-
3_24_121	3	108882986	113350422	-
3_25_122	3	113350423	118000000	3q13_microdeletion_syndrome	3:113500001-117300000
3_26_123	3	118000001	123762288	-
3_27_124	3	123762289	128677312	-
3_28_125	3	128677313	133118619	Dandy-Walker_syndrome_(DWS)	3:129200001-138700000
3_29_126	3	133118620	137000000	Blepharophimosis,_ptosis,_and_epicanthus_inversus_(BPES)	3:135700001-138700000
3_30_127	3	137000001	141590478	Dandy-Walker_syndrome_(DWS)|Blepharophimosis,_ptosis,_and_epicanthus_inversus_(BPES)	3:129200001-138700000|3:135700001-138700000
3_31_128	3	141590479	145500000	Dandy-Walker_syndrome_(DWS)	3:142800001-148900000
3_32_129	3	145500001	150194898	Dandy-Walker_syndrome_(DWS)	3:142800001-148900000
3_33_130	3	150194899	155728137	-
3_34_131	3	155728138	160972082	-
3_35_132	3	160972083	166155231	-
3_36_133	3	166155232	170466930	-
3_37_134	3	170466931	175700000	Autism_(contain_NLGN1_gene)	3:170900001-175700000
3_38_135	3	175700001	178954500	-
3_39_136	3	178954501	182705731	Microphthalmia_syndromic_3_(MCOPS3)	3:179000001-182700000
3_40_137	3	182705732	187575794	-
3_41_138	3	187575795	192447388	Split_hand/foot_malformation_4_(SHFM4)|Chromosome_3q29_microdeletion_syndrome	3:187900001-192300000|3:192300001-198022430
3_42_139	3	192447389	198022430	Chromosome_3q29_microdeletion_syndrome	3:192300001-198022430
4_1_140	4	1	6000000	Wolf-Hirschhorn_syndrome|4p_Telomere|Witkop_syndrome	4:1-4500000|4:1-4500000|4:4500001-6000000
4_2_141	4	6000001	11300000	4p16.1_duplication	4:6000001-11300000
4_3_142	4	11300001	14709845	-
4_4_143	4	14709846	20035230	-
4_5_144	4	20035231	25077021	-
4_6_145	4	25077022	29986974	-
4_7_146	4	29986975	34180577	-
4_8_147	4	34180578	40176252	BODY MASS INDEX QUANTITATIVE TRAIT LOCUS 7	4:34180578-35704265
4_9_148	4	40176253	45161654	-
4_10_149	4	45161655	49408971	-
4_11_150	4	49408972	55279792	-
4_12_151	4	55279793	60328643	-
4_13_152	4	60328644	65387153	-
4_14_153	4	65387154	70412079	-
4_15_154	4	70412080	75436930	-
4_16_155	4	75436931	80371560	AUTOIMMUNE DISEASE, SUSCEPTIBILITY TO, 4	4:76905864-79707633
4_17_156	4	80371561	85461723	-
4_18_157	4	85461724	90434838	-
4_19_158	4	90434839	95332180	early passage human iPS cells|Autism	4:93332297-94412904|4:93504950-94636268
4_20_159	4	95332181	100551421	-
4_21_160	4	100551422	105015219	-
4_22_161	4	105015220	110225799	Axenfeld-Rieger_syndrome,_type_1	4:107700001-114100000
4_23_162	4	110225800	115269169	Axenfeld-Rieger_syndrome,_type_1	4:107700001-114100000
4_24_163	4	115269170	120635122	-
4_25_164	4	120635123	125532397	-
4_26_165	4	125532398	130737105	-
4_27_166	4	130737106	135782452	-
4_28_167	4	135782453	141077233	-
4_29_168	4	141077234	145842270	-
4_30_169	4	145842271	150855773	-
4_31_170	4	150855774	155922445	-
4_32_171	4	155922446	160778970	-
4_33_172	4	160778971	165989473	-
4_34_173	4	165989474	170964873	-
4_35_174	4	170964874	175466599	-
4_36_175	4	175466600	180356508	-
4_37_176	4	180356509	186076177	-
4_38_177	4	186076178	191154276	4q_Telomere	4:187100001-191154276
5_1_178	5	1	4904726	5p_Telomere	5:1-4500000
5_2_179	5	4904727	9905936	Cri-du-Chat_syndrome|Cri-du-Chat_syndrome	5:6300001-9800000|5:9800001-15000000
5_3_180	5	9905937	15000000	Cri-du-Chat_syndrome	5:9800001-15000000
5_4_181	5	15000001	19353895	-
5_5_182	5	19353896	24792697	-
5_6_183	5	24792698	29025803	-
5_7_184	5	29025804	33250706	-
5_8_185	5	33250707	39645931	Cornelia_de_Lange_syndrome_1_(CDLS1)	5:33800001-38400000
5_9_186	5	39645932	45064530	-
5_10_187	5	45064531	50203726	-
5_11_188	5	50203727	55224803	-
5_12_189	5	55224804	61148496	PHOSPHODIESTERASE 4D, cAMP-SPECIFIC	5:58264865-59783925
5_13_190	5	61148497	65481444	-
5_14_191	5	65481445	70325947	-
5_15_192	5	70325948	75307473	-
5_16_193	5	75307474	80204075	-
5_17_194	5	80204076	85220922	-
5_18_195	5	85220923	91653403	-
5_19_196	5	91653404	96151848	-
5_20_197	5	96151849	100379856	-
5_21_198	5	100379857	105505044	-
5_22_199	5	105505045	110544357	-
5_23_200	5	110544358	115912551	Familial_adenomatous_polyposis_1_(FAP1)	5:111500001-113100000
5_24_201	5	115912552	121185650	-
5_25_202	5	121185651	127952719	Leukodystrophy,_demyelinating,_adult_onset,_autosomaldominant_(ADLD)	5:121400001-127300000
5_26_203	5	127952720	132075265	-
5_27_204	5	132075266	135538655	-
5_28_205	5	135538656	140690835	-
5_29_206	5	140690836	146463083	Treacher-Collins-Franceschetti_syndrome_1_(TCOF_1)|DEAFNESS, AUTOSOMAL DOMINANT 52	5:144500001-149800000|5:141733405-146334376
5_30_207	5	146463084	150350519	Treacher-Collins-Franceschetti_syndrome_1_(TCOF_1)	5:144500001-149800000
5_31_208	5	150350520	155167760	-
5_32_209	5	155167761	160540530	-
5_33_210	5	160540531	165632824	-
5_34_211	5	165632825	170842278	-
5_35_212	5	170842279	176435795	Sotos_syndrome	5:172800001-180915260
5_36_213	5	176435796	180915260	Sotos_syndrome|5q_Telomere	5:172800001-180915260|5:176600001-180915260
6_1_214	6	1	5017271	6p_Telomere	6:1-2300000
6_2_215	6	5017272	9363601	-
6_3_216	6	9363602	14867186	-
6_4_217	6	14867187	20071566	-
6_5_218	6	20071567	25147323	-
6_6_219	6	25147324	29678324	-
6_7_220	6	29678325	35156630	HLA region	6:29691118-33099120
6_8_221	6	35156631	40140014	-
6_9_222	6	40140015	46461804	Microvascular_complications_of_diabetes_1_(MVCD1)	6:40500001-46200000
6_10_223	6	46461805	49686975	-
6_11_224	6	49686976	55283232	-
6_12_225	6	55283233	60365606	-
6_13_226	6	60365607	66419118	Epilepsy|Dysle23ia|EYES SHUT, DROSOPHILA	6:65030000-66090000|6:65179839-66364033|6:64429876-66417118
6_14_227	6	66419119	67721229	-
6_15_228	6	67721230	73114845	-
6_16_229	6	73114846	77870236	-
6_17_230	6	77870237	81553958	-
6_18_231	6	81553959	85291367	-
6_19_232	6	85291368	90532727	-
6_20_233	6	90532728	97006755	-
6_21_234	6	97006756	102519958	Obesity,_severe|CHORIORETINAL ATROPHY, PROGRESSIVE BIFOCAL	6:100600001-105500000|6:98117908-102360056
6_22_235	6	102519959	105676651	Obesity,_severe	6:100600001-105500000
6_23_236	6	105676652	110694511	-
6_24_237	6	110694512	115467257	-
6_25_238	6	115467258	120672086	-
6_26_239	6	120672087	125809394	-
6_27_240	6	125809395	130033370	-
6_28_241	6	130033371	134863131	-
6_29_242	6	134863132	140765708	Joubert_syndrome_3_(JBTS3)	6:135200001-139000000
6_30_243	6	140765709	145767648	-
6_31_244	6	145767649	150876218	-
6_32_245	6	150876219	155956387	-
6_33_246	6	155956388	160942332	-
6_34_247	6	160942333	166077588	Parkinson disease|Autistic_disorder|6q_Telomere|PARKIN|DEAFNESS, AUTOSOMAL RECESSIVE 38	6:161768590-163148834|6:161768591-163148834|6:164500001-171115067|6:161768590-163148834|6:162839597-166069883
6_35_248	6	166077589	171115067	6q_Telomere|PULMONARY FUNCTION	6:164500001-171115067|6:168189848-169998052
7_1_249	7	1	4925335	7p_Telomere	7:1-2800000
7_2_250	7	4925336	10554426	-
7_3_251	7	10554427	16499105	-
7_4_252	7	16499106	20900000	Saethre-Chotzen_syndrome_(SCS_)	7:16500001-20900000
7_5_253	7	20900001	24816900	-
7_6_254	7	24816901	29814195	-
7_7_255	7	29814196	34919944	-
7_8_256	7	34919945	40902366	Koolen-de_Vries_syndrome|Greig_cephalopolysyndactyly_syndrome_(GCPS)	7:40900001-44900000|7:37200001-45400000
7_9_257	7	40902367	46544938	Koolen-de_Vries_syndrome|Greig_cephalopolysyndactyly_syndrome_(GCPS)	7:40900001-44900000|7:37200001-45400000
7_10_258	7	46544939	52113536	-
7_11_259	7	52113537	57799902	-
7_12_260	7	57799903	64603122	-
7_13_261	7	64603123	68625080	-
7_14_262	7	68625081	72300813	Autistic_disorder|Williams-Beuren_syndrome_(WBS)	7:69063906-70257885|7:72200001-77500000
7_15_263	7	72300814	75703711	-
7_16_264	7	75703712	79504691	Williams-Beuren_syndrome_(WBS)	7:72200001-77500000
7_17_265	7	79504692	84354980	-
7_18_266	7	84354981	89086873	-
7_19_267	7	89086874	94955884	Split-hand/split-foot_malformation_1_(SHFM1)|Osteogenesis_imperfecta,_type_II|AUTISM	7:91100001-98000000|7:92800001-98000000|7:91552807-93702656
7_20_268	7	94955885	98032427	Split-hand/split-foot_malformation_1_(SHFM1)|Osteogenesis_imperfecta,_type_II|Lissencephaly_2	7:91100001-98000000|7:92800001-98000000|7:98000001-103800000
7_21_269	7	98032428	103850495	Lissencephaly_2	7:98000001-103800000
7_22_270	7	103850496	107265762	-
7_23_271	7	107265763	113561082	Speech-language_disorder-1	7:107400001-114600000
7_24_272	7	113561083	119252506	Speech-language_disorder-1	7:107400001-114600000
7_25_273	7	119252507	124253573	-
7_26_274	7	124253574	129202165	-
7_27_275	7	129202166	134230008	-
7_28_276	7	134230009	139233012	-
7_29_277	7	139233013	144142421	-
7_30_278	7	144142422	149163969	Autism|Epilepsy|Schizophrenia|CONTACTIN-ASSOCIATED PROTEIN-LIKE 2	7:145813452-148118086|7:145813453-148118090
7_31_279	7	149163970	154799413	Autism_(contain_DPP6_gene)	7:152600001-155100000
7_32_280	7	154799414	159138663	Autism_(contain_DPP6_gene)|Holoprosencephaly_3_(HPE3_)	7:152600001-155100000|7:155100001-159138663
8_1_281	8	1	4854328	8p_Telomere_	8:1-2200000
8_2_282	8	4854329	9410756	Recombinant_chromosome_8_syndrome	8:6200001-12700000
8_3_283	8	9410757	13500372	Recombinant_chromosome_8_syndrome	8:6200001-12700000
8_4_284	8	13500373	19257701	-
8_5_285	8	19257702	24281018	-
8_6_286	8	24281019	29184224	-
8_7_287	8	29184225	33977672	NEUREGULIN 1	8:31496820-32622558
8_8_288	8	33977673	38734650	-
8_9_289	8	38734651	43337787	-
8_10_290	8	43337788	48668198	-
8_11_291	8	48668199	53480021	-
8_12_292	8	53480022	57067070	CHARGE_syndrome	8:55500001-61600000
8_13_293	8	57067071	63109227	CHARGE_syndrome|GLUCOCORTICOID DEFICIENCY 3	8:55500001-61600000|8:57067071-62035295
8_14_294	8	63109228	68703506	DUANE RETRACTION SYNDROME 1	8:67002432-68703506
8_15_295	8	68703507	73900000	Branchiootorenal_syndrome_1_(BOR1)	8:70500001-73900000
8_16_296	8	73900001	77919636	-
8_17_297	8	77919637	81789016	8q21_microdeletion	8:80100001-84600000
8_18_298	8	81789017	86677292	8q21_microdeletion	8:80100001-84600000
8_19_299	8	86677293	93223134	-
8_20_300	8	93223135	97348774	Nablus_mask-like_facial_syndrome	8:93300001-99000000
8_21_301	8	97348775	102427505	Nablus_mask-like_facial_syndrome	8:93300001-99000000
8_22_302	8	102427506	107255970	-
8_23_303	8	107255971	112082664	-
8_24_304	8	112082665	117339297	Trichorhinophalangeal_syndrome_I_(TRPS1)	8:112100001-117700000
8_25_305	8	117339298	121957336	Trichorhinophalangeal_syndrome_I_(TRPS1)|Trichorhinophalangeal_syndrome_type_II_(TRPS2)	8:112100001-117700000|8:117700001-119200000
8_26_306	8	121957337	126813872	-
8_27_307	8	126813873	131550663	-
8_28_308	8	131550664	136349649	-
8_29_309	8	136349650	141470678	8q_Telomere	8:139900001-146364022
8_30_310	8	141470679	146364022	8q_Telomere	8:139900001-146364022
9_1_311	9	1	4964282	9p_Telomere	9:1-2200000
9_2_312	9	4964283	10614723	Autism|Epilepsy|Mental retardation	9:8314246-10612509
9_3_313	9	10614724	12712285	-
9_4_314	9	12712286	15987717	Chromosome_9p_deletion_syndrome	9:14200001-16600000
9_5_315	9	15987718	20149708	Chromosome_9p_deletion_syndrome	9:14200001-16600000
9_6_316	9	20149709	24998006	-
9_7_317	9	24998007	30107825	-
9_8_318	9	30107826	35155636	-
9_9_319	9	35155637	39569217	-
9_10_320	9	39569218	45366847	-
9_11_321	9	45366848	51638351	-
9_12_322	9	51638352	56372344	-
9_13_323	9	56372345	61372345	-
9_14_324	9	61372346	65923833	-
9_15_325	9	65923834	70572235	-
9_16_326	9	70572236	75502229	-
9_17_327	9	75502230	80265232	-
9_18_328	9	80265233	85477103	-
9_19_329	9	85477104	88128276	-
9_20_330	9	88128277	92579033	-
9_21_331	9	92579034	96583703	GLAUCOMA 1, OPEN ANGLE, J	9:94429161-96474340
9_22_332	9	96583704	102631173	Holoprosencephaly_7_(HPE7)|Loeys-Dietz_syndrome,_type_1A	9:96600001-99300000|9:99300001-102600000
9_23_333	9	102631174	105841791	-
9_24_334	9	105841792	110831314	-
9_25_335	9	110831315	115897683	-
9_26_336	9	115897684	120179317	Schizophrenia_(contain_ASTN2_gene)	9:117700001-122500000
9_27_337	9	120179318	125159982	Schizophrenia_(contain_ASTN2_gene)	9:117700001-122500000
9_28_338	9	125159983	130343268	46XY_sex_reversal_3,_SRXY3	9:125800001-130300000
9_29_339	9	130343269	136169155	Tuberous_sclerosis-1	9:134000001-135900000
9_30_340	9	136169156	141213431	Kleefstra_syndrome|Kleefstra_syndrome	9:137400001-141213431|9:137400001-141213431
10_1_341	10	1	4786491	10pTelomere	10:1-3000000
10_2_342	10	4786492	9339556	Hypoparathyroidism,_sensorineural_deafness,_and_renaldisease_(HDR)	10:6600001-12200000
10_3_343	10	9339557	14374866	Hypoparathyroidism,_sensorineural_deafness,_and_renaldisease_(HDR)	10:6600001-12200000
10_4_344	10	14374867	18832688	DiGeorge_syndrome/velocardiofacial_syndrome_complex-2	10:18700001-22600000
10_5_345	10	18832689	23857493	DiGeorge_syndrome/velocardiofacial_syndrome_complex-2	10:18700001-22600000
10_6_346	10	23857494	29025055	-
10_7_347	10	29025056	33836238	-
10_8_348	10	33836239	38714456	-
10_9_349	10	38714457	43532823	Hirschsprung_disease,_susceptibility_to,_1_(HSCR1)	10:42300001-46100000
10_10_350	10	43532824	48103544	Hirschsprung_disease,_susceptibility_to,_1_(HSCR1)	10:42300001-46100000
10_11_351	10	48103545	54060110	-
10_12_352	10	54060111	57812293	-
10_13_353	10	57812294	63064189	-
10_14_354	10	63064190	69457949	FACIAL PARESIS, HEREDITARY CONGENITAL, 2	10:65849305-68419076
10_15_355	10	69457950	72564992	-
10_16_356	10	72564993	77181409	-
10_17_357	10	77181410	82000000	10q23.1_microdeletion|CHROMOSOME 10 OPEN READING FRAME 11	10:77700001-82000000|10:77191217-78317133
10_18_358	10	82000001	88128250	Chromosome_10q23_deletion_syndrome	10:82000001-87900000
10_19_359	10	88128251	93792755	Bannayan-Riley-Ruvalcaba_syndrome_(BRRS)|CARDIOMYOPATHY, FAMILIAL RESTRICTIVE, 2	10:89500001-92900000|10:90812116-92364835
10_20_360	10	93792756	96781926	-
10_21_361	10	96781927	101771676	-
10_22_362	10	101771677	107026993	Split-hand/split-foot_malformation_3_(SHFM3)|ALZHEIMER DISEASE 6|CORNEAL DYSTROPHY OF BOWMAN LAYER, TYPE II	10:101900001-103000000|10:102774401-106852423|10:103196353-106852423
10_23_363	10	107026994	111291592	-
10_24_364	10	111291593	114997628	-
10_25_365	10	114997629	120952788	-
10_26_366	10	120952789	125758929	-
10_27_367	10	125758930	130004341	-
10_28_368	10	130004342	135534747	Chromosome_10q26_deletion_syndrome	10:130600001-135534747
11_1_369	11	1	2872340	11p_Telomere|Beckwith-Wiedemann_syndrome_(BWS)	11:1-2800000|11:2800001-10700000
11_2_370	11	2872341	7492276	-
11_3_371	11	7492277	12581564	Beckwith-Wiedemann_syndrome_(BWS)	11:2800001-10700000
11_4_372	11	12581565	17806602	Craniofacial_dysostosis_with_short_stature	11:12700001-16200000
11_5_373	11	17806603	22836547	-
11_6_374	11	22836548	27151354	-
11_7_375	11	27151355	31016233	WAGRO_syndrome|Wilms_tumor,_aniridia,_genitourinary_anomalies_and_mentalretardation_syndrome_(WAGR)	11:27200001-31000000|11:31000001-36400000
11_8_376	11	31016234	37092398	Wilms_tumor,_aniridia,_genitourinary_anomalies_and_mentalretardation_syndrome_(WAGR)	11:31000001-36400000
11_9_377	11	37092399	43373258	-
11_10_378	11	43373259	48800000	Potocki-Shaffer_syndrome	11:43500001-48800000
11_11_379	11	48800001	53500000	-
11_12_380	11	53500001	57951059	-
11_13_381	11	57951060	62666254	-
11_14_382	11	62666255	66014218	Leigh_syndrome	11:65900001-68400000
11_15_383	11	66014219	70284690	Leigh_syndrome	11:65900001-68400000
11_16_384	11	70284691	76127663	Smith-Lemli-Opitz_syndrome_(SLOS)	11:70400001-75200000
11_17_385	11	76127664	81287723	-
11_18_386	11	81287724	86742853	Bipolar disorder	11:83166055-85338314
11_19_387	11	86742854	91388794	-
11_20_388	11	91388795	96376864	-
11_21_389	11	96376865	101201237	-
11_22_390	11	101201238	106045083	-
11_23_391	11	106045084	110818043	-
11_24_392	11	110818044	115615765	-
11_25_393	11	115615766	120371556	-
11_26_394	11	120371557	125738431	Jacobsen_syndrome|HIGH DENSITY LIPOPROTEIN CHOLESTEROL LEVEL QUANTITATIVE TRAIT LOCUS 14	11:121200001-123900000|11:120828268-124672324
11_27_395	11	125738432	130800000	Bartter_syndrome,_antenatal,_type_2	11:127800001-130800000
11_28_396	11	130800001	135006516	11q_Telomere_|OPIOID-BINDING PROTEIN/CELL ADHESION MOLECULE-LIKE	11:130800001-135006516|11:132284875-133402403
12_1_397	12	1	5147601	12p_Telomere	12:1-3300000
12_2_398	12	5147602	10267224	12p13_microdeletion	12:5400001-10100000
12_3_399	12	10267225	15441975	-
12_4_400	12	15441976	20363441	-
12_5_401	12	20363442	25609124	-
12_6_402	12	25609125	30855708	-
12_7_403	12	30855709	36667178	-
12_8_404	12	36667179	42985572	-
12_9_405	12	42985573	49112781	Stickler_syndrome,_type_I|Kabuki_syndrome_1	12:46400001-49100000|12:49100001-51500000
12_10_406	12	49112782	52644709	Kabuki_syndrome_1	12:49100001-51500000
12_11_407	12	52644710	56434219	-
12_12_408	12	56434220	59589254	-
12_13_409	12	59589255	63790448	-
12_14_410	12	63790449	67710388	Buschke-Ollendorff_syndrome	12:65100001-67700000
12_15_411	12	67710389	72059749	ENURESIS, NOCTURNAL, 2	12:70148077-72023451
12_16_412	12	72059750	77154860	-
12_17_413	12	77154861	82305182	-
12_18_414	12	82305183	87398248	-
12_19_415	12	87398249	92826778	-
12_20_416	12	92826779	98868914	MYOPIA 3, AUTOSOMAL DOMINANT|EPILEPSY, FAMILIAL TEMPORAL LOBE, 2	12:94770362-98868914|12:95595701-98868914
12_21_417	12	98868915	102707050	-
12_22_418	12	102707051	108497925	-
12_23_419	12	108497926	112249789	-
12_24_420	12	112249790	118408399	Noonan_syndrome_1_(NS1_)|Holt-Oram_syndrome|12q24.21-q24.23_microduplication	12:112300001-114300000|12:114300001-116800000|12:116800001-118100000
12_25_421	12	118408400	123182662	-
12_26_422	12	123182663	128667775	-
12_27_423	12	128667776	133851895	12q_Telomere	12:129300001-133851895
13_1_424	13	1	5000000	-
13_2_425	13	5000001	10000000	-
13_3_426	13	10000001	15124894	-
13_4_427	13	15124895	20823940	-
13_5_428	13	20823941	26730313	-
13_6_429	13	26730314	32161315	-
13_7_430	13	32161316	38191878	-
13_8_431	13	38191879	44819407	ENURESIS, NOCTURNAL, 1	13:42080976-44819407
13_9_432	13	44819408	50926632	Retinoblastoma_(RB1)	13:45800001-47300000
13_10_433	13	50926633	57125248	-
13_11_434	13	57125249	63637327	-
13_12_435	13	63637328	68619654	Autism_(contain_PCDH9_gene)	13:65700001-68600000
13_13_436	13	68619655	73061422	-
13_14_437	13	73061423	77200000	-
13_15_438	13	77200001	81343418	Hirschsprung_disease,_susceptibility_to,_2_(HSCR2)	13:77200001-79000000
13_16_439	13	81343419	86856313	-
13_17_440	13	86856314	91014537	-
13_18_441	13	91014538	95629874	-
13_19_442	13	95629875	101713638	Holoprosencephaly_5_(HPE5)	13:99300001-101700000
13_20_443	13	101713639	106160030	-
13_21_444	13	106160031	110300000	13q33q34_microdeletion	13:107000001-110300000
13_22_445	13	110300001	115169878	13q_Telomere	13:110300001-115169878
14_1_446	14	1	5000000	-
14_2_447	14	5000001	10000000	-
14_3_448	14	10000001	15000000	-
14_4_449	14	15000001	19100000	-
14_5_450	14	19100001	24637774	Chromosome_14q11-q22_deletion_syndrome|INFLAMMATORY BOWEL DISEASE 4	14:19100001-24600000|14:20840502-22687675
14_6_451	14	24637775	29189663	-
14_7_452	14	29189664	35745284	HOLOPROSENCEPHALY 8	14:33849162-35620943
14_8_453	14	35745285	38900023	Tooth_agenesis,_selective_3_(STHAG3)	14:36600001-37800000
14_9_454	14	38900024	43889995	-
14_10_455	14	43889996	48773231	-
14_11_456	14	48773232	53491288	-
14_12_457	14	53491289	57962581	Microphthalmia_syndromic_6_(MCOPS6)	14:54100001-55500000
14_13_458	14	57962582	62575915	-
14_14_459	14	62575916	66951109	-
14_15_460	14	66951110	73059400	-
14_16_461	14	73059401	77968776	-
14_17_462	14	77968777	82750837	Autistic_disorder	14:78636717-80334633
14_18_463	14	82750838	86984029	-
14_19_464	14	86984030	92702603	-
14_20_465	14	92702604	97621628	HEMIFACIAL MICROSOMIA	14:96595096-97621628
14_21_466	14	97621629	102773537	-
14_22_467	14	102773538	107349540	14q_Telomere	14:104000001-107349540
15_1_468	15	1	5000000	-
15_2_469	15	5000001	10000000	-
15_3_470	15	10000001	15000000	-
15_4_471	15	15000001	19000000	-
15_5_472	15	19000001	25700000	Chromosome_15q11-q13_duplication_syndrome|Prader_?밯illi_syndrome_(PWS)	15:19000001-25700000|15:20700001-25700000
15_6_473	15	25700001	31237311	15q12_duplication_syndrome|Idiopathic_generalized_epilepsy|Angelman_syndrome_(AS_)|Albinism,_oculocutaneous,_type_II_(OCA2)|Chromosome_15q13.3_microdeletion_syndrome	15:25700001-28100000|15:31200001-33600000|15:25700001-28100000|15:25700001-33600000|15:31200001-33600000
15_7_474	15	31237312	36237062	Idiopathic_generalized_epilepsy|Albinism,_oculocutaneous,_type_II_(OCA2)|Chromosome_15q13.3_microdeletion_syndrome|EPILEPSY, IDIOPATHIC GENERALIZED, SUSCEPTIBILITY TO, 7	15:31200001-33600000|15:25700001-33600000|15:31200001-33600000|15:33600914-36237062
15_8_475	15	36237063	40970407	-
15_9_476	15	40970408	46500000	15q21_microdeletion_syndrome	15:44800001-49500000
15_10_477	15	46500001	52265995	15q21_microdeletion_syndrome	15:44800001-49500000
15_11_478	15	52265996	58480110	CATARACT 25	15:53772564-58479744
15_12_479	15	58480111	61835197	-
15_13_480	15	61835198	66548075	-
15_14_481	15	66548076	72077722	-
15_15_482	15	72077723	75345067	Chromosome_15q24_deletion_syndrome	15:72700001-78300000
15_16_483	15	75345068	79387492	Chromosome_15q24_deletion_syndrome	15:72700001-78300000
15_17_484	15	79387493	85883261	Chromosome_15q25_deletion_syndrome|MENTAL RETARDATION, SEVERE, WITH SPASTICITY AND PIGMENTARY TAPETORETINAL DEGENERATION	15:85200001-89100000|15:81192910-85883261
15_18_485	15	85883262	92717665	Chromosome_15q25_deletion_syndrome|Diaphragmatic_hernia,_congenital|CHOLESTASIS-LYMPHEDEMA SYNDROME	15:85200001-89100000|15:89100001-94300000|15:88832472-92517651
15_19_486	15	92717666	97308530	Diaphragmatic_hernia,_congenital	15:89100001-94300000
15_20_487	15	97308531	102531392	Chromosome_15q26-qter_deletion_syndrome	15:98500001-102531392
16_1_488	16	1	5149789	Alpha_thalassemia/mental_retardation_syndrome,Chromosome_16-related	16:1-7900000
16_2_489	16	5149790	11286325	Autistic_disorder|Alpha_thalassemia/mental_retardation_syndrome,Chromosome_16-related	16:6069133-7763340|16:1-7900000
16_3_490	16	11286326	15952887	16p13.11_microduplication_syndrome|16p13.1_microdeletion/_microduplication|ATTENTION DEFICIT-HYPERACTIVITY DISORDER, SUSCEPTIBILITY TO, 1	16:14800001-16800000|16:14800001-16800000|16:11286326-15882755
16_4_491	16	15952888	19970016	16p13.11_microduplication_syndrome|16p13.1_microdeletion/_microduplication	16:14800001-16800000|16:14800001-16800000
16_5_492	16	19970017	24233932	RETINITIS PIGMENTOSA 22	16:20019358-23037790
16_6_493	16	24233931	28100000	EPILEPSY, ROLANDIC, WITH PAROXYSMAL EXERCISE-INDUCED DYSTONIA AND WRITER'S CRAMP	16:24718554-26005476
16_7_494	16	28100001	34675848	Chromosome_16p11.2_deletion_syndrome,_593kb	16:28100001-34600000
16_8_495	16	34675849	40825072	-
16_9_496	16	40825073	46107152	-
16_10_497	16	46107153	52642887	Townes-Brocks_syndrome	16:47000001-52600000
16_11_498	16	52642888	56393356	ANISOMASTIA	16:53682493-56320744
16_12_499	16	56393357	60225703	-
16_13_500	16	60225704	65184543	-
16_14_501	16	65184544	70272036	-
16_15_502	16	70272037	75897055	-
16_16_503	16	75897056	80203721	WW DOMAIN-CONTAINING OXIDOREDUCTASE	16:78133310-79246567
16_17_504	16	80203722	85193101	-
16_18_505	16	85193102	90354753	Autism_(contain_ANKRD11_gene)	16:88700001-90354753
17_1_506	17	1	3303704	Millier-Dieker_syndrome|17p_Telomere|Cystinosis,_Nephropathic_(CTNS)|NAIL DISORDER, NONSYNDROMIC CONGENITAL, 7	17:1-3300000|17:1-3300000|17:3300001-6500000|17:960440-2025020
17_2_507	17	3303705	6557191	Cystinosis,_Nephropathic_(CTNS)|MYASTHENIC SYNDROME, CONGENITAL, 4A, SLOW-CHANNEL	17:3300001-6500000|17:3666550-5902914
17_3_508	17	6557192	10562626	-
17_4_509	17	10562627	16232098	Charcot-Marie-Tooth_disease_type_1A_(CMT1A_)|Potocki-Lupski_syndrome_(PTLS)	17:10700001-16000000|17:16000001-22200000
17_5_510	17	16232099	22200000	Potocki-Lupski_syndrome_(PTLS)	17:16000001-22200000
17_6_511	17	22200001	25760649	-
17_7_512	17	25760650	31326895	Autism_susceptibility_6_(AUTS)6	17:25800001-31800000
17_8_513	17	31326896	35292771	Autism_susceptibility_6_(AUTS)6|Renal_cysts_and_diabetes_syndrome	17:25800001-31800000|17:31800001-38100000
17_9_514	17	35292772	40593185	Renal_cysts_and_diabetes_syndrome	17:31800001-38100000
17_10_515	17	40593186	45585152	Chromosome_17q21.31_microdeletion_syndrome	17:40900001-44900000
17_11_516	17	45585153	50650129	Osteogenesis_imperfecta_type_IV	17:47400001-50200000
17_12_517	17	50650130	53282083	-
17_13_518	17	53282084	59564471	PATELLA APLASIA-HYPOPLASIA	17:53282084-57977629
17_14_519	17	59564472	65801545	-
17_15_520	17	65801546	71090853	Campomelic_dysplasia	17:67100001-70900000
17_16_521	17	71090854	75498678	17q_Telomere	17:75300001-81195210
17_17_522	17	75498679	81195210	17q_Telomere	17:75300001-81195210
18_1_523	18	1	4619788	18p_Telomere|Chromosome_18p_deletion_syndrome	18:1-2900000|18:2900001-7100000
18_2_524	18	4619789	9693412	Chromosome_18p_deletion_syndrome|Chromosome_18p_deletion_syndrome|DYSTONIA 15, MYOCLONIC	18:2900001-7100000|18:7100001-8500000|18:4619789-8613953
18_3_525	18	9693413	14621282	FEBRILE SEIZURES, FAMILIAL, 6|MAJOR AFFECTIVE DISORDER 1	18:10133234-12597243|18:10246628-13753883
18_4_526	18	14621283	20256350	-
18_5_527	18	20256351	24366252	-
18_6_528	18	24366253	29194245	-
18_7_529	18	29194246	33866221	-
18_8_530	18	33866222	38392352	-
18_9_531	18	38392353	44339039	Dyggve-Melchior-Clausen_disease_(DMC)	18:43500001-48200000
18_10_532	18	44339040	48693338	Dyggve-Melchior-Clausen_disease_(DMC)	18:43500001-48200000
18_11_533	18	48693339	53426249	DELETED IN COLORECTAL CARCINOMA	18:49866542-51062273
18_12_534	18	53426250	58401592	DIABETES MELLITUS, INSULIN-DEPENDENT, 6	18:54216124-57426255
18_13_535	18	58401593	63223863	-
18_14_536	18	63223864	68198077	-
18_15_537	18	68198078	73061867	-
18_16_538	18	73061868	78077248	Chromosome_18q_deletion_syndrome	18:73100001-78077248
19_1_539	19	1	6995779	19p_Telomere	19:1-6900000
19_2_540	19	6995780	13876108	-
19_3_541	19	13876109	19664993	-
19_4_542	19	19664994	26178196	-
19_5_543	19	26178197	31981294	-
19_6_544	19	31981295	35519375	Autism_(contain_LRP3_gene)|CATARACT 35	19:32400001-35500000|19:34068650-35494196
19_7_545	19	35519376	39352692	-
19_8_546	19	39352693	45502707	-
19_9_547	19	45502708	50815801	SPECIFIC LANGUAGE IMPAIRMENT 2	19:45870535-50777010
19_10_548	19	50815802	54165890	-
19_11_549	19	54165891	59128983	19q_Telomere	19:56300001-59128983
20_1_550	20	1	4506278	20p_Telomere	20:1-5100000
20_2_551	20	4506279	9047356	20p_Telomere|BODY MASS INDEX QUANTITATIVE TRAIT LOCUS 6	20:1-5100000|20:4506279-8862075
20_3_552	20	9047357	16035842	Schizophrenia|Alagille_syndrome_1_(ALGS_1_)	20:14305685-15414625|20:9200001-12100000
20_4_553	20	16035843	18188590	-
20_5_554	20	18188591	23525911	-
20_6_555	20	23525912	27869648	-
20_7_556	20	27869649	32033698	-
20_8_557	20	32033699	38130003	Chondrodysplasia,_Grebe_type	20:32100001-34400000
20_9_558	20	38130004	43768518	DIABETES MELLITUS, NONINSULIN-DEPENDENT, 3	20:38882541-43768518
20_10_559	20	43768519	49750571	PROSTATE CANCER, HEREDITARY, 3	20:47673250-49561921
20_11_560	20	49750572	55095942	-
20_12_561	20	55095943	57712442	-
20_13_562	20	57712443	63025520	20q_Telomere	20:58400001-63025520
21_1_563	21	1	4591399	-
21_2_564	21	4591400	9591399	-
21_3_565	21	9591400	12796153	-
21_4_566	21	12796154	19199847	-
21_5_567	21	19199848	24005601	-
21_6_568	21	24005602	29125552	Alzheimer_disease_1,_familial	21:26800001-31500000
21_7_569	21	29125553	34433224	Alzheimer_disease_1,_familial	21:26800001-31500000
21_8_570	21	34433225	38414812	Down_syndrome	21:35800001-37800000
21_9_571	21	38414813	44003550	Down_syndrome|Holoprosencephaly_1_(HPE1)	21:39700001-42600000|21:42600001-48129895
21_10_572	21	44003551	48129895	Holoprosencephaly_1_(HPE1)	21:42600001-48129895
22_1_573	22	1	4500000	-
22_2_574	22	4500001	9000000	-
22_3_575	22	9000001	13500000	-
22_4_576	22	13500001	17905899	DiGeorge_syndrome|Cat_eye_syndrome_(CES)|Chromosome_22q11.2_microduplication_syndrome	22:17900001-22200000|22:14700001-17900000|22:17900001-25900000
22_5_577	22	17905900	23508531	DiGeorge_syndrome	22:17900001-22200000
22_6_578	22	23508532	27683291	Chromosome_22q11.2_microduplication_syndrome|DEAFNESS, AUTOSOMAL RECESSIVE 40	22:17900001-25900000|22:24488525-27683291
22_7_579	22	27683292	32355590	Neurofibromatosis_,_type_II_(NF2)	22:29600001-32200000
22_8_580	22	32355591	38441469	-
22_9_581	22	38441470	43905688	-
22_10_582	22	43905689	48253349	Chromosome_22q13.3_deletion_syndrome	22:44200001-51304566
22_11_583	22	48253350	51304566	Phelan_McDermid_syndrome|Chromosome_22q13.3_deletion_syndrome|Metachromatic_leukodystrophy	22:49400001-51304566|22:44200001-51304566|22:49400001-51304566
X_1_584	X	1	4208445	-
X_2_585	X	4208446	9689780	X-linked_mental_retardation_(XLMR)_(Contain_VCX3A_gene)|Opitz_GBBB_syndrome,_X-linked	X:6000001-9500000|X:9500001-17100000
X_3_586	X	9689781	15576652	EPISODIC MUSCLE WEAKNESS, X-LINKED	X:10350634-12155153
X_4_587	X	15576653	20527054	Opitz_GBBB_syndrome,_X-linked|Nance-Horan_syndrome	X:9500001-17100000|X:17100001-19300000
X_5_588	X	20527055	25017103	Chromosome_Xp22_deletion_syndrome|Epileptic_encephalopathy,_early_infantile,_1|Mental_retardation,_X-linked_21_(MRX21)	X:21900001-24900000|X:24900001-29300000|X:24900001-31500000
X_6_589	X	25017104	31135344	Mental retardation|Epileptic_encephalopathy,_early_infantile,_1|46,_XY_sex_reversal_2|INTERLEUKIN 1 RECEPTOR ACCESSORY PROTEIN-LIKE 1	X:28605680-29974017|X:24900001-29300000|X:29300001-31500000|X:28605681-29974467
X_7_590	X	31135345	36500000	Mental_retardation,_X-linked_21_(MRX21)|46,_XY_sex_reversal_2|DYSTROPHIN	X:24900001-31500000|X:29300001-31500000|X:31137345-33357726
X_8_591	X	36500001	42918910	Ornithine_transcarbamylase_deficiency|Chromosome_Xp11.3_deletion_syndrome|MICROPHTHALMIA, ISOLATED, WITH COLOBOMA 1	X:37600001-42400000|X:42400001-46400000|X:39596552-42918910
X_9_592	X	42918911	46409910	Chromosome_Xp11.3_deletion_syndrome|Mental_retardation,_X-linked_89	X:42400001-46400000|X:46400001-49800000
X_10_593	X	46409911	49865892	Mental_retardation,_X-linked_89|Mental_retardation,_X-linked,_syndromic,_Claes-Jensen_type	X:46400001-49800000|X:49800001-54800000
X_11_594	X	49865893	54826673	Mental_retardation,_X-linked,_syndromic,_Claes-Jensen_type	X:49800001-54800000
X_12_595	X	54826674	57986156	-
X_13_596	X	57986157	62996676	-
X_14_597	X	62996677	67800000	Androgen_insensitivity_syndrome_(AIS)	X:64600001-67800000
X_15_598	X	67800001	71936029	Mental_retardation,_X-linked_90|X-inactivation,_familial_skewed,_1	X:67800001-71800000|X:71800001-73900000
X_16_599	X	71936030	75653746	X-inactivation,_familial_skewed,_1	X:71800001-73900000
X_17_600	X	75653747	81500000	Mental_retardation-hypotonic_facies_syndrome,_X-linked,_1	X:76000001-84600000
X_18_601	X	81500001	87333882	Mental_retardation-hypotonic_facies_syndrome,_X-linked,_1	X:76000001-84600000
X_19_602	X	87333883	91850986	-
X_20_603	X	91850987	96685420	-
X_21_604	X	96685421	102600000	Mohr-Tranebjaerg_syndrome	X:98300001-102600000
X_22_605	X	102600001	108727285	Pelizaeus-Merzbacher_disease_(PMD_)|Alport_syndrome,_X-linked;_ATS|Mental_retardation,_X-linked_63	X:102600001-103700000|X:103700001-108700000|X:108700001-116500000
X_23_606	X	108727286	112103860	-
X_24_607	X	112103861	116517818	Mental_retardation,_X-linked_63|MENTAL RETARDATION, X-LINKED 23	X:108700001-116500000|X:114608065-116312788
X_25_608	X	116517819	120900000	-
X_26_609	X	120900001	125302080	Lymphoproliferative_syndrome,_X-linked,_1	X:120900001-128700000
X_27_610	X	125302081	129782300	Lymphoproliferative_syndrome,_X-linked,_1	X:120900001-128700000
X_28_611	X	129782301	133600000	Lesch-Nyhan_syndrome_(LNS)	X:130400001-138000000
X_29_612	X	133600001	138307051	Lesch-Nyhan_syndrome_(LNS)|Heterotaxy,_visceral,_1,_X-linked|Mental_retardation,_X-linked,_with_panhypopituitarism	X:130400001-138000000|X:133600001-138000000|X:138000001-140300000
X_30_613	X	138307052	142100000	Mental_retardation,_X-linked,_with_panhypopituitarism	X:138000001-140300000
X_31_614	X	142100001	147110187	Fragile_X_mental_retardation_syndrome|Mental_retardation,_X-linked,_associated_with_fragile_site	X:142100001-147100000|X:147100001-155270560
X_32_615	X	147110188	151095642	-
X_33_616	X	151095643	155270560	Mental_retardation,_X-linked,_associated_with_fragile_site	X:147100001-155270560
Y_1_617	Y	1	4769619	-
Y_2_618	Y	4769620	9890000	-
Y_3_619	Y	9890001	15604086	SPERMATOGENIC FAILURE, Y-LINKED, 1	Y:14439852-15604086
Y_4_620	Y	15604087	19787376	-
Y_5_621	Y	19787377	24087386	Spermatogenic_failure,_Y-linked,_2;SPGFY2	Y:19800001-28800000
Y_6_622	Y	24087387	28800000	Spermatogenic_failure,_Y-linked,_2;SPGFY2	Y:19800001-28800000
Y_7_623	Y	28800001	33737265	-
Y_8_624	Y	33737266	38737266	-
Y_9_625	Y	38737267	43887453	-
Y_10_626	Y	43887454	48887454	-
Y_11_627	Y	48887455	53887455	-
Y_12_628	Y	53887456	59373566	-
MT_1_629	MT	1	16569	-
GL000209_1_630	GL000209	1	159169	KIR gene cluster
