# Supplementary material for: Integrated genome sizing (IGS) approach for the parallelization of whole genome analysis
Source: BMC Bioinformatics. 2018 Dec 3;19:462. doi: 10.1186/s12859-018-2499-1 (PMC6276166; doi:10.1186/s12859-018-2499-1)
Supplement: Supplementary file 2 — Table S2. List of Disease Related Cytoband Information From OneArray database. Cytoband disease related data for different segments of chromosomes. The data was integrated with other functional related data to process chunk annotation. (XLSX 29 kb) [file 12859_2018_2499_MOESM2_ESM.xlsx]

## Sheet: Additional file 2
	List of Disease Related Cytoband Information From OneArray Database
	Chr_number	Start	End	Difference	OMIM	Cytoband	Disease Name
	1	0	2300000	2300000	N/A	1p36.33	1p_Telomere
	1	0	28000000	28000000	607872	1p36	Chromosome_1p36_deletion_syndrome
	1	94700000	99700000	5000000	274270	1p21.3	Dihydropyrimidine_dehydrogenase_deficiency
	1	102200000	107200000	5000000	604841	1p21.1	Stickler_syndrome,_type_II_(STL2)
	1	142600000	147000000	4400000	274000	1q21.1	Chromosome_1q21.1_deletion_syndrome-200kb
	1	142600000	147000000	4400000	612474	1q21.1	Chromosome_1q21.1_deletion_syndrome-1.35Mb
	1	142600000	147000000	4400000	612475	1q21.1	Chromosome_1q21.1_duplication_syndrome
	1	142600000	147000000	4400000	N/A	1q21.1	Schizophrenia_(contain_SELENBP1_gene)
	1	170900000	172900000	2000000	N/A	1q24.3	1q24.3_microdeletion
	1	176000000	180300000	4300000	262700	1q25.2	Pituitary_hormone_deficiency,_combined,_4;_CPHD4
	1	207200000	211500000	4300000	119300	1q32.2	van_der_Woude_syndrome_1
	1	214500000	236600000	22100000	612530	1q41-q42	Chromosome_1q41-q42_deletion_syndrome
	1	230700000	234700000	4000000	604906	1q42.2	Schizophrenia_9
	1	224100000	236600000	12500000	612337	1q42-q44	Chromosome_1q43-q44_deletion_syndrome
	1	243700000	249250621	5550621	612337	1q42-q44	Chromosome_1q43-q44_deletion_syndrome
	1	243700000	249250621	5550621	N/A	1q44	1q_Telomere
	2	0	4400000	4400000	N/A	2p25.3	2p_Telomere
	2	0	4400000	4400000	N/A	2p25.3	Mental_Retardation_(contain_MYT1L_gene)
	2	0	4400000	4400000	N/A	2p25.3	2p25.3_duplication/_deletion
	2	16700000	19200000	2500000	164280	2p24.2	Feingold_syndrome
	2	38600000	41800000	3200000	610733	2p22.1	Noonan_syndrome_(NS4)
	2	41800000	47800000	6000000	606407	2p21	Hypotonia-cystinuria_syndrome
	2	41800000	47800000	6000000	157170	2p21	Holoprosencephaly-2
	2	41800000	47800000	6000000	N/A	2p21	2p21_duplication_
	2	47800000	52900000	5100000	614332	2p16.3	Schizophrenia_17_
	2	55000000	64100000	9100000	612513	2p16.1-p15	Chromosome_2p16.1-p15_deletion_syndrome
	2	110200000	114400000	4200000	N/A	2q13	2q13_microdeletion_/microduplication
	2	110200000	114400000	4200000	609583	2q13	JOUBERT_SYNDROME_4
	2	110200000	114400000	4200000	256100	2q13	Nephronophthisis_1
	2	114400000	118800000	4400000	N/A	2q14.1	Autism_(contain_DPP10_gene)
	2	118800000	122400000	3600000	610829	2q14.2	Holoprosencephaly-9
	2	144100000	148700000	4600000	235730	2q22.3	Mowat-Wilson_syndrome
	2	163700000	169700000	6000000	N/A	2q24.3	2q24.3_deltion
	2	169700000	178000000	8300000	606708	2q31.1	Split-hand/foot_malformation_5
	2	169700000	178000000	8300000	186000	2q31.1	Synpolydactyly_1
	2	183000000	189400000	6400000	N/A	2q32.1	Schizophrenia,_(contain_ZNF804A_gene)
	2	197400000	203300000	5900000	119540	2q33.1	Cleft_palate,_isolated_(CPI)
	2	221500000	225200000	3700000	193500	2q36.1	Waardenburg_syndrome,_type_1
	2	231000000	235600000	4600000	605934	2q37.1-2q37.3	Holoprosencephaly_6_(HPE6)
	2	237300000	243199373	5899373	605934	2q37.1-2q37.3	Holoprosencephaly_6_(HPE6)
	2	237300000	243199373	5899373	600430	2q37.3	Brachydacytly-mental_retardation_syndrome
	2	237300000	243199373	5899373	N/A	2q37.3	2q_Telomere
	3	0	2800000	2800000	N/A	3p26.3	3p_Telomere_
	3	8700000	16400000	7700000	613792	3p25	Chromosome_3pter-p25_deletion_syndrome
	3	30900000	32100000	1200000	610380	3p23	Loeys-Dietz_syndrome,_type_2B_(LDS2B)
	3	44200000	50600000	6400000	187395	3p21.31	Forebrain_defects
	3	54400000	74200000	19800000	193510	3p14-13	Waardenburg_syndrome,_type_IIA_(WS2A)
	3	135700000	138700000	3000000	110100	3q22.3	Blepharophimosis,_ptosis,_and_epicanthus_inversus_(BPES)
	3	129200000	138700000	9500000	220200	3q22-q24	Dandy-Walker_syndrome_(DWS)
	3	142800000	148900000	6100000	220200	3q22-q24	Dandy-Walker_syndrome_(DWS)
	3	170900000	175700000	4800000	N/A	3q26.31	Autism_(contain_NLGN1_gene)
	3	179000000	182700000	3700000	206900	3q26.33	Microphthalmia_syndromic_3_(MCOPS3)
	3	187900000	192300000	4400000	605289	3q28	Split_hand/foot_malformation_4_(SHFM4)
	3	192300000	198022430	5722430	609425	3q29	Chromosome_3q29_microdeletion_syndrome
	3	192300000	198022430	5722430	N/A	3q29	3q_Telomere
	4	0	4500000	4500000	N/A	4p16.3	4p_Telomere
	4	0	4500000	4500000	194190	4p16.3	Wolf-Hirschhorn_syndrome_(WHS)
	4	4500000	6000000	1500000	189500	4p16.2	Witkop_syndrome
	4	6000000	11300000	5300000	N/A	4p16.1	4p16.1_duplication
	4	76300000	88000000	11700000	613509	4q21	Chromosome_4q21_deletion_syndrome
	4	107700000	114100000	6400000	180500	4q25	Axenfeld-Rieger_syndrome,_type_1
	4	187100000	191154276	4054276	N/A	4q35.2	4q_Telomere
	5	0	4500000	4500000	N/A	5p15.33	5p_Telomere
	5	6300000	9800000	3500000	123450	5p15.31	Cri-du-Chat_syndrome
	5	9800000	15000000	5200000	123450	5p15.2	Cri-du-Chat_syndrome
	5	33800000	38400000	4600000	122470	5p13.2	Cornelia_de_Lange_syndrome_1_(CDLS1)
	5	111500000	113100000	1600000	175100	5q22.2	Familial_adenomatous_polyposis_1_(FAP1)
	5	121400000	127300000	5900000	169500	5q23.2	Leukodystrophy,_demyelinating,_adult_onset,_autosomaldominant_(ADLD)
	5	144500000	149800000	5300000	154500	5q32	Treacher-Collins-Franceschetti_syndrome_1_(TCOF_1)
	5	172800000	180915260	8115260	117550	5q35.2-q35.3	Sotos_syndrome
	5	176600000	180915260	4315260	N/A	5q35.3	5q_Telomere
	6	0	2300000	2300000	N/A	6p25.3	6p_Telomere
	6	0	2300000	2300000	601631	6p25.3	Iridogoniodysgenesis,_type_1
	6	0	2300000	2300000	602482	6p25.3	Axenfeld-Rieger_syndrome,_type_3
	6	0	13400000	13400000	612582	6pter-p24	Chromosome_6pter-p24_deletion_syndrome
	6	15200000	25200000	10000000	N/A	6p22.3	6p22_deletion
	6	40500000	46200000	5700000	603933	6p21.1	Microvascular_complications_of_diabetes_1_(MVCD1)
	6	40500000	46200000	5700000	119600	6p21.1	Cleidocranial_dysplasia_(CCD)
	6	100600000	105500000	4900000	601665	6q16.3	Obesity,_severe
	6	135200000	139000000	3800000	608629	6q23.3	Joubert_syndrome_3_(JBTS3)
	6	164500000	171115067	6615067	N/A	6q27	6q_Telomere
	7	0	2800000	2800000	N/A	7p22.3	7p_Telomere
	7	16500000	20900000	4400000	101400	7p21.1	Saethre-Chotzen_syndrome_(SCS_)
	7	37200000	45400000	8200000	175700	7p14.1,7p13	Greig_cephalopolysyndactyly_syndrome_(GCPS)
	7	72200000	77500000	5300000	194050	7q11.23	Williams-Beuren_syndrome_(WBS)
	7	72200000	77500000	5300000	609757	7q11.23	Williams-Beuren_region_duplication_syndrome_(WBS)
	7	92800000	98000000	5200000	166210	7q21.3	Osteogenesis_imperfecta,_type_II
	7	91100000	98000000	6900000	183600	7q21.2-q21.3	Split-hand/split-foot_malformation_1_(SHFM1)
	7	98000000	103800000	5800000	257320	7q22.1	Lissencephaly_2
	7	107400000	114600000	7200000	602081	7q31.1	Speech-language_disorder-1
	7	143100000	159138663	16038663	612100	7q35-q36	Autism_susceptibility_15_(AUTS15)
	7	143100000	159138663	16038663	610042	7q35-q36	Cortical_dysplasia-focal_epilepsy_syndrome
	7	152600000	155100000	2500000	N/A	7q36.2	Autism_(contain_DPP6_gene)
	7	152600000	155100000	2500000	612956	7q36.2	Ventricular_fibrillation,_paroxysmal_familial,_2
	7	155100000	159138663	4038663	142945	7q36.3	Holoprosencephaly_3_(HPE3_)
	7	155100000	159138663	4038663	176450	7q36.3	Currarino_syndrome
	7	155100000	159138663	4038663	N/A	7q36.3	7q_Telomere
	8	0	2200000	2200000	N/A	8p23.3	8p_Telomere_
	8	0	2200000	2200000	N/A	8p23.3	Autism_(contain_DLGAP2_gene)
	8	6200000	12700000	6500000	179613	8p23.1	Recombinant_chromosome_8_syndrome
	8	6200000	12700000	6500000	N/A	8p23.1	8p22-p23.1_duplication
	8	6200000	12700000	6500000	222400	8p23.1	Diaphragmatic_hernia_2;_DIH2
	8	45600000	55500000	9900000	N/A	8q11	8q11_duplication
	8	55500000	61600000	6100000	214800	8q12.1	CHARGE_syndrome
	8	61600000	62200000	600000	214800	8q12.2	CHARGE_syndrome
	8	70500000	73900000	3400000	113650	8q13.3	Branchiootorenal_syndrome_1_(BOR1)
	8	70500000	73900000	3400000	166780	8q13.3	Otofaciocervical_syndrome
	8	80100000	84600000	4500000	N/A	8q21.13	8q21_microdeletion
	8	93300000	99000000	5700000	608156	8q22.1	Nablus_mask-like_facial_syndrome
	8	112100000	117700000	5600000	190350	8q23.3	Trichorhinophalangeal_syndrome_I_(TRPS1)
	8	117700000	119200000	1500000	150230	8q24.11	Trichorhinophalangeal_syndrome_type_II_(TRPS2)
	8	139900000	146364022	6464022	N/A	8q24.3	8q_Telomere
	9	0	2200000	2200000	N/A	9p24.3	9p_Telomere
	9	0	2200000	2200000	154230	9p24.3	46XY_sex_reversal_4,_SRXY4
	9	14200000	16600000	2400000	158170	9p22.3	Chromosome_9p_deletion_syndrome
	9	96600000	99300000	2700000	610828	9q22.32	Holoprosencephaly_7_(HPE7)
	9	96600000	99300000	2700000	109400	9q22.32	Basal_cell_nevus_syndrome_(BCNS)_/_Gorlin_syndrome_(GS)
	9	99300000	102600000	3300000	609192	9q22.33	Loeys-Dietz_syndrome,_type_1A
	9	117700000	122500000	4800000	N/A	9q33.1	Schizophrenia_(contain_ASTN2_gene)
	9	125800000	130300000	4500000	612965	9q33.3	46XY_sex_reversal_3,_SRXY3
	9	125800000	130300000	4500000	161200	9q33.3	Nail-patella_syndrome_(NPS)
	9	134000000	135900000	1900000	191100	9q34.13	Tuberous_sclerosis-1
	9	137400000	141213431	3813431	610253	9q34.3	Kleefstra_syndrome
	9	137400000	141213431	3813431	N/A	9q34.3	9q_Telomere
	10	0	3000000	3000000	N/A	10p15.3	10pTelomere
	10	6600000	12200000	5600000	146255	10p14	Hypoparathyroidism,_sensorineural_deafness,_and_renaldisease_(HDR)
	10	6600000	17300000	10700000	601362	10p14-p13	DiGeorge_syndrome/velocardiofacial_syndrome_complex-2
	10	18700000	22600000	3900000	601362	10p12.31	DiGeorge_syndrome/velocardiofacial_syndrome_complex-2
	10	42300000	46100000	3800000	142623	10q11.21	Hirschsprung_disease,_susceptibility_to,_1_(HSCR1)
	10	77700000	82000000	4300000	N/A	10q22.3	10q23.1_microdeletion
	10	82000000	87900000	5900000	N/A	10q23.1	10q23.1_microdeletion
	10	82000000	87900000	5900000	612242	10q23.1	Chromosome_10q23_deletion_syndrome
	10	89500000	92900000	3400000	153480	10q23.31	Bannayan-Riley-Ruvalcaba_syndrome_(BRRS)
	10	89500000	92900000	3400000	158350	10q23.31	Cowden_disease
	10	89500000	92900000	3400000	605309	10q23.31	Macrocephaly/autism_syndrome
	10	101900000	103000000	1100000	246560	10q24.31	Split-hand/split-foot_malformation_3_(SHFM3)
	10	130600000	135534747	4934747	609625	10q26.3	Chromosome_10q26_deletion_syndrome
	10	130600000	135534747	4934747	N/A	10q26.3	10_qTelomere
	11	0	2800000	2800000	N/A	11p15.5	11p_Telomere
	11	2800000	10700000	7900000	130650	11p15.4	Beckwith-Wiedemann_syndrome_(BWS)
	11	2800000	10700000	7900000	609304	11p15.4	Epileptic_encephalopathy,_early_infantile,_3
	11	12700000	16200000	3500000	218350	11p15.2	Craniofacial_dysostosis_with_short_stature
	11	27200000	31000000	3800000	612469	11p14.1	WAGRO_syndrome
	11	31000000	36400000	5400000	106210	11p13	Aniridia
	11	31000000	36400000	5400000	194072	11p13	Wilms_tumor,_aniridia,_genitourinary_anomalies_and_mentalretardation_syndrome_(WAGR)
	11	31000000	36400000	5400000	194070	11p13	Wilms_tumor_1_(WT1)
	11	43500000	48800000	5300000	601224	11p11.2	Potocki-Shaffer_syndrome
	11	65900000	68400000	2500000	256000	11q13.2	Leigh_syndrome
	11	70400000	75200000	4800000	270400	11q13.4	Smith-Lemli-Opitz_syndrome_(SLOS)
	11	121200000	123900000	2700000	147791	11q24.1	Jacobsen_syndrome
	11	127800000	130800000	3000000	241200	11q24.3	Bartter_syndrome,_antenatal,_type_2
	11	130800000	135006516	4206516	N/A	11q25	11q_Telomere_
	12	0	3300000	3300000	N/A	12p13.33	12p_Telomere
	12	5400000	10100000	4700000	N/A	12p13.31	12p13_microdeletion
	12	5400000	10100000	4700000	601803	12p13.31	Pallister-Killian_syndrome
	12	46400000	49100000	2700000	108300	12q13.11	Stickler_syndrome,_type_I
	12	49100000	51500000	2400000	147920	12q13.12	Kabuki_syndrome_1
	12	65100000	67700000	2600000	166700	12q14.3	Buschke-Ollendorff_syndrome
	12	112300000	114300000	2000000	163950	12q24.13	Noonan_syndrome_1_(NS1_)
	12	114300000	116800000	2500000	142900	12q24.21	Holt-Oram_syndrome
	12	114300000	116800000	2500000	181450	12q24.21	Ulnar-mammary_syndrome
	12	116800000	118100000	1300000	N/A	12q24.22	12q24.21-q24.23_microduplication
	12	129300000	133851895	4551895	N/A	12q24.33	12q_Telomere
	13	45800000	47300000	1500000	180200	13q14.13	Retinoblastoma_(RB1)
	13	65700000	68600000	2900000	N/A	13q21.32	Autism_(contain_PCDH9_gene)
	13	77200000	79000000	1800000	600155	13q22.3	Hirschsprung_disease,_susceptibility_to,_2_(HSCR2)
	13	99300000	101700000	2400000	609637	13q32.3	Holoprosencephaly_5_(HPE5)
	13	107000000	110300000	3300000	N/A	13q33.3	13q33q34_microdeletion
	13	110300000	115169878	4869878	N/A	13q34	13q_Telomere
	14	19100000	24600000	5500000	613457	14q11.2	Chromosome_14q11-q22_deletion_syndrome
	14	36600000	37800000	1200000	604625	14q13.3	Tooth_agenesis,_selective_3_(STHAG3)
	14	54100000	55500000	1400000	607932	14q22.2	Microphthalmia_syndromic_6_(MCOPS6)
	14	50900000	67900000	17000000	610125	14q22-14q23	Microphthalmia,_syndromic_5_(MCOPS5)
	14	104000000	107349540	3349540	N/A	14q32.33	14q_Telomere
	15	19000000	25700000	6700000	608636	15q11	Chromosome_15q11-q13_duplication_syndrome
	15	20700000	25700000	5000000	176270	15q11.2	Prader_–Willi_syndrome_(PWS)
	15	20700000	25700000	5000000	105830	15q11.2	Angelman_syndrome_(AS_)
	15	25700000	28100000	2400000	105830	15q12	Angelman_syndrome_(AS_)
	15	25700000	28100000	2400000	612269	15q12	{Epilepsy,_childhood_absence,_susceptibility_to,_5_(ECA5)
	15	25700000	33600000	7900000	203200	15q12-q13	Albinism,_oculocutaneous,_type_II_(OCA2)
	15	31200000	33600000	2400000	612001	15q13.3	Chromosome_15q13.3_microdeletion_syndrome
	15	44800000	49500000	4700000	N/A	15q21.1	15q21_microdeletion_syndrome
	15	44800000	49500000	4700000	154700	15q21.1	Marfan_syndrome_(MFS)
	15	72700000	78300000	5600000	613406	15q24	Chromosome_15q24_deletion_syndrome
	15	85200000	89100000	3900000	614294	15q25.3	Chromosome_15q25_deletion_syndrome
	15	89100000	94300000	5200000	142340	15q26.1	Diaphragmatic_hernia,_congenital
	15	98500000	102531392	4031392	612626	15q26.3	Chromosome_15q26-qter_deletion_syndrome
	15	98500000	102531392	4031392	N/A	15q26.3	15q_Telomere
	16	0	7900000	7900000	N/A	16p13.3	16p_Telomere
	16	0	7900000	7900000	141750	16p13.3	Alpha_thalassemia/mental_retardation_syndrome,Chromosome_16-related
	16	0	7900000	7900000	191100	16p13.3	Tuberous_sclerosis_type_2
	16	0	7900000	7900000	173900	16p13.3	Polycystic_kidney_disease_1,_PKD1
	16	0	7900000	7900000	180849	16p13.3	Rubinstein-Taybi_syndrome_1
	16	0	7900000	7900000	610543	16p13.3	Chromosome_16p13.3_deletion_syndrome
	16	0	7900000	7900000	N/A	16p13.3	Autism_(contain_A2BP1_gene)
	16	14800000	16800000	2000000	N/A	16p13.11	16p13.1_microdeletion/_microduplication
	16	28100000	34600000	6500000	611913	16p11.2	Chromosome_16p11.2_deletion_syndrome,_593kb
	16	47000000	52600000	5600000	107480	16q12.1	Townes-Brocks_syndrome
	16	57400000	66700000	9300000	N/A	16q21	Autism_(contain_CDH8_gene)
	16	88700000	90354753	1654753	N/A	16q24.3	Autism_(contain_ANKRD11_gene)
	16	88700000	90354753	1654753	N/A	16q24.3	16q_Telomere
	17	0	3300000	3300000	N/A	17p13.3	17p_Telomere
	17	0	3300000	3300000	247200	17p13.3	Miller-Dieker_lissencephaly_syndrome_(MDLS_)
	17	0	3300000	3300000	607432	17p13.3	Lissencephaly_1
	17	3300000	6500000	3200000	219800	17p13.2	Cystinosis,_Nephropathic_(CTNS)
	17	10700000	16000000	5300000	118220	17p12	Charcot-Marie-Tooth_disease_type_1A_(CMT1A_)
	17	10700000	16000000	5300000	162500	17p12	Neuropathy,_Hereditary,_with_liability_to_pressure_palsies
	17	16000000	22200000	6200000	610883	17p11.2	Potocki-Lupski_syndrome_(PTLS)
	17	16000000	22200000	6200000	182290	17p11.2	Smith-Magenis_syndrome_(SMS_)
	17	25800000	31800000	6000000	609378	17q11.2	Autism_susceptibility_6_(AUTS)6
	17	25800000	31800000	6000000	162200	17q11.2	Neurofibromatosis,_type_1_(NF1)
	17	31800000	38100000	6300000	137920	17q12	Renal_cysts_and_diabetes_syndrome
	17	40900000	44900000	4000000	610443	17q21.31	Chromosome_17q21.31_microdeletion_syndrome
	17	40900000	44900000	4000000	N/A	17q21.31	Autism_(contain_CNTNAP1_gene)
	17	47400000	50200000	2800000	166220	17q21.33	Osteogenesis_imperfecta_type_IV
	17	67100000	70900000	3800000	114290	17q24.3	Campomelic_dysplasia
	17	75300000	81195210	5895210	N/A	17q25.3	17q_Telomere
	18	0	2900000	2900000	N/A	18p11.32	18p_Telomere
	18	2900000	7100000	4200000	146390	18p11.31	Chromosome_18p_deletion_syndrome
	18	2900000	7100000	4200000	142946	18p11.31	Holoprosencephaly_4_(HPE4)
	18	7100000	8500000	1400000	146390	18p11.23	Chromosome_18p_deletion_syndrome
	18	43500000	48200000	4700000	223800	18q21.1	Dyggve-Melchior-Clausen_disease_(DMC)
	18	73100000	78077248	4977248	601808	18q23	Chromosome_18q_deletion_syndrome
	18	73100000	78077248	4977248	N/A	18q23	18q_Telomere
	19	0	6900000	6900000	N/A	19p13.3	19p_Telomere
	19	32400000	35500000	3100000	N/A	19q13.11	Autism_(contain_LRP3_gene)
	19	32400000	35500000	3100000	N/A	19q13.11	Autism_(contain_SLC7A10_gene)
	19	56300000	59128983	2828983	N/A	19q13.43	19q_Telomere
	20	0	5100000	5100000	N/A	20p13	20p_Telomere
	20	9200000	12100000	2900000	118450	20p12.2	Alagille_syndrome_1_(ALGS_1_)
	20	32100000	34400000	2300000	200700	20q11.22	Chondrodysplasia,_Grebe_type
	20	32100000	34400000	2300000	113100	20q11.22	Brachydactyly,_type_C_(BDC)
	20	58400000	63025520	4625520	N/A	20q13.33	20q_Telomere
	21	16400000	31500000	15100000	N/A	21q21	21q21_deletion
	21	26800000	31500000	4700000	104300	21q21.3	Alzheimer_disease_1,_familial
	21	35800000	37800000	2000000	190685	21q22.12	Down_syndrome
	21	39700000	42600000	2900000	190685	21q22.2	Down_syndrome
	21	42600000	48129895	5529895	236100	21q22.3	Holoprosencephaly_1_(HPE1)
	21	42600000	48129895	5529895	N/A	21q22.3	21q_Telomere
	22	14700000	17900000	3200000	115470	22q11.1	Cat_eye_syndrome_(CES)
	22	17900000	25900000	8000000	608363	22q11.2	Chromosome_22q11.2_microduplication_syndrome
	22	17900000	25900000	8000000	192430	22q11.2	Velocardiofacial_syndrome
	22	17900000	25900000	8000000	188400	22q11.2	DiGeorge_syndrome
	22	29600000	32200000	2600000	101000	22q12.2	Neurofibromatosis_,_type_II_(NF2)
	22	44200000	51304566	7104566	606232	22q13.3	Chromosome_22q13.3_deletion_syndrome
	22	49400000	51304566	1904566	250100	22q13.33	Metachromatic_leukodystrophy
	22	49400000	51304566	1904566	N/A	22q13.33	22q_Telomere
	X	6000000	9500000	3500000	N/A	Xp22.31	X-linked_mental_retardation_(XLMR)_(Contain_VCX3A_gene)
	X	6000000	9500000	3500000	308100	Xp22.31	Ichthyosis,_X-linked
	X	6000000	9500000	3500000	308700	Xp22.31	Kallmann_syndrome_1_(KAL1)
	X	9500000	17100000	7600000	300000	Xp22.2	Opitz_GBBB_syndrome,_X-linked
	X	9500000	17100000	7600000	309801	Xp22.2	Micophthalmia,_syndromic_7_(MCOPS7)
	X	9500000	17100000	7600000	311200	Xp22.2	Orofaciodigital_syndrome_(OFD1)
	X	9500000	17100000	7600000	300630	Xp22.2	Mental_retardation,_X-linked_syndromic,_Fried_type
	X	17100000	19300000	2200000	302350	Xp22.13	Nance-Horan_syndrome
	X	17100000	19300000	2200000	308350	Xp22.13	Epileptic_encephalopathy,_early_infantile,_1
	X	17100000	19300000	2200000	312700	Xp22.13	Retinoschisis_1,_X-linked,_juvenile_(RS1)
	X	21900000	24900000	3000000	300830	Xp22.11	Chromosome_Xp22_deletion_syndrome
	X	24900000	29300000	4400000	308350	Xp21.3	Epileptic_encephalopathy,_early_infantile,_1
	X	24900000	29300000	4400000	300215	Xp21.3	Lissencephaly,_X-linked,_2
	X	24900000	29300000	4400000	300419	Xp21.3	Mental_retardation,_X-linked,_with_or_without_seizures,_ARX-related
	X	24900000	31500000	6600000	300143	Xp21.3-p21.2	Mental_retardation,_X-linked_21_(MRX21)
	X	29300000	31500000	2200000	300018	Xp21.2	46,_XY_sex_reversal_2
	X	29300000	31500000	2200000	300200	Xp21.2	Adrenal_hypoplasia,_congenital_(AHC)
	X	29300000	31500000	2200000	307030	Xp21.2	Hyperglycerolemia
	X	29300000	31500000	2200000	310200	Xp21.2	Muscular_dystrophy,_Duchenne_type_(DMD)
	X	37600000	42400000	4800000	311250	Xp11.4	Ornithine_transcarbamylase_deficiency
	X	37600000	42400000	4800000	300210	Xp11.4	Mental_retardation,_X-linked_58
	X	42400000	46400000	4000000	300578	Xp11.3	Chromosome_Xp11.3_deletion_syndrome
	X	42400000	46400000	4000000	312600	Xp11.3	Retinitis_pigmentosa_2
	X	46400000	49800000	3400000	300848	Xp11.23	Mental_retardation,_X-linked_89
	X	46400000	49800000	3400000	300491	Xp11.23	Epilepsy,_X-linked,_with_variable_learning_disabilities_andbehavior_disorders
	X	46400000	49800000	3400000	N/A	Xp11.23	X-linked_mental_retardation_(XLMR)_(Contain_ELK1_gene)
	X	46400000	49800000	3400000	300498	Xp11.23	Mental_retardation,_X-linked_45
	X	46400000	49800000	3400000	309549	Xp11.23	Mental_retardation,_X-linked_9
	X	49800000	54800000	5000000	300534	Xp11.22	Mental_retardation,_X-linked,_syndromic,_Claes-Jensen_type
	X	49800000	54800000	5000000	300590	Xp11.22	Cornelia_de_Lange_syndrome_2
	X	64600000	67800000	3200000	300068	Xq12	Androgen_insensitivity_syndrome_(AIS)
	X	67800000	71800000	4000000	300850	Xq13.1	Mental_retardation,_X-linked_90
	X	67800000	71800000	4000000	300494	Xq13.1	Asperger_syndrome,X-linked,_susceptibility_to,_1
	X	71800000	73900000	2100000	300087	Xq13.2	X-inactivation,_familial_skewed,_1
	X	76000000	84600000	8600000	309580	Xq21.1	Mental_retardation-hypotonic_facies_syndrome,_X-linked,_1
	X	76000000	84600000	8600000	304150	Xq21.1	Occipital_horn_syndrome
	X	98300000	102600000	4300000	304700	Xq22.1	Mohr-Tranebjaerg_syndrome
	X	98300000	102600000	4300000	300755	Xq22.1	Agammaglobulinemia,_X-linked_1
	X	102600000	103700000	1100000	312080	Xq22.2	Pelizaeus-Merzbacher_disease_(PMD_)
	X	103700000	108700000	5000000	301050	Xq22.3	Alport_syndrome,_X-linked;_ATS
	X	108700000	116500000	7800000	300387	Xq23	Mental_retardation,_X-linked_63
	X	108700000	116500000	7800000	300558	Xq23	Mental_retardation,_X-linked_30_
	X	108700000	116500000	7800000	300067	Xq23	Lissencephaly,_X-linked,_1
	X	120900000	128700000	7800000	308240	Xq25	Lymphoproliferative_syndrome,_X-linked,_1
	X	120900000	128700000	7800000	309000	Xq25	Lowe_oculocerebrorenal_syndrome
	X	130400000	138000000	7600000	300322	Xq26.2-q26.3	Lesch-Nyhan_syndrome_(LNS)
	X	133600000	138000000	4400000	306955	Xq26.3	Heterotaxy,_visceral,_1,_X-linked
	X	138000000	140300000	2300000	300123	Xq27.1	Mental_retardation,_X-linked,_with_panhypopituitarism
	X	142100000	147100000	5000000	300624	Xq27.3	Fragile_X_mental_retardation_syndrome
	X	147100000	155270560	8170560	309548	Xq28	Mental_retardation,_X-linked,_associated_with_fragile_site
	X	147100000	155270560	8170560	309900	Xq28	Mucopolysaccharidosis_type_II
	X	147100000	155270560	8170560	300100	Xq28	Adrenoleukodystrophy;_ALD
	X	147100000	155270560	8170560	312750	Xq28	Rett_syndrome
	X	147100000	155270560	8170560	300260	Xq28	Lubs_X-linked_mental_retardation_syndrome
	X	147100000	155270560	8170560	300496	Xq28	Autism,_susceptibility_to,_X-linked_3
	X	147100000	155270560	8170560	300849	Xq28	Mental_retardation,_X-linked_41
	X	147100000	155270560	8170560	308300	Xq28	Incontinentia_pigmenti_(IP)
	X	147100000	155270560	8170560	306700	Xq28	Hemophilia_A
	X	147100000	155270560	8170560	N/A	Xq28	Xq_Telomere
	Y	2500000	3000000	500000	400044	Yp11.31	46,_XY_sex_reversal_1
	Y	2500000	3000000	500000	400045	Yp11.31	46,_XX_sex_reversal_1
	Y	12500000	28800000	16300000	400042	Yq11	Spermatogenic_failure,_Y-linked,_1;SPGFY1
	Y	19800000	28800000	9000000	415000	Yq11.222_Yq11.23	Spermatogenic_failure,_Y-linked,_2;SPGFY2
