# Supplementary material for: Integrated genome sizing (IGS) approach for the parallelization of whole genome analysis
Source: BMC Bioinformatics. 2018 Dec 3;19:462. doi: 10.1186/s12859-018-2499-1 (PMC6276166; doi:10.1186/s12859-018-2499-1)
Supplement: Supplementary file 3 — Table S3. List of Copy Number Variation in Clinvar Database. A collection of the Copy Number Variations in the clinvar database use for chunk annotation. (XLSX 779 kb) [file 12859_2018_2499_MOESM3_ESM.xlsx]

## Sheet: Additional file 3
	List of Copy Number Variation in Clinvar Database
	Chr_number	Start	End	Variation	Gene symbol/Coverage	Clinical Significance	Disease
	1	1	1676126	nsv530354	subset of 82 genes:GJA5;GJA8	Pathogenic	-
	1	16302	166909	nsv497688	-	Benign	-
	1	564405	8597804	nsv530705	covers 149 genes, none of which curated to show dosage sensitivity	Pathogenic	-
	1	564424	3262790	nsv530706	covers 91 genes, none of which curated to show dosage sensitivity	Pathogenic	-
	1	564424	7068738	nsv530707	covers 137 genes, none of which curated to show dosage sensitivity	Pathogenic	-
	1	564435	649748	nsv533512	MIR6723;OR4F16	Benign	-
	1	714078	4958499	nsv931338	covers 106 genes, none of which curated to show dosage sensitivity	Pathogenic	-
	1	728138	5066371	nsv530300	covers 106 genes, none of which curated to show dosage sensitivity	Pathogenic	-
	1	757093	1158732	nsv817501	covers 23 genes, none of which curated to show dosage sensitivity	Uncertain significance	-
	1	757093	2394455	nsv869079	covers 74 genes, none of which curated to show dosage sensitivity	Pathogenic	-
	1	757093	2394455	nsv869079	covers 74 genes, none of which curated to show dosage sensitivity	Uncertain significance	-
	1	757093	2485486	nsv930990	covers 77 genes, none of which curated to show dosage sensitivity	Pathogenic	-
	1	757093	2567832	nsv932598	covers 81 genes, none of which curated to show dosage sensitivity	Pathogenic	-
	1	757093	2892687	nsv932620	covers 82 genes, none of which curated to show dosage sensitivity	Pathogenic	-
	1	757093	3354772	nsv917308	covers 86 genes, none of which curated to show dosage sensitivity	Pathogenic	-
	1	757093	3486455	nsv869433	covers 89 genes, none of which curated to show dosage sensitivity	Pathogenic	-
	1	757093	3823583	nsv869363	covers 100 genes, none of which curated to show dosage sensitivity	Likely pathogenic	-
	1	757093	4215734	nsv530708	covers 102 genes, none of which curated to show dosage sensitivity	Pathogenic	-
	1	757093	4285145	nsv993458	covers 102 genes, none of which curated to show dosage sensitivity	Pathogenic	-
	1	757093	5160050	nsv993416	covers 105 genes, none of which curated to show dosage sensitivity	Pathogenic	-
	1	757093	5299703	nsv869169	covers 105 genes, none of which curated to show dosage sensitivity	Pathogenic	-
	1	757093	5540323	nsv931952	covers 105 genes, none of which curated to show dosage sensitivity	Pathogenic	-
	1	757093	7060898	nsv916213	covers 132 genes, none of which curated to show dosage sensitivity	Pathogenic	-
	1	761933	4779165	nsv530301	covers 105 genes, none of which curated to show dosage sensitivity	Pathogenic	-
	1	768059	1189419	nsv530302	covers 25 genes, none of which curated to show dosage sensitivity	Pathogenic	-
	1	779527	2880095	nsv530728	covers 81 genes, none of which curated to show dosage sensitivity	Pathogenic	-
	1	779527	4658592	nsv530729	covers 103 genes, none of which curated to show dosage sensitivity	Pathogenic	-
	1	779527	5080832	nsv530730	covers 104 genes, none of which curated to show dosage sensitivity	Pathogenic	-
	1	779527	5887263	nsv530727	covers 105 genes, none of which curated to show dosage sensitivity	Pathogenic	-
	1	779527	6030086	nsv530726	covers 107 genes, none of which curated to show dosage sensitivity	Pathogenic	-
	1	779727	1946178	nsv530754	covers 64 genes, none of which curated to show dosage sensitivity	Pathogenic	-
	1	779727	2063244	nsv530756	covers 67 genes, none of which curated to show dosage sensitivity	Pathogenic	-
	1	779727	2558913	nsv1067579	covers 80 genes, none of which curated to show dosage sensitivity	Pathogenic	-
	1	779727	2558913	nsv529358	covers 80 genes, none of which curated to show dosage sensitivity	Pathogenic	-
	1	779727	2922816	nsv529444	covers 81 genes, none of which curated to show dosage sensitivity	Pathogenic	-
	1	779727	3235959	nsv529280	covers 85 genes, none of which curated to show dosage sensitivity	Pathogenic	-
	1	779727	3628711	nsv529461	covers 91 genes, none of which curated to show dosage sensitivity	Pathogenic	-
	1	779727	4458182	nsv492224	covers 101 genes, none of which curated to show dosage sensitivity	Pathogenic	-
	1	779727	4725355	nsv530753	covers 104 genes, none of which curated to show dosage sensitivity	Pathogenic	-
	1	779727	5423945	nsv530750	covers 104 genes, none of which curated to show dosage sensitivity	Pathogenic	-
	1	779727	5491699	nsv530752	covers 104 genes, none of which curated to show dosage sensitivity	Pathogenic	-
	1	779727	5742647	nsv529277	covers 105 genes, none of which curated to show dosage sensitivity	Pathogenic	-
	1	779727	6291984	nsv530303	covers 113 genes, none of which curated to show dosage sensitivity	Pathogenic	-
	1	779727	6537496	nsv529690	covers 122 genes, none of which curated to show dosage sensitivity	Pathogenic	-
	1	779727	6976647	nsv492013	covers 131 genes, none of which curated to show dosage sensitivity	Pathogenic	-
	1	779727	7211189	nsv530755	covers 131 genes, none of which curated to show dosage sensitivity	Pathogenic	-
	1	779727	7930605	nsv534251	covers 135 genes, none of which curated to show dosage sensitivity	Pathogenic	-
	1	779727	8231974	nsv533867	covers 138 genes, none of which curated to show dosage sensitivity	Pathogenic	-
	1	779727	10869155	nsv530751	covers 177 genes, none of which curated to show dosage sensitivity	Pathogenic	-
	1	779733	846621	nsv497868	FAM41C;LINC01128	Benign	-
	1	779733	2352355	nsv492116	covers 73 genes, none of which curated to show dosage sensitivity	Pathogenic	-
	1	779733	3070473	nsv915983	covers 85 genes, none of which curated to show dosage sensitivity	Pathogenic	-
	1	779733	3404441	nsv497832	covers 86 genes, none of which curated to show dosage sensitivity	Pathogenic	-
	1	779733	5887252	nsv497835	covers 105 genes, none of which curated to show dosage sensitivity	Pathogenic	-
	1	779733	6537534	nsv916849	covers 122 genes, none of which curated to show dosage sensitivity	Pathogenic	-
	1	780817	2454952	nsv530757	covers 74 genes, none of which curated to show dosage sensitivity	Pathogenic	-
	1	794595	8807706	nsv530758	covers 143 genes, none of which curated to show dosage sensitivity	Pathogenic	-
	1	794625	846707	nsv533548	FAM41C;LINC01128	Benign	-
	1	805557	4486673	nsv530776	covers 101 genes, none of which curated to show dosage sensitivity	Pathogenic	-
	1	807685	1979154	nsv530777	covers 64 genes, none of which curated to show dosage sensitivity	Pathogenic	-
	1	807685	2574042	nsv530780	covers 80 genes, none of which curated to show dosage sensitivity	Pathogenic	-
	1	807685	2574042	nsv530780	covers 80 genes, none of which curated to show dosage sensitivity	Pathogenic	-
	1	807685	2971027	nsv530778	covers 81 genes, none of which curated to show dosage sensitivity	Pathogenic	-
	1	807685	4193469	nsv530779	covers 100 genes, none of which curated to show dosage sensitivity	Pathogenic	-
	1	809759	5033321	nsv534058	covers 103 genes, none of which curated to show dosage sensitivity	Pathogenic	-
	1	834101	7871366	nsv533824	covers 132 genes, none of which curated to show dosage sensitivity	Pathogenic	-
	1	837491	9616363	nsv995077	covers 155 genes, none of which curated to show dosage sensitivity	Pathogenic	-
	1	839450	867543	nsv932605	LOC100130417;SAMD11	Benign	-
	1	839450	913631	nsv497257	KLHL17;LOC100130417;NOC2L;PERM1;PLEKHN1;SAMD11	Benign	-
	1	846680	891004	nsv498030	LOC100130417;NOC2L;SAMD11	Uncertain significance	-
	1	846680	1019797	nsv529741	covers 11 genes, none of which curated to show dosage sensitivity	Uncertain significance	-
	1	846680	3531051	nsv491657	covers 86 genes, none of which curated to show dosage sensitivity	Pathogenic	-
	1	846680	9389984	nsv533259	covers 153 genes, none of which curated to show dosage sensitivity	Pathogenic	-
	1	849466	1474275	nsv995997	covers 47 genes, none of which curated to show dosage sensitivity	Likely pathogenic	-
	1	849466	1549149	nsv932073	covers 49 genes, none of which curated to show dosage sensitivity	Pathogenic	-
	1	849466	2397177	nsv932250	covers 71 genes, none of which curated to show dosage sensitivity	Pathogenic	-
	1	849466	3222027	nsv932251	covers 83 genes, none of which curated to show dosage sensitivity	Pathogenic	-
	1	849466	3503606	nsv995194	covers 86 genes, none of which curated to show dosage sensitivity	Pathogenic	-
	1	849466	9627180	nsv995657	covers 155 genes, none of which curated to show dosage sensitivity	Pathogenic	-
	1	852863	1008286	nsv931213	AGRN;HES4;ISG15;KLHL17;LOC100130417;NOC2L;PERM1;PLEKHN1;RNF223;SAMD11	Benign	-
	1	867543	1723710	nsv498086	covers 57 genes, none of which curated to show dosage sensitivity	Likely benign	-
	1	890945	1008286	nsv931204	AGRN;HES4;ISG15;KLHL17;NOC2L;PERM1;PLEKHN1;RNF223	Benign	-
	1	913631	1008286	nsv931209	AGRN;HES4;ISG15;PERM1;RNF223	Benign	-
	1	931484	1008286	nsv931211	AGRN;HES4;ISG15;RNF223	Benign	-
	1	948461	1654038	nsv492241	covers 48 genes, none of which curated to show dosage sensitivity	Pathogenic	-
	1	957474	4725355	nsv817317	covers 94 genes, none of which curated to show dosage sensitivity	Pathogenic	-
	1	964697	1008286	nsv497685	AGRN;RNF223	Benign	-
	1	964697	1008286	nsv497685	AGRN;RNF223	Benign/Likely benign	-
	1	1008286	2723403	nsv916201	covers 70 genes, none of which curated to show dosage sensitivity	Pathogenic	-
	1	1019753	3284340	nsv530781	covers 73 genes, none of which curated to show dosage sensitivity	Pathogenic	-
	1	1054016	4239140	nsv497272	covers 88 genes, none of which curated to show dosage sensitivity	Pathogenic	-
	1	1078536	1158683	nsv931212	LINC01342;MIR200A;MIR200B;MIR429;SDF4;TNFRSF18;TNFRSF4;TTLL10;TTLL10-AS1	Benign	-
	1	1117227	5567303	nsv530782	covers 86 genes, none of which curated to show dosage sensitivity	Pathogenic	-
	1	1266295	3660110	nsv917163	covers 59 genes, none of which curated to show dosage sensitivity	Uncertain significance	-
	1	1417658	3069100	nsv530783	covers 39 genes, none of which curated to show dosage sensitivity	Pathogenic	-
	1	1687740	3566077	nsv916274	covers 32 genes, none of which curated to show dosage sensitivity	Uncertain significance	-
	1	2043653	2172682	nsv530784	FAAP20;PRKCZ;SKI	Pathogenic	-
	1	2495137	2620704	nsv497258	FAM213B;LOC100996583;MMEL1;TNFRSF14;TTC34	Benign	-
	1	2582760	2633368	nsv497266	TTC34	Benign	-
	1	2582760	2633368	nsv497266	TTC34	Benign	-
	1	2590844	2605254	nsv497284	TTC34	Benign	-
	1	2590844	2605254	nsv497284	TTC34	Benign	-
	1	2590844	3189886	nsv530304	ACTRT2;LINC00982;MIR4251;PRDM16;TTC34	Pathogenic	-
	1	2614842	4789181	nsv530785	covers 24 genes, none of which curated to show dosage sensitivity	Pathogenic	-
	1	2619887	3202884	nsv995261	ACTRT2;LINC00982;MIR4251;PRDM16;TTC34	conflicting data from submitters	-
	1	2633351	3161118	nsv533312	ACTRT2;LINC00982;MIR4251;PRDM16;TTC34	Likely benign	-
	1	2633368	3161082	nsv491629	ACTRT2;LINC00982;MIR4251;PRDM16;TTC34	Uncertain significance	-
	1	2633368	3235959	nsv491931	ACTRT2;LINC00982;MIR4251;PRDM16;TTC34	Uncertain significance	-
	1	2694731	3444846	nsv530393	ACTRT2;ARHGEF16;LINC00982;MEGF6;MIR4251;PRDM16;TTC34	Likely benign	-
	1	2736695	2922757	nsv497259	-	Benign	-
	1	2761325	8068000	nsv529638	covers 56 genes, none of which curated to show dosage sensitivity	Pathogenic	-
	1	2785042	7392629	nsv993552	covers 50 genes, none of which curated to show dosage sensitivity	Pathogenic	-
	1	2822585	5396176	nsv817530	covers 23 genes, none of which curated to show dosage sensitivity	Pathogenic	-
	1	2879895	12726755	nsv532374	covers 136 genes, none of which curated to show dosage sensitivity	Pathogenic	-
	1	2916182	3119729	nsv995979	ACTRT2;LINC00982;MIR4251;PRDM16	Uncertain significance	-
	1	2922757	18015429	nsv532375	subset of 234 genes:SDHB	Pathogenic	-
	1	3235900	3531051	nsv533906	ARHGEF16;MEGF6;MIR551A;PRDM16	Uncertain significance	-
	1	3235900	11303452	nsv532377	covers 102 genes, none of which curated to show dosage sensitivity	Pathogenic	-
	1	3270620	3660051	nsv498566	ARHGEF16;MEGF6;MIR551A;PRDM16;TP73;TP73-AS1;TPRG1L;WRAP73	Uncertain significance	-
	1	3354713	8231974	nsv532379	covers 54 genes, none of which curated to show dosage sensitivity	Pathogenic	-
	1	3388727	7903007	nsv532381	covers 49 genes, none of which curated to show dosage sensitivity	Pathogenic	-
	1	3612151	4144742	nsv868978	covers 11 genes, none of which curated to show dosage sensitivity	Uncertain significance	-
	1	3628652	4087427	nsv491656	covers 11 genes, none of which curated to show dosage sensitivity	Pathogenic	-
	1	3799753	3943600	nsv498567	C1orf174	Uncertain significance	-
	1	3809893	4043740	nsv498567	C1orf174	Uncertain significance	-
	1	4263499	5423945	nsv532383	AJAP1;LINC01646;LINC01777	Pathogenic	-
	1	4859379	6189735	nsv530305	CHD5;KCNAB2;MIR4417;MIR4689;NPHP4	Pathogenic	-
	1	4958499	12971757	nsv817401	covers 123 genes, none of which curated to show dosage sensitivity	Pathogenic	-
	1	4958499	13178528	nsv532385	covers 128 genes, none of which curated to show dosage sensitivity	Pathogenic	-
	1	5334068	9389984	nsv532388	covers 51 genes, none of which curated to show dosage sensitivity	Pathogenic	-
	1	5423886	18686796	nsv534553	subset of 214 genes:SDHB	Pathogenic	-
	1	5472160	5836869	nsv996011	MIR4417	Uncertain significance	-
	1	5614166	6029886	nsv931221	MIR4417;MIR4689;NPHP4	Likely benign	-
	1	5742588	10923900	nsv532391	covers 72 genes, none of which curated to show dosage sensitivity	Pathogenic	-
	1	6614945	16382506	nsv916127	covers 153 genes, none of which curated to show dosage sensitivity	Pathogenic	-
	1	6712399	12784811	nsv530315	covers 90 genes, none of which curated to show dosage sensitivity	Pathogenic	-
	1	6734178	6976602	nsv916075	CAMTA1;DNAJC11;LINC01672	Likely benign	-
	1	6823203	8427633	nsv534233	covers 11 genes, none of which curated to show dosage sensitivity	Uncertain significance	-
	1	6913573	17685411	nsv530316	subset of 182 genes:SDHB	Pathogenic	-
	1	7088260	7222102	nsv995537	CAMTA1	Likely pathogenic	-
	1	7225096	13178528	nsv532413	covers 102 genes, none of which curated to show dosage sensitivity	Pathogenic	-
	1	7390740	7946714	nsv529980	CAMTA1;CAMTA1-IT1;PER3;UTS2;VAMP3	Uncertain significance	-
	1	7464860	7666178	nsv869177	CAMTA1	Likely pathogenic	-
	1	8018845	8044954	nsv513788	PARK7	Pathogenic	Parkinson disease 7
	1	8343754	12530188	nsv533079	covers 74 genes, none of which curated to show dosage sensitivity	Pathogenic	-
	1	8736187	8803013	nsv931333	RERE	Likely benign	-
	1	8864303	10163008	nsv534559	covers 26 genes, none of which curated to show dosage sensitivity	Uncertain significance	-
	1	8879337	9694749	nsv931984	covers 17 genes, none of which curated to show dosage sensitivity	Uncertain significance	-
	1	9094730	16767960	nsv532414	covers 137 genes, none of which curated to show dosage sensitivity	Pathogenic	-
	1	9124551	12726755	nsv491846	covers 69 genes, none of which curated to show dosage sensitivity	Pathogenic	-
	1	9349021	9389926	nsv498320	SPSB1	Likely benign	-
	1	9438539	10377970	nsv995426	covers 15 genes, none of which curated to show dosage sensitivity	Uncertain significance	-
	1	9466781	12912625	nsv532415	covers 69 genes, none of which curated to show dosage sensitivity	Pathogenic	-
	1	9488597	16142286	nsv932210	covers 114 genes, none of which curated to show dosage sensitivity	Pathogenic	-
	1	10264013	12120319	nsv532416	covers 40 genes, none of which curated to show dosage sensitivity	Pathogenic	-
	1	10305470	10697150	nsv817370	APITD1-CORT;CASZ1;CENPS;CORT;DFFA;KIF1B;PEX14;PGD	Likely pathogenic	-
	1	10324455	16107335	nsv993553	covers 99 genes, none of which curated to show dosage sensitivity	Pathogenic	-
	1	10377970	11078937	nsv995427	APITD1-CORT;C1orf127;CASZ1;CENPS;CORT;DFFA;KIF1B;PEX14;PGD;TARDBP	Uncertain significance	-
	1	10616854	22884400	nsv532418	subset of 208 genes:SDHB	Pathogenic	-
	1	10681833	16847204	nsv532421	covers 111 genes, none of which curated to show dosage sensitivity	Pathogenic	-
	1	10697093	10753078	nsv497271	CASZ1	Benign	-
	1	10697093	10804053	nsv931214	CASZ1	Benign	-
	1	10697093	11353487	nsv529981	covers 11 genes, none of which curated to show dosage sensitivity	Uncertain significance	-
	1	10753078	10804053	nsv931250	CASZ1	Benign	-
	1	10869096	16748995	nsv532423	covers 107 genes, none of which curated to show dosage sensitivity	Pathogenic	-
	1	11081808	15563167	nsv995428	covers 77 genes, none of which curated to show dosage sensitivity	Likely pathogenic	-
	1	11181682	16650993	nsv532424	covers 99 genes, none of which curated to show dosage sensitivity	Pathogenic	-
	1	11714127	12828807	nsv529982	covers 30 genes, none of which curated to show dosage sensitivity	Uncertain significance	-
	1	11744417	11945068	nsv531864	AGTRAP;C1orf167;CLCN6;DRAXIN;LOC102724659;MAD2L2;MTHFR;NPPA;NPPA-AS1;NPPB	Uncertain significance	-
	1	11797187	12066196	nsv917103	covers 12 genes, none of which curated to show dosage sensitivity	Uncertain significance	-
	1	11797187	12229843	nsv529983	covers 17 genes, none of which curated to show dosage sensitivity	Uncertain significance	-
	1	12019879	12028775	nsv1197524	PLOD1	Pathogenic	Ehlers-Danlos syndrome, hydroxylysine-deficient
	1	12028292	12031717	nsv1197525	PLOD1	Pathogenic	Ehlers-Danlos syndrome, hydroxylysine-deficient
	1	12209643	13178528	nsv530317	covers 23 genes, none of which curated to show dosage sensitivity	Pathogenic	-
	1	12324325	13186871	nsv995510	covers 21 genes, none of which curated to show dosage sensitivity	Uncertain significance	-
	1	12353332	13178669	nsv529138	covers 20 genes, none of which curated to show dosage sensitivity	Benign	-
	1	12687421	14320473	nsv869217	covers 35 genes, none of which curated to show dosage sensitivity	Likely pathogenic	-
	1	12726725	13385572	nsv533584	covers 20 genes, none of which curated to show dosage sensitivity	Benign	-
	1	12784752	16361283	nsv868898	covers 58 genes, none of which curated to show dosage sensitivity	Pathogenic	-
	1	12839441	13142569	nsv533561	covers 12 genes, none of which curated to show dosage sensitivity	Benign	-
	1	12860810	12918815	nsv533187	HNRNPCL1;LINC01784;PRAMEF11;PRAMEF2	Benign	-
	1	12912573	13448340	nsv916674	covers 18 genes, none of which curated to show dosage sensitivity	Likely benign	-
	1	13178269	20996700	nsv530318	subset of 131 genes:SDHB	Pathogenic	-
	1	13727391	15683440	nsv916204	C1orf195;FHAD1;KAZN;LRRC38;PDPN;PRAMEF20;PRDM2;TMEM51;TMEM51-AS1	Likely pathogenic	-
	1	13782167	14134679	nsv530319	LRRC38;PDPN;PRDM2	Pathogenic	-
	1	13946474	18792666	nsv530320	subset of 69 genes:SDHB	Pathogenic	-
	1	14012545	14790340	nsv917113	KAZN;PRDM2	Uncertain significance	-
	1	15077100	15607513	nsv529984	C1orf195;FHAD1;KAZN;TMEM51;TMEM51-AS1	Uncertain significance	-
	1	15077100	15646429	nsv529985	C1orf195;FHAD1;KAZN;TMEM51;TMEM51-AS1	Uncertain significance	-
	1	15499993	17346071	nsv532429	subset of 54 genes:SDHB	Pathogenic	-
	1	15499993	18569172	nsv532427	subset of 65 genes:SDHB	Pathogenic	-
	1	15711763	21306842	nsv529693	subset of 112 genes:SDHB	Pathogenic	-
	1	16008307	19988832	nsv869264	subset of 75 genes:SDHB	Pathogenic	-
	1	16346438	16375553	nsv915962	CLCNKA;CLCNKB	Likely benign	-
	1	16364253	16376855	nsv534622	CLCNKB	Benign	-
	1	16364298	16382506	nsv915659	CLCNKB	Likely benign	-
	1	16814372	17104536	nsv534127	FAM231A;FAM231B;LINC01783;MST1L;NBPF1;RNU1-1;RNU1-3;RNU1-4;TRG-CCC5-1;TRNAG1	Benign	-
	1	16814372	17104536	nsv534127	FAM231A;FAM231B;LINC01783;MST1L;NBPF1;RNU1-1;RNU1-3;RNU1-4;TRG-CCC5-1;TRNAG1	Benign	-
	1	16926777	17048762	nsv533522	FAM231A;NBPF1;RNU1-3	Benign	-
	1	16926945	17088439	nsv916410	FAM231A;MST1L;NBPF1;RNU1-3;RNU1-4;TRG-CCC5-1	Likely benign	-
	1	16926945	17182795	nsv917195	FAM231A;MST1L;NBPF1;RNU1-3;RNU1-4;TRG-CCC5-1;TRQ-CTG14-1	Likely benign	-
	1	16941653	17231817	nsv533209	covers 13 genes, none of which curated to show dosage sensitivity	Benign	-
	1	16948127	17231817	nsv533200	covers 13 genes, none of which curated to show dosage sensitivity	Benign	-
	1	16963573	17053916	nsv533808	FAM231A;RNU1-3;TRG-CCC5-1	Benign	-
	1	17051209	17231787	nsv533764	covers 11 genes, none of which curated to show dosage sensitivity	Benign	-
	1	17088380	17123781	nsv917168	MST1L	Likely benign	-
	1	17088427	17106477	nsv533715	MST1L	Benign	-
	1	18027468	18662131	nsv995781	ACTL8;IGSF21;LINC01654	Uncertain significance	-
	1	18049417	18658909	nsv916402	ACTL8;IGSF21;LINC01654	conflicting data from submitters	-
	1	18069385	18632233	nsv533875	ACTL8;IGSF21;LINC01654	Uncertain significance	-
	1	18674315	22839387	nsv532448	covers 66 genes, none of which curated to show dosage sensitivity	Pathogenic	-
	1	19073819	19220577	nsv930952	ALDH4A1;MIR4695;PAX7;TAS1R2	Uncertain significance	-
	1	19316441	19826022	nsv532450	AKR7A2;AKR7A3;AKR7L;CAPZB;EMC1;LOC100506730;LOC101927895;MRTO4;PQLC2;UBR4	Pathogenic	-
	1	19419800	20389835	nsv532452	covers 21 genes, none of which curated to show dosage sensitivity	Pathogenic	-
	1	19495747	19742428	nsv932134	AKR7A2;AKR7A3;AKR7L;CAPZB;EMC1;LOC100506730;LOC101927895;MRTO4;PQLC2;UBR4	Uncertain significance	-
	1	19495747	20123800	nsv993424	covers 16 genes, none of which curated to show dosage sensitivity	Likely benign	-
	1	20700513	21062644	nsv532453	covers 11 genes, none of which curated to show dosage sensitivity	Pathogenic	-
	1	20809150	21598492	nsv532455	covers 14 genes, none of which curated to show dosage sensitivity	Pathogenic	-
	1	20973463	20978065	nsv1197537	PINK1	Pathogenic	Parkinson disease 6, autosomal recessive early-onset
	1	21668088	22187609	nsv530321	ALPL;ECE1;HSPG2;LDLRAD2;NBPF3;RAP1GAP;USP48	Pathogenic	-
	1	21822167	22375702	nsv817290	ALPL;CELA3A;CELA3B;HSPG2;LDLRAD2;LINC00339;LINC01635;RAP1GAP;USP48	Uncertain significance	-
	1	24283026	24305753	nsv498313	PNRC2;SRSF10	Likely benign	-
	1	24283026	24327618	nsv497273	PNRC2;SRSF10	Likely benign	-
	1	24707696	41886350	nsv916207	subset of 287 genes:ARID1A	Pathogenic	-
	1	25584597	25767647	nsv531874	RHCE;RHD;RSRP1;TMEM50A;TMEM57	Uncertain significance	-
	1	25609479	25648287	nsv533750	RHD;RSRP1	Benign	-
	1	25695702	26267281	nsv993556	covers 11 genes, none of which curated to show dosage sensitivity	Uncertain significance	-
	1	25702769	25913028	nsv995080	LDLRAP1;RHCE;TMEM57	Benign	-
	1	26930197	26968251	nsv931220	-	Likely benign	-
	1	27133503	28011702	nsv532458	covers 22 genes, none of which curated to show dosage sensitivity	Pathogenic	-
	1	27181127	27972340	nsv868826	covers 21 genes, none of which curated to show dosage sensitivity	Uncertain significance	-
	1	27289536	32744646	nsv530322	covers 90 genes, none of which curated to show dosage sensitivity	Pathogenic	-
	1	27755852	28026075	nsv916509	AHDC1;FGR;IFI6;WASF2	Uncertain significance	-
	1	27927633	28215952	nsv532460	AHDC1;FAM76A;FGR;IFI6;PPP1R8;SCARNA1;STX12;THEMIS2	Pathogenic	-
	1	28245710	28933738	nsv817527	covers 21 genes, none of which curated to show dosage sensitivity	Uncertain significance	-
	1	28279353	28520467	nsv530015	EYA3;PTAFR;SMPDL3B;XKR8	Uncertain significance	-
	1	28625168	28961074	nsv868823	covers 14 genes, none of which curated to show dosage sensitivity	Uncertain significance	-
	1	28713234	28742683	nsv930942	PHACTR4	Uncertain significance	-
	1	28751378	33588455	nsv529112	covers 80 genes, none of which curated to show dosage sensitivity	Pathogenic	-
	1	29341653	31455930	nsv498080	covers 17 genes, none of which curated to show dosage sensitivity	Uncertain significance	-
	1	29587495	30304713	nsv868825	LINC01756;PTPRU	Uncertain significance	-
	1	29600988	31598923	nsv492306	covers 13 genes, none of which curated to show dosage sensitivity	Pathogenic	-
	1	30333074	30921523	nsv1067827	LINC01648	Uncertain significance	-
	1	30333074	30921523	nsv529126	LINC01648	Uncertain significance	-
	1	30333074	31337748	nsv995107	LAPTM5;LINC01648;LINC01778;MATN1;MATN1-AS1;MIR4420	Uncertain significance	-
	1	30571709	31169455	nsv869084	-	Likely benign	-
	1	30589668	31169396	nsv497269	-	Benign	-
	1	30589668	31169455	nsv1067656	-	Uncertain significance	-
	1	30589668	31169455	nsv529636	-	Uncertain significance	-
	1	31239605	33825029	nsv532461	covers 57 genes, none of which curated to show dosage sensitivity	Pathogenic	-
	1	31284806	31872758	nsv534296	FABP3;LINC01778;NKAIN1;PUM1;SDC3;SNORD103A;SNORD103B;SNORD103C;SNRNP40;ZCCHC17	Uncertain significance	-
	1	31337689	32486842	nsv916194	covers 20 genes, none of which curated to show dosage sensitivity	Uncertain significance	-
	1	31594955	32867761	nsv530323	covers 31 genes, none of which curated to show dosage sensitivity	Pathogenic	-
	1	34030492	35191531	nsv529484	C1orf94;CSMD2;CSMD2-AS1;HMGB4;MIR552	Uncertain significance	-
	1	35219539	36520911	nsv869153	covers 21 genes, none of which curated to show dosage sensitivity	Likely pathogenic	-
	1	36399818	37287600	nsv916208	covers 15 genes, none of which curated to show dosage sensitivity	Likely pathogenic	-
	1	37909461	38170090	nsv532321	covers 11 genes, none of which curated to show dosage sensitivity	Benign	-
	1	38574337	42793222	nsv532464	covers 55 genes, none of which curated to show dosage sensitivity	Pathogenic	-
	1	38688409	46101848	nsv530324	subset of 136 genes:SLC2A1	Pathogenic	-
	1	38956157	40014447	nsv932192	covers 12 genes, none of which curated to show dosage sensitivity	Uncertain significance	-
	1	39826419	41366489	nsv530337	covers 34 genes, none of which curated to show dosage sensitivity	Pathogenic	-
	1	39881613	39913213	nsv993457	KIAA0754;MACF1	Uncertain significance	-
	1	39913213	40035662	nsv932713	BMP8A;LOC101929516;MACF1;PABPC4;SNORA55	Uncertain significance	-
	1	39945459	48153803	nsv530339	subset of 163 genes:SLC2A1	Pathogenic	-
	1	40928087	45133712	nsv532504	subset of 75 genes:SLC2A1	Pathogenic	-
	1	41158961	44979776	nsv529323	subset of 67 genes:SLC2A1	Pathogenic	-
	1	41300076	43588742	nsv996134	subset of 30 genes:SLC2A1	Pathogenic	-
	1	43119056	43559500	nsv993441	subset of 14 genes:SLC2A1	Likely pathogenic	-
	1	44361728	45333408	nsv533037	covers 31 genes, none of which curated to show dosage sensitivity	Uncertain significance	-
	1	44979717	45001279	nsv931215	RNF220	Benign	-
	1	45179509	45748571	nsv529677	covers 18 genes, none of which curated to show dosage sensitivity	Uncertain significance	-
	1	45282802	45696079	nsv915644	EIF2B3;HECTD3;PTCH2;UROD;ZSWIM5	Uncertain significance	-
	1	45303803	45307152	nsv532505	PTCH2	Pathogenic	-
	1	45428030	46050934	nsv498036	covers 13 genes, none of which curated to show dosage sensitivity	Uncertain significance	-
	1	45794768	45799052	nsv1197538	MUTYH	Pathogenic	MYH-associated polyposis
	1	45868543	46069020	nsv530016	AKR1A1;MMACHC;NASP;PRDX1;TESK2	Uncertain significance	-
	1	45905936	46335246	nsv529631	AKR1A1;CCDC17;GPBP1L1;IPP;MAST2;MMACHC;NASP;PRDX1;TESK2;TMEM69	Uncertain significance	-
	1	45935520	46686477	nsv932680	covers 15 genes, none of which curated to show dosage sensitivity	Uncertain significance	-
	1	45953923	46686477	nsv868828	covers 15 genes, none of which curated to show dosage sensitivity	Uncertain significance	-
	1	46035469	46648880	nsv995232	AKR1A1;CCDC17;GPBP1L1;IPP;LOC101929626;MAST2;NASP;PIK3R3;TMEM69;TSPAN1	Uncertain significance	-
	1	46076904	46426944	nsv932586	CCDC17;GPBP1L1;IPP;MAST2;NASP;TMEM69	Uncertain significance	-
	1	46248686	46493918	nsv916232	MAST2	Likely benign	-
	1	46832668	46949249	nsv932600	FAAH;LINC01398	Uncertain significance	-
	1	47435635	47666179	nsv916813	CYP4A22;CYP4X1;CYP4Z1;LINC00853;PDZK1IP1	Likely benign	-
	1	49360593	49709835	nsv869267	AGBL4	Uncertain significance	-
	1	49361630	49667917	nsv995676	AGBL4	Uncertain significance	-
	1	49683198	50313812	nsv995820	AGBL4;AGBL4-IT1;LOC101929721	Uncertain significance	-
	1	49733987	49762613	nsv931249	AGBL4;LOC101929721	Likely benign	-
	1	49791014	50251538	nsv817243	AGBL4;AGBL4-IT1	Uncertain significance	-
	1	49929425	49988076	nsv497263	AGBL4;AGBL4-IT1	Benign/Likely benign	-
	1	49959425	50049480	nsv497276	AGBL4	Benign	-
	1	50128385	50193443	nsv498391	AGBL4	Likely benign	-
	1	50273132	51878523	nsv995318	covers 12 genes, none of which curated to show dosage sensitivity	Uncertain significance	-
	1	50688218	62084045	nsv530341	subset of 101 genes:NFIA	Pathogenic	-
	1	50928321	51614984	nsv529340	C1orf185;CDKN2C;FAF1;MIR4421;MIR6500	Uncertain significance	-
	1	52280363	52407380	nsv498434	MIR761;NRDC;RAB3B	Likely benign	-
	1	53061024	77233450	nsv530344	subset of 172 genes:NFIA	Pathogenic	-
	1	53253175	67805556	nsv995319	subset of 121 genes:NFIA	Likely pathogenic	-
	1	54092945	64714537	nsv916935	subset of 81 genes:NFIA	Pathogenic	-
	1	54203885	61905320	nsv532506	subset of 59 genes:NFIA	Pathogenic	-
	1	54289408	54793786	nsv995746	covers 14 genes, none of which curated to show dosage sensitivity	Uncertain significance	-
	1	54673099	55222631	nsv532507	ACOT11;FAM151A;MROH7;MROH7-TTC4;MRPL37;PARS2;SSBP3;SSBP3-AS1;TTC4	Pathogenic	-
	1	56894955	57656562	nsv869295	C1orf168;C8A;C8B;DAB1;LOC101929935;PLPP3;PRKAA2	Uncertain significance	-
	1	57801783	58130775	nsv817216	DAB1	Uncertain significance	-
	1	57816246	71791607	nsv532508	subset of 91 genes:NFIA	Pathogenic	-
	1	58002290	58669736	nsv530017	DAB1;DAB1-AS1	Uncertain significance	-
	1	59285277	69572791	nsv492231	subset of 71 genes:NFIA	Pathogenic	-
	1	59285277	86564294	nsv534275	subset of 158 genes:NFIA	Pathogenic	-
	1	59755270	59983493	nsv995962	FGGY	Uncertain significance	-
	1	59849473	60052053	nsv995598	FGGY	Uncertain significance	-
	1	60012563	60046357	nsv932698	FGGY	Uncertain significance	-
	1	60098172	77196562	nsv532509	subset of 105 genes:NFIA	Pathogenic	-
	1	60226528	72043735	nsv491756	subset of 82 genes:NFIA	Pathogenic	-
	1	60336710	62495027	nsv531875	C1orf87;CYP2J2;HOOK1;LINC01748;LOC101926964;NFIA;NFIA-AS1;NFIA-AS2;PATJ;TM2D1	Uncertain significance	-
	1	60785087	61367772	nsv533925	LINC01748;LOC101926964	Uncertain significance	-
	1	60939472	71410638	nsv529320	subset of 72 genes:NFIA	Pathogenic	-
	1	61693951	62199657	nsv994970	NFIA;NFIA-AS1;TM2D1	Benign	-
	1	61699735	62125970	nsv995260	NFIA;NFIA-AS1	Uncertain significance	-
	1	61700430	62119762	nsv916868	NFIA;NFIA-AS1	Uncertain significance	-
	1	61703965	62119762	nsv817402	NFIA;NFIA-AS1	Likely benign	-
	1	61711673	62119703	nsv931193	NFIA;NFIA-AS1	Uncertain significance	-
	1	61723918	63655037	nsv529549	subset of 13 genes:NFIA	Uncertain significance	-
	1	62302313	62504349	nsv531876	PATJ	Uncertain significance	-
	1	62388322	66911440	nsv530346	covers 35 genes, none of which curated to show dosage sensitivity	Pathogenic	-
	1	64151170	64176502	nsv931248	-	Benign	-
	1	64339534	64799255	nsv931073	ROR1;ROR1-AS1;UBE2U	Uncertain significance	-
	1	64538290	75984117	nsv492264	covers 66 genes, none of which curated to show dosage sensitivity	Pathogenic	-
	1	65410208	68057686	nsv932267	covers 22 genes, none of which curated to show dosage sensitivity	Uncertain significance	-
	1	65861503	65939484	nsv931243	DNAJC6;LEPR;LEPROT	Likely benign	-
	1	65939484	66007500	nsv931327	LEPR	Benign	-
	1	66435592	66594217	nsv531877	LOC101927139;PDE4B	Uncertain significance	-
	1	66491844	66746070	nsv531878	LOC101927139;PDE4B	Uncertain significance	-
	1	67082512	67414286	nsv869413	INSL5;MIER1;MIR3117;SGIP1;TCTEX1D1;WDR78	Uncertain significance	-
	1	67330808	77589066	nsv931154	covers 57 genes, none of which curated to show dosage sensitivity	Pathogenic	-
	1	67705387	72390489	nsv532510	covers 29 genes, none of which curated to show dosage sensitivity	Pathogenic	-
	1	69789895	69938097	nsv931200	LINC01758	Benign	-
	1	69789895	71306256	nsv534601	ANKRD13C;CTH;HHLA3;LINC01758;LINC01788;LRRC40;LRRC7;PIN1P1;SRSF11	Uncertain significance	-
	1	70386455	70644617	nsv531879	LRRC40;LRRC7	Uncertain significance	-
	1	71182030	71873658	nsv996270	LINC01788;MIR186;NEGR1;PTGER3;ZRANB2;ZRANB2-AS1;ZRANB2-AS2	Likely benign	-
	1	71372716	71457370	nsv932731	PTGER3	Uncertain significance	-
	1	71578311	71805142	nsv995819	ZRANB2-AS2	Uncertain significance	-
	1	71724941	71964501	nsv531880	NEGR1	Uncertain significance	-
	1	71777392	72046388	nsv916508	NEGR1	Uncertain significance	-
	1	72058594	74076437	nsv534395	LINC01360;NEGR1;NEGR1-IT1	Uncertain significance	-
	1	72098815	72558020	nsv817447	NEGR1;NEGR1-IT1	Uncertain significance	-
	1	72124095	72241965	nsv533779	NEGR1	Benign	-
	1	72156874	72716590	nsv996141	NEGR1;NEGR1-IT1	Uncertain significance	-
	1	72587664	72667496	nsv932592	NEGR1	Likely benign	-
	1	73127392	107999502	nsv530347	subset of 207 genes:COL11A1;GLMN	Pathogenic	-
	1	74727344	75521892	nsv996271	CRYZ;ERICH3;ERICH3-AS1;FPGT-TNNI3K;LRRC53;TNNI3K;TYW3	Uncertain significance	-
	1	74785857	75289427	nsv932614	CRYZ;ERICH3;ERICH3-AS1;FPGT-TNNI3K;LRRC53;TNNI3K;TYW3	Uncertain significance	-
	1	76718950	77039352	nsv534168	ST6GALNAC3	Benign	-
	1	76750780	76884987	nsv932703	ST6GALNAC3	Uncertain significance	-
	1	76884987	89094147	nsv916285	covers 66 genes, none of which curated to show dosage sensitivity	Pathogenic	-
	1	77722678	77975899	nsv995927	AK5	Uncertain significance	-
	1	77730247	77958687	nsv932557	AK5	Uncertain significance	-
	1	78243506	79588171	nsv932021	covers 11 genes, none of which curated to show dosage sensitivity	Uncertain significance	-
	1	79146141	79853482	nsv491784	ADGRL4	Uncertain significance	-
	1	79146141	81793472	nsv492048	ADGRL2;ADGRL4;LINC01781	Uncertain significance	-
	1	79197614	79476817	nsv995462	ADGRL4	Uncertain significance	-
	1	79541360	79612216	nsv932602	-	Benign	-
	1	80289899	80479694	nsv916146	-	Likely benign	-
	1	81087249	82506486	nsv534380	ADGRL2;LINC01781;LOC101927434	Benign	-
	1	81436507	81923572	nsv931201	ADGRL2	Benign	-
	1	81902620	82707444	nsv530018	ADGRL2;LOC101927434	Uncertain significance	-
	1	83923008	104816539	nsv530496	subset of 159 genes:COL11A1;GLMN	Pathogenic	-
	1	86127851	86658426	nsv817212	COL24A1;ZNHIT6	Likely benign	-
	1	86694573	88931986	nsv915579	covers 14 genes, none of which curated to show dosage sensitivity	Uncertain significance	-
	1	88394001	89025588	nsv916331	PKN2-AS1	Likely benign	-
	1	89659674	89946090	nsv995942	GBP4;GBP5;GBP6	Uncertain significance	-
	1	92091957	92827760	nsv530438	BRDT;BTBD8;C1orf146;EPHX4;GLMN;KIAA1107;RPAP2;SETSIP;TGFBR3	Uncertain significance	-
	1	92277460	92799794	nsv530046	BRDT;BTBD8;C1orf146;EPHX4;GLMN;KIAA1107;RPAP2;SETSIP;TGFBR3	Uncertain significance	-
	1	92956486	93972848	nsv931253	covers 11 genes, none of which curated to show dosage sensitivity	Pathogenic	-
	1	93273425	93308213	nsv530047	FAM69A;RPL5;SNORA66;SNORD21	Uncertain significance	-
	1	94937444	95053785	nsv531881	ABCD3;F3	Uncertain significance	-
	1	94982035	94983793	nsv1197539	ABCD3	Pathogenic	Bile acid synthesis defect, congenital, 5
	1	95696324	95752435	nsv932708	LOC101928118;RWDD3;TMEM56-RWDD3	Uncertain significance	-
	1	96590001	99560081	nsv817464	covers 12 genes, none of which curated to show dosage sensitivity	Uncertain significance	-
	1	97019962	98384614	nsv532511	DPYD;DPYD-AS1;DPYD-AS2;PTBP2	Pathogenic	-
	1	97266403	98223619	nsv491816	DPYD;DPYD-AS1;PTBP2	Uncertain significance	-
	1	97457175	98031501	nsv530048	DPYD;DPYD-AS1	Uncertain significance	-
	1	97737905	109435760	nsv498510	subset of 65 genes:COL11A1	Pathogenic	-
	1	97876158	111213132	nsv532545	subset of 112 genes:COL11A1	Pathogenic	-
	1	97883261	98384614	nsv530049	DPYD;DPYD-AS2	Uncertain significance	-
	1	98300621	98736293	nsv995247	DPYD;LINC01776;MIR137;MIR137HG;MIR2682	Uncertain significance	-
	1	98942817	99700584	nsv916632	LOC100129620;PLPPR5;SNX7	Uncertain significance	-
	1	99022556	108491669	nsv532546	subset of 45 genes:COL11A1	Pathogenic	-
	1	99069271	99586516	nsv995248	LOC100129620;PLPPR5;SNX7	Uncertain significance	-
	1	99576300	100144800	nsv534014	LINC01708;LOC100129620;PALMD;PLPPR4	Uncertain significance	-
	1	99981416	100497472	nsv533335	AGL;FRRS1;PALMD;SLC35A3	Likely benign	-
	1	100661376	100666120	nsv1197540	DBT	Pathogenic	Maple syrup urine disease type 2
	1	101722622	102513720	nsv995281	LINC01307;LINC01709;OLFM3	Uncertain significance	-
	1	102083653	112245650	nsv532547	subset of 94 genes:COL11A1	Pathogenic	-
	1	102656635	102849833	nsv916124	-	Likely benign	-
	1	102656654	102849723	nsv497274	-	Benign	-
	1	103381480	103431911	nsv532548	COL11A1	Pathogenic	-
	1	103449363	105601822	nsv993474	AMY1A;AMY1B;AMY1C;AMY2A;AMY2B;COL11A1;LOC101928436;RNPC3	Uncertain significance	-
	1	103548397	104161031	nsv931600	AMY2A;AMY2B;COL11A1;LOC101928436;RNPC3	Uncertain significance	-
	1	103573857	104107589	nsv498007	AMY2B;COL11A1;LOC101928436;RNPC3	Uncertain significance	-
	1	103746487	104297301	nsv533171	AMY1A;AMY1B;AMY1C;AMY2A;AMY2B;LOC101928436;RNPC3	Benign	-
	1	104004905	104155290	nsv916834	AMY2B;LOC101928436;RNPC3	Likely benign	-
	1	104016970	107267563	nsv916982	AMY1A;AMY1B;AMY1C;AMY2A;AMY2B;LINC01676;LINC01677;LOC101928436;RNPC3	Uncertain significance	-
	1	104092317	104642037	nsv534091	AMY1A;AMY1B;AMY1C;AMY2A;AMY2B;RNPC3	Benign	-
	1	104107559	104163781	nsv533751	AMY2A;AMY2B	Benign	-
	1	104124935	104297301	nsv534222	AMY1A;AMY1B;AMY1C;AMY2A	Benign	-
	1	104160974	104190130	nsv915872	AMY2A	Likely benign	-
	1	104160974	104211072	nsv916571	AMY1A;AMY2A	Likely benign	-
	1	104161001	104211027	nsv533703	AMY1A;AMY2A	Benign	-
	1	104163795	104211072	nsv916302	AMY1A;AMY2A	Likely benign	-
	1	104185464	104211072	nsv915768	AMY1A	Likely benign	-
	1	104185464	104211072	nsv915768	AMY1A	Likely benign	-
	1	104868106	120471049	nsv916356	covers 178 genes, none of which curated to show dosage sensitivity	Pathogenic	-
	1	105181985	107236086	nsv533211	LINC01676;LINC01677	Likely benign	-
	1	105369581	106129548	nsv531882	-	Uncertain significance	-
	1	106010914	112733248	nsv534494	covers 92 genes, none of which curated to show dosage sensitivity	Pathogenic	-
	1	106060371	106258498	nsv497715	LINC01676	Benign	-
	1	106617209	110686912	nsv532549	covers 52 genes, none of which curated to show dosage sensitivity	Pathogenic	-
	1	106686815	106769435	nsv932607	-	Benign	-
	1	107585140	107869330	nsv530050	NTNG1;PRMT6	Uncertain significance	-
	1	107937991	108926360	nsv492130	MIR7852;NBPF4;NBPF5P;NTNG1;SLC25A24;VAV3;VAV3-AS1	Uncertain significance	-
	1	107999443	108552667	nsv491907	MIR7852;NTNG1;VAV3;VAV3-AS1	Uncertain significance	-
	1	108789087	108968534	nsv498208	NBPF5P;NBPF6	Benign	-
	1	108811026	108941110	nsv931334	NBPF5P	Benign	-
	1	108811026	108968534	nsv497265	NBPF5P;NBPF6	Benign/Likely benign	-
	1	109350124	109677206	nsv533429	covers 11 genes, none of which curated to show dosage sensitivity	Uncertain significance	-
	1	109512869	110336844	nsv915867	covers 27 genes, none of which curated to show dosage sensitivity	Uncertain significance	-
	1	110299252	119192827	nsv530349	covers 113 genes, none of which curated to show dosage sensitivity	Pathogenic	-
	1	112690024	114012680	nsv529746	covers 16 genes, none of which curated to show dosage sensitivity	Uncertain significance	-
	1	112971089	121349031	nsv530352	covers 25 genes, none of which curated to show dosage sensitivity	Pathogenic	-
	1	113167645	113589588	nsv533295	CAPZA1;FAM19A3;LINC01356;LOC100996251;MOV10;PPM1J;RHOC;SLC16A1;SLC16A1-AS1	Likely benign	-
	1	113229946	113759080	nsv529238	FAM19A3;LINC01356;LOC100996251;LOC643441;LRIG2;MOV10;PPM1J;RHOC;SLC16A1;SLC16A1-AS1	Uncertain significance	-
	1	114792300	121349803	nsv498483	covers 25 genes, none of which curated to show dosage sensitivity	Pathogenic	-
	1	115041949	115469044	nsv916535	AMPD1;BCAS2;CSDE1;DENND2C;NRAS;SIKE1;SYCP1;TRIM33	Uncertain significance	-
	1	116602242	120672637	nsv530353	covers 43 genes, none of which curated to show dosage sensitivity	Pathogenic	-
	1	117221744	119832652	nsv529632	covers 21 genes, none of which curated to show dosage sensitivity	Pathogenic	-
	1	117294629	117852464	nsv869011	CD101;CD2;LINC01525;LOC101929099;MIR942;PTGFRN;TRIM45;TTF2;VTCN1	Uncertain significance	-
	1	119294862	120520219	nsv931210	covers 18 genes, none of which curated to show dosage sensitivity	Likely benign	-
	1	119476480	120471049	nsv932014	covers 18 genes, none of which curated to show dosage sensitivity	Uncertain significance	-
	1	119688975	120023222	nsv917091	HAO2;HAO2-IT1;HSD3B2;LINC01780;LOC101929147	Likely benign	-
	1	120315510	120549585	nsv995435	ADAM30;NBPF7;NOTCH2;REG4	Uncertain significance	-
	1	120323527	120471049	nsv915933	ADAM30;NBPF7;NOTCH2;REG4	Uncertain significance	-
	1	120359524	120471049	nsv533996	ADAM30;NBPF7;NOTCH2	Uncertain significance	-
	1	120531925	120633435	nsv995565	NOTCH2	Uncertain significance	-
	1	120542057	120633435	nsv995788	NOTCH2	Uncertain significance	-
	1	120549754	120611245	nsv995652	NOTCH2	Uncertain significance	-
	1	120549754	120633435	nsv995140	NOTCH2	Uncertain significance	-
	1	120556740	120635392	nsv497248	NOTCH2	Benign	-
	1	120569414	120635392	nsv498174	NOTCH2	Benign	-
	1	120759656	121343783	nsv995810	FAM72C;NBPF15;PPIAL4E;PPIAL4F;RNVU1-11;RNVU1-15;SRGAP2B;SRGAP2D;TRN-GTT3-1;TRN-GTT3-2	Uncertain significance	-
	1	120767793	120921239	nsv932596	FAM72B;SRGAP2C	Benign	-
	1	121158554	121349803	nsv498165	-	Benign	-
	1	121184268	121349803	nsv497763	-	Benign/Likely benign	-
	1	141535750	141584276	nsv497676	-	Benign	-
	1	141545937	141584276	nsv497256	-	Benign	-
	1	141604635	141733185	nsv931325	-	Benign	-
	1	141670444	141848635	nsv931198	-	Benign	-
	1	141975586	142126193	nsv497688	-	Benign	-
	1	142233439	142298620	nsv931326	-	Benign	-
	1	142242408	142346135	nsv932603	-	Benign	-
	1	142269868	142373694	nsv498250	-	Benign	-
	1	142282754	142359662	nsv932593	-	Benign	-
	1	142282754	142373694	nsv931208	-	Benign	-
	1	142298620	142373694	nsv931332	-	Benign	-
	1	142323911	142382374	nsv931202	-	Benign	-
	1	142346135	142382374	nsv497277	-	Benign	-
	1	142438161	144837799	nsv532246	covers 32 genes, none of which curated to show dosage sensitivity	Uncertain significance	-
	1	142438268	147018892	nsv532361	subset of 46 genes:GJA5;GJA8	Pathogenic	-
	1	142444242	142565250	nsv534129	PPIAL4G;TRN-GTT10-1	Benign	-
	1	142513049	147499105	nsv532362	subset of 47 genes:GJA5;GJA8	Pathogenic	-
	1	142545263	142802181	nsv931336	FAM72D;PPIAL4G;SRGAP2B	Likely benign	-
	1	142594227	142642753	nsv497676	-	Benign	-
	1	142604414	142642753	nsv497256	-	Benign	-
	1	142604414	142642753	nsv497256	-	Benign	-
	1	142663112	142791662	nsv931325	-	Benign	-
	1	142728921	142907112	nsv931198	-	Benign	-
	1	143121378	143236313	nsv534082	-	Benign	-
	1	143121378	143236313	nsv534082	-	conflicting data from submitters	-
	1	143134063	143284670	nsv497688	-	Benign	-
	1	143391916	143457097	nsv931326	-	Benign	-
	1	143400885	143504612	nsv932603	-	Benign	-
	1	143428345	143532171	nsv498250	-	Benign	-
	1	143441231	143518139	nsv932593	-	Benign	-
	1	143441231	143532171	nsv931208	-	Benign	-
	1	143456705	145325112	nsv532550	covers 29 genes, none of which curated to show dosage sensitivity	Pathogenic	-
	1	143457097	143532171	nsv931332	-	Benign	-
	1	143482388	143540851	nsv931202	-	Benign	-
	1	143504612	143540851	nsv497277	-	Benign	-
	1	143534426	144087431	nsv995331	NBPF10;NBPF9;NOTCH2NL;PDE4DIP	Uncertain significance	-
	1	143534426	144088634	nsv995645	NBPF10;NBPF9;NOTCH2NL;PDE4DIP	Uncertain significance	-
	1	143599096	144540831	nsv995564	covers 20 genes, none of which curated to show dosage sensitivity	Uncertain significance	-
	1	143646638	146126442	nsv532246	covers 32 genes, none of which curated to show dosage sensitivity	Uncertain significance	-
	1	143646652	143908838	nsv497250	FAM72D;PPIAL4G;TRN-GTT10-1	Benign	-
	1	143646745	148752268	nsv532361	subset of 46 genes:GJA5;GJA8	Pathogenic	-
	1	143652719	143771002	nsv534129	PPIAL4G;TRN-GTT10-1	Benign	-
	1	143666555	144543077	nsv931203	covers 20 genes, none of which curated to show dosage sensitivity	Pathogenic	-
	1	143721526	149232481	nsv532362	subset of 47 genes:GJA5;GJA8	Pathogenic	-
	1	143753740	143984287	nsv498363	FAM72D;PPIAL4G;SRGAP2B	Likely benign	-
	1	143753740	144090824	nsv931336	FAM72D;PPIAL4G;SRGAP2B	Likely benign	-
	1	144009907	144090824	nsv931217	SRGAP2-AS1;SRGAP2C	Benign	-
	1	144126547	147076487	nsv931930	subset of 35 genes:GJA5;GJA8	Pathogenic/Likely pathogenic	-
	1	144136752	147134234	nsv531853	subset of 34 genes:GJA5;GJA8	Likely pathogenic	-
	1	144136752	147134234	nsv531853	subset of 34 genes:GJA5;GJA8	Pathogenic	-
	1	144451745	144524956	nsv534082	-	Benign	-
	1	144451745	144524956	nsv534082	-	conflicting data from submitters	-
	1	144463172	146467288	nsv931328	subset of 15 genes:GJA5;GJA8	Pathogenic	-
	1	144597003	146445264	nsv995776	subset of 13 genes:GJA5;GJA8	Likely pathogenic	-
	1	144600282	146486824	nsv995223	subset of 13 genes:GJA5;GJA8	Pathogenic	-
	1	144607254	144616674	nsv931199	NBPF9	Benign	-
	1	144810725	146858488	nsv532550	covers 29 genes, none of which curated to show dosage sensitivity	Pathogenic	-
	1	144816527	146482746	nsv995303	ACP6;BCL9;CHD1L;FMO5;GJA5;GJA8;GPR89B;HYDIN2;NBPF12;PRKAB2	Pathogenic	-
	1	144823069	145376074	nsv995331	NBPF10;NBPF9;NOTCH2NL;PDE4DIP	Uncertain significance	-
	1	144823069	145377277	nsv995645	NBPF10;NBPF9;NOTCH2NL;PDE4DIP	Uncertain significance	-
	1	144887739	145829474	nsv995564	covers 20 genes, none of which curated to show dosage sensitivity	Uncertain significance	-
	1	144912271	147814815	nsv532386	subset of 38 genes:GJA5;GJA8	Pathogenic	-
	1	144955198	145831720	nsv931203	covers 20 genes, none of which curated to show dosage sensitivity	Pathogenic	-
	1	145194054	145361282	nsv497249	NBPF10;NOTCH2NL	Benign	-
	1	145271814	147848311	nsv532389	covers 33 genes, none of which curated to show dosage sensitivity	Pathogenic	-
	1	145271815	145746912	nsv498533	covers 26 genes, none of which curated to show dosage sensitivity	Pathogenic	-
	1	145271815	148254822	nsv498532	subset of 64 genes:GJA5;GJA8	Pathogenic	-
	1	145291698	146037042	nsv532247	covers 29 genes, none of which curated to show dosage sensitivity	Uncertain significance	-
	1	145304668	145738275	nsv532393	covers 27 genes, none of which curated to show dosage sensitivity	Pathogenic	-
	1	145310253	145899398	nsv532248	covers 27 genes, none of which curated to show dosage sensitivity	Uncertain significance	-
	1	145310254	146491118	nsv532395	subset of 20 genes:GJA5;GJA8	Pathogenic	-
	1	145311043	145743440	nsv529169	covers 25 genes, none of which curated to show dosage sensitivity	Likely pathogenic	-
	1	145311043	147915048	nsv498513	subset of 63 genes:GJA5;GJA8	Pathogenic	-
	1	145369199	145888926	nsv932066	covers 25 genes, none of which curated to show dosage sensitivity	Likely pathogenic	-
	1	145376675	147860552	nsv932595	subset of 63 genes:GJA5;GJA8	Pathogenic	-
	1	145377276	145829474	nsv995821	covers 25 genes, none of which curated to show dosage sensitivity	Uncertain significance	-
	1	145382123	145888926	nsv995418	covers 25 genes, none of which curated to show dosage sensitivity	Likely benign	-
	1	145387023	145792052	nsv996035	covers 23 genes, none of which curated to show dosage sensitivity	Uncertain significance	-
	1	145388355	145430633	nsv497267	HFE2;TRE-CTC1-1;TRG-TCC2-1;TRH-GTG1-1;TRK-CTT2-1	Benign	-
	1	145388355	145746971	nsv532396	covers 22 genes, none of which curated to show dosage sensitivity	Pathogenic	-
	1	145388355	145799602	nsv532400	covers 23 genes, none of which curated to show dosage sensitivity	Pathogenic	-
	1	145388355	145825847	nsv532399	covers 23 genes, none of which curated to show dosage sensitivity	Pathogenic	-
	1	145388355	145917640	nsv532398	covers 23 genes, none of which curated to show dosage sensitivity	Pathogenic	-
	1	145388355	149418924	nsv497251	subset of 35 genes:GJA5;GJA8	Pathogenic	-
	1	145388356	148216139	nsv531851	subset of 66 genes:GJA5;GJA8	Pathogenic	-
	1	145388369	145899418	nsv917018	covers 23 genes, none of which curated to show dosage sensitivity	Pathogenic	-
	1	145413710	145810009	nsv532401	covers 19 genes, none of which curated to show dosage sensitivity	Pathogenic	-
	1	145415156	145799615	nsv492193	covers 19 genes, none of which curated to show dosage sensitivity	conflicting data from submitters	-
	1	145415156	147824212	nsv915756	subset of 26 genes:GJA5;GJA8	Pathogenic	-
	1	145415156	149433207	nsv917280	subset of 97 genes:GJA5;GJA8	Pathogenic	-
	1	145415190	145788922	nsv533229	covers 19 genes, none of which curated to show dosage sensitivity	Likely pathogenic	-
	1	145415190	146053471	nsv868842	covers 21 genes, none of which curated to show dosage sensitivity	Pathogenic	-
	1	145415190	146474275	nsv817550	subset of 20 genes:GJA5;GJA8	Uncertain significance	-
	1	145415190	148809863	nsv931930	subset of 35 genes:GJA5;GJA8	Pathogenic/Likely pathogenic	-
	1	145415190	148809863	nsv931930	subset of 74 genes:GJA5;GJA8	Pathogenic	-
	1	145425195	145729525	nsv1067589	covers 17 genes, none of which curated to show dosage sensitivity	Pathogenic	-
	1	145425195	145729525	nsv530954	covers 17 genes, none of which curated to show dosage sensitivity	Uncertain significance	-
	1	145425195	147909235	nsv532402	subset of 31 genes:GJA5;GJA8	Pathogenic	-
	1	145425395	145601513	nsv532216	covers 14 genes, none of which curated to show dosage sensitivity	Uncertain significance	-
	1	145425395	145799602	nsv1067677	covers 18 genes, none of which curated to show dosage sensitivity	Pathogenic	-
	1	145425395	145799602	nsv1067677	covers 18 genes, none of which curated to show dosage sensitivity	Uncertain significance	-
	1	145425395	145799602	nsv529541	covers 18 genes, none of which curated to show dosage sensitivity	Benign	-
	1	145425395	145799602	nsv529541	covers 18 genes, none of which curated to show dosage sensitivity	Pathogenic	-
	1	145425395	145987215	nsv1067683	covers 20 genes, none of which curated to show dosage sensitivity	Pathogenic	-
	1	145425395	145987215	nsv1067683	covers 20 genes, none of which curated to show dosage sensitivity	Uncertain significance	-
	1	145425395	145987215	nsv532249	covers 20 genes, none of which curated to show dosage sensitivity	Uncertain significance	-
	1	145425395	146507577	nsv1067591	subset of 20 genes:GJA5;GJA8	Pathogenic	-
	1	145425395	146507577	nsv530955	covers 32 genes, none of which curated to show dosage sensitivity	Benign;Uncertain significance	-
	1	145425395	147909094	nsv1067590	subset of 31 genes:GJA5;GJA8	Pathogenic	-
	1	145425395	147909094	nsv1067590	subset of 31 genes:GJA5;GJA8	Pathogenic	-
	1	145425395	147909094	nsv529215	subset of 31 genes:GJA5;GJA8	Uncertain significance	-
	1	145425395	147909094	nsv529215	subset of 55 genes:GJA5;GJA8	Uncertain significance	-
	1	145425395	148545520	nsv531852	subset of 70 genes:GJA5;GJA8	Pathogenic	-
	1	145425395	148867610	nsv1067654	subset of 74 genes:GJA5;GJA8	Pathogenic	-
	1	145425395	148867610	nsv531853	subset of 34 genes:GJA5;GJA8	Likely pathogenic	-
	1	145425395	148867610	nsv531853	subset of 34 genes:GJA5;GJA8	Pathogenic	-
	1	145425395	148936712	nsv531854	subset of 74 genes:GJA5;GJA8	Uncertain significance	-
	1	145425395	149091187	nsv534218	subset of 93 genes:GJA5;GJA8	Pathogenic	-
	1	145425395	149699420	nsv497977	subset of 35 genes:GJA5;GJA8	Pathogenic	-
	1	145425395	149768855	nsv533838	subset of 35 genes:GJA5;GJA8	Uncertain significance	-
	1	145425395	153212501	nsv530559	subset of 106 genes:GJA5;GJA8	Pathogenic	-
	1	145451329	148309094	nsv530957	subset of 68 genes:GJA5;GJA8	Pathogenic	-
	1	145451329	156102366	nsv529657	subset of 106 genes:GJA5;GJA8	Pathogenic	-
	1	145466663	145799602	nsv532217	covers 17 genes, none of which curated to show dosage sensitivity	Uncertain significance	-
	1	145620108	145735326	nsv931255	CD160;PDZK1;RNF115	Benign	-
	1	145620108	145935640	nsv932608	CD160;GPR89A;PDZK1;RNF115	Benign	-
	1	145625128	145888926	nsv995361	CD160;GPR89A;PDZK1;RNF115	Uncertain significance	-
	1	145625611	145829474	nsv931636	CD160;GPR89A;PDZK1;RNF115	Uncertain significance	-
	1	145626237	145831720	nsv931244	CD160;GPR89A;PDZK1;RNF115	Benign	-
	1	145626237	147828089	nsv869300	subset of 26 genes:GJA5;GJA8	Pathogenic	-
	1	145626237	149244468	nsv817365	subset of 94 genes:GJA5;GJA8	Pathogenic	-
	1	145626237	149453964	nsv915990	subset of 35 genes:GJA5;GJA8	Pathogenic	-
	1	145627701	145939891	nsv529770	CD160;GPR89A;PDZK1;RNF115	Uncertain significance	-
	1	145627701	145944312	nsv532250	CD160;GPR89A;PDZK1;RNF115	Uncertain significance	-
	1	145630304	145944312	nsv529771	CD160;GPR89A;PDZK1;RNF115	Uncertain significance	-
	1	145632334	145740657	nsv532251	CD160;PDZK1;RNF115	Uncertain significance	-
	1	145632334	145740657	nsv532251	CD160;PDZK1;RNF115	Uncertain significance	-
	1	145647019	145746971	nsv531891	CD160;PDZK1;RNF115	Uncertain significance	-
	1	145655792	147909235	nsv530958	subset of 31 genes:GJA5;GJA8	Pathogenic	-
	1	145655992	145816036	nsv491884	CD160;GPR89A;PDZK1;RNF115	Uncertain significance	-
	1	145655992	147828089	nsv817461	subset of 26 genes:GJA5;GJA8	Pathogenic	-
	1	145655992	147909094	nsv1067592	subset of 31 genes:GJA5;GJA8	Pathogenic	-
	1	145655992	147909094	nsv530960	subset of 31 genes:GJA5;GJA8	conflicting data from submitters	-
	1	145655992	148545520	nsv497985	subset of 70 genes:GJA5;GJA8	Pathogenic	-
	1	145655992	149232481	nsv1067593	subset of 94 genes:GJA5;GJA8	Pathogenic	-
	1	145655992	149232481	nsv530961	subset of 94 genes:GJA5;GJA8	Pathogenic	-
	1	145723321	147828089	nsv916209	subset of 26 genes:GJA5;GJA8	Pathogenic	-
	1	145746912	148752268	nsv531865	subset of 74 genes:GJA5;GJA8	Pathogenic	-
	1	145747242	149155026	nsv995058	subset of 93 genes:GJA5;GJA8	Pathogenic	-
	1	145751815	148000664	nsv931328	subset of 15 genes:GJA5;GJA8	Pathogenic	-
	1	145764367	147988684	nsv531866	subset of 32 genes:GJA5;GJA8	Pathogenic	-
	1	145764368	147718449	nsv531868	covers 32 genes, none of which curated to show dosage sensitivity	Pathogenic	-
	1	145764368	147800872	nsv531870	covers 32 genes, none of which curated to show dosage sensitivity	Pathogenic	-
	1	145764368	148346383	nsv531871	subset of 70 genes:GJA5;GJA8	Pathogenic	-
	1	145764368	148752268	nsv531867	subset of 74 genes:GJA5;GJA8	Pathogenic	-
	1	145787561	147800872	nsv530964	covers 32 genes, none of which curated to show dosage sensitivity	Pathogenic	-
	1	145788863	148809863	nsv817604	subset of 74 genes:GJA5;GJA8	Pathogenic	-
	1	145799543	148545520	nsv529451	subset of 70 genes:GJA5;GJA8	Pathogenic	-
	1	145799556	147824212	nsv915898	subset of 26 genes:GJA5;GJA8	Pathogenic	-
	1	145799556	148867640	nsv533343	subset of 74 genes:GJA5;GJA8	Pathogenic	-
	1	145804679	147828089	nsv817544	subset of 26 genes:GJA5;GJA8	Pathogenic	-
	1	145885646	147978640	nsv995776	subset of 13 genes:GJA5;GJA8	Likely pathogenic	-
	1	145886339	147926347	nsv931164	subset of 34 genes:GJA5;GJA8	Pathogenic	-
	1	145888925	147926347	nsv995842	subset of 34 genes:GJA5;GJA8	Pathogenic	-
	1	145888925	148020200	nsv995223	subset of 13 genes:GJA5;GJA8	Pathogenic	-
	1	145895747	147831170	nsv995619	subset of 34 genes:GJA5;GJA8	Pathogenic	-
	1	145899339	148782879	nsv498524	subset of 34 genes:GJA5;GJA8	Pathogenic	-
	1	145899359	147887713	nsv492156	subset of 30 genes:GJA5;GJA8	Pathogenic	-
	1	145932454	147819294	nsv995557	subset of 34 genes:GJA5;GJA8	Pathogenic	-
	1	145932455	147385641	nsv932259	subset of 34 genes:GJA5;GJA8	Pathogenic	-
	1	145986956	147909235	nsv530965	subset of 29 genes:GJA5;GJA8	Pathogenic	-
	1	145987156	147411593	nsv529493	subset of 18 genes:GJA5;GJA8	Pathogenic	-
	1	145987156	147909035	nsv530978	subset of 29 genes:GJA5;GJA8	Pathogenic	-
	1	145987156	147909094	nsv1067595	subset of 29 genes:GJA5;GJA8	Pathogenic	-
	1	145987156	147909094	nsv1067595	subset of 29 genes:GJA5;GJA8	Pathogenic	-
	1	145987156	147909094	nsv529617	subset of 24 genes:GJA5;GJA8	Pathogenic	-
	1	145987156	147909094	nsv529617	subset of 24 genes:GJA5;GJA8	Uncertain significance	-
	1	145987156	148545520	nsv1067574	subset of 68 genes:GJA5;GJA8	Pathogenic	-
	1	145987156	148545520	nsv491635	subset of 65 genes:GJA5;GJA8	Pathogenic	-
	1	145987156	148545520	nsv491635	subset of 68 genes:GJA5;GJA8	Pathogenic	-
	1	145987156	149232481	nsv534604	TRH-GTG2-1	Uncertain significance	-
	1	146038914	147838700	nsv497282	subset of 32 genes:GJA5;GJA8	Pathogenic	-
	1	146043713	147830830	nsv995913	subset of 32 genes:GJA5;GJA8	Likely pathogenic	-
	1	146043713	147844758	nsv995673	subset of 32 genes:GJA5;GJA8	Pathogenic	-
	1	146053414	147828089	nsv869245	subset of 24 genes:GJA5;GJA8	Pathogenic	-
	1	146053414	147860552	nsv993446	subset of 32 genes:GJA5;GJA8	Pathogenic	-
	1	146053414	148535229	nsv817500	subset of 68 genes:GJA5;GJA8	Pathogenic	-
	1	146074031	147834140	nsv529164	subset of 32 genes:GJA5;GJA8	Likely pathogenic	-
	1	146079197	147800872	nsv530980	subset of 22 genes:GJA5;GJA8	Pathogenic	-
	1	146083023	147759798	nsv531872	subset of 21 genes:GJA5;GJA8	Pathogenic	-
	1	146083024	147800872	nsv530982	subset of 22 genes:GJA5;GJA8	Pathogenic	-
	1	146083024	147916499	nsv531873	subset of 29 genes:GJA5;GJA8	Pathogenic	-
	1	146096433	147400685	nsv530986	subset of 18 genes:GJA5;GJA8	Pathogenic	-
	1	146096433	147800872	nsv530987	subset of 22 genes:GJA5;GJA8	Pathogenic	-
	1	146096433	147916499	nsv530984	subset of 29 genes:GJA5;GJA8	Pathogenic	-
	1	146096701	147832190	nsv996043	subset of 32 genes:GJA5;GJA8	Likely pathogenic	-
	1	146101790	147830830	nsv995543	subset of 32 genes:GJA5;GJA8	Pathogenic	-
	1	146101790	147897962	nsv995742	subset of 32 genes:GJA5;GJA8	Pathogenic	-
	1	146105170	147830830	nsv931100	subset of 32 genes:GJA5;GJA8	Pathogenic	-
	1	146105170	147929323	nsv996178	subset of 32 genes:GJA5;GJA8	Pathogenic	-
	1	146105170	148016122	nsv995303	ACP6;BCL9;CHD1L;FMO5;GJA5;GJA8;GPR89B;HYDIN2;NBPF12;PRKAB2	Pathogenic	-
	1	146142989	147909235	nsv530988	subset of 29 genes:GJA5;GJA8	Pathogenic	-
	1	146142989	147909235	nsv530988	subset of 29 genes:GJA5;GJA8	Pathogenic	-
	1	146142989	148545676	nsv531883	subset of 68 genes:GJA5;GJA8	Pathogenic	-
	1	146143189	147909094	nsv1067598	subset of 29 genes:GJA5;GJA8	Pathogenic	-
	1	146143189	147909094	nsv1067598	subset of 29 genes:GJA5;GJA8	Pathogenic	-
	1	146143189	147909094	nsv530992	subset of 24 genes:GJA5;GJA8	Pathogenic;conflicting data from submitters	-
	1	146143189	147909094	nsv530992	subset of 29 genes:GJA5;GJA8	Pathogenic;conflicting data from submitters	-
	1	146143189	148545520	nsv1067597	subset of 68 genes:GJA5;GJA8	Pathogenic	-
	1	146143189	148545520	nsv1067597	subset of 68 genes:GJA5;GJA8	Pathogenic	-
	1	146143189	148545520	nsv529309	subset of 68 genes:GJA5;GJA8	Pathogenic;Uncertain significance	-
	1	146143189	148545535	nsv531008	subset of 68 genes:GJA5;GJA8	Pathogenic	-
	1	146143189	149232481	nsv531144	TRH-GTG2-1	conflicting data from submitters	-
	1	146143189	149699420	nsv529269	subset of 33 genes:GJA5;GJA8	Pathogenic	-
	1	146145424	147929323	nsv932305	subset of 32 genes:GJA5;GJA8	Pathogenic	-
	1	146470888	147830903	nsv995502	subset of 33 genes:GJA5;GJA8	Pathogenic	-
	1	146474216	147828089	nsv868941	subset of 23 genes:GJA5;GJA8	Pathogenic	-
	1	146488131	147995251	nsv995877	subset of 33 genes:GJA5;GJA8	Likely pathogenic	-
	1	146498298	147828510	nsv995181	subset of 33 genes:GJA5;GJA8	Likely pathogenic	-
	1	146500972	147711813	nsv531010	subset of 16 genes:GJA5;GJA8	Pathogenic	-
	1	146500972	147814815	nsv531014	subset of 23 genes:GJA5;GJA8	Pathogenic	-
	1	146500972	147824207	nsv869075	subset of 23 genes:GJA5;GJA8	Pathogenic	-
	1	146500972	147828089	nsv530529	subset of 23 genes:GJA5;GJA8	Pathogenic	-
	1	146500972	147828089	nsv530529	subset of 23 genes:GJA5;GJA8	Pathogenic	-
	1	146500972	148535229	nsv915674	subset of 65 genes:GJA5;GJA8	Pathogenic	-
	1	146500972	148535229	nsv915674	subset of 68 genes:GJA5;GJA8	Pathogenic	-
	1	146500972	148809863	nsv995065	subset of 72 genes:GJA5;GJA8	Likely pathogenic	-
	1	146500972	149433185	nsv869404	TRH-GTG2-1	Pathogenic	-
	1	146503291	147819294	nsv995957	subset of 33 genes:GJA5;GJA8	Likely pathogenic	-
	1	146503291	147819815	nsv996253	subset of 33 genes:GJA5;GJA8	Likely pathogenic	-
	1	146503291	147830830	nsv995875	subset of 33 genes:GJA5;GJA8	Likely pathogenic	-
	1	146507518	147824207	nsv492027	subset of 23 genes:GJA5;GJA8	Pathogenic	-
	1	146507518	147909094	nsv1067805	subset of 28 genes:GJA5;GJA8	Pathogenic	-
	1	146507518	147909094	nsv491858	subset of 28 genes:GJA5;GJA8	Pathogenic	-
	1	146507649	147381479	nsv492188	ACP6;BCL9;CHD1L;FMO5;GJA5;GJA8;LINC00624;PRKAB2;RNVU1-8;TRH-GTG1-2	Pathogenic	-
	1	146507649	147824212	nsv916149	subset of 23 genes:GJA5;GJA8	Pathogenic/Likely pathogenic	-
	1	146507649	148545664	nsv497833	subset of 68 genes:GJA5;GJA8	Pathogenic	-
	1	146507649	149433207	nsv497791	TRH-GTG2-1	Pathogenic	-
	1	146507711	147417736	nsv916754	subset of 11 genes:GJA5;GJA8	Pathogenic	-
	1	146526310	147828089	nsv916196	subset of 23 genes:GJA5;GJA8	Pathogenic	-
	1	146526310	148535229	nsv869441	subset of 68 genes:GJA5;GJA8	Pathogenic	-
	1	146527351	147800872	nsv531884	subset of 21 genes:GJA5;GJA8	Pathogenic	-
	1	146542843	147828089	nsv869134	subset of 23 genes:GJA5;GJA8	Pathogenic	-
	1	146564743	147735011	nsv1067600	subset of 15 genes:GJA5;GJA8	Pathogenic	-
	1	146564743	147735011	nsv531017	subset of 15 genes:GJA5;GJA8	conflicting data from submitters	-
	1	146571304	147745610	nsv531885	subset of 17 genes:GJA5;GJA8	Pathogenic	-
	1	146571304	147909094	nsv1067657	subset of 26 genes:GJA5;GJA8	Pathogenic	-
	1	146571304	148545520	nsv533922	subset of 68 genes:GJA5;GJA8	Pathogenic	-
	1	146614602	146711783	nsv932611	TRN-GTT2-1	Benign	-
	1	146622762	146694289	nsv932615	-	Benign	-
	1	146622762	146711783	nsv932612	-	Benign	-
	1	146628101	147824212	nsv916151	subset of 21 genes:GJA5;GJA8	Pathogenic	-
	1	146807433	147381411	nsv534063	ACP6;BCL9;GJA5;GJA8;LINC00624	Pathogenic	-
	1	146818633	147049503	nsv931218	NBPF15;PPIAL4E	Benign	-
	1	146849965	146927600	nsv932601	LINC00624	Benign	-
	1	147228396	147309062	nsv916522	GJA5	conflicting data from submitters	-
	1	147228667	147248718	nsv529086	GJA5	Benign	-
	1	147228867	147248577	nsv1067692	GJA5	Uncertain significance	-
	1	147228867	147248577	nsv491683	GJA5	Uncertain significance	-
	1	147307637	147966044	nsv1067800	FAM72C;FCGR1CP;PPIAL4C;TRH-GTG2-1	Benign	-
	1	147307637	147966044	nsv1067800	FAM72C;FCGR1CP;PPIAL4C;TRH-GTG2-1	Benign	-
	1	147307637	147966044	nsv491745	FAM72C;FCGR1CP;PPIAL4C;TRH-GTG2-1	Benign	-
	1	147307637	148035479	nsv491936	FAM72C;FCGR1A;FCGR1CP;HIST2H2BF;PPIAL4C;TRH-GTG2-1	Benign	-
	1	147307647	147699831	nsv915715	FCGR1CP;TRH-GTG2-1	Likely benign	-
	1	147307647	147699831	nsv915715	FCGR1CP;TRH-GTG2-1	Likely benign	-
	1	147307647	147966020	nsv533317	FAM72C;FCGR1CP;PPIAL4C;TRH-GTG2-1	Benign/Likely benign	-
	1	147307647	148035493	nsv916227	FAM72C;FCGR1A;FCGR1CP;HIST2H2BF;PPIAL4C;TRH-GTG2-1	Benign	-
	1	147357754	147966044	nsv491899	FAM72C;FCGR1CP;PPIAL4C;TRH-GTG2-1	Benign	-
	1	147400637	149813625	nsv530563	TRH-GTG2-1	Pathogenic	-
	1	147411534	149699420	nsv498155	TRH-GTG2-1	Pathogenic	-
	1	147505013	148209425	nsv534184	CH17-408M7.1;HYDIN2;NBPF12	Benign	-
	1	147731328	148020200	nsv995643	covers 12 genes, none of which curated to show dosage sensitivity	Uncertain significance	-
	1	147734952	147909430	nsv931207	covers 11 genes, none of which curated to show dosage sensitivity	Benign	-
	1	147897667	147909430	nsv497283	LINC01138	Benign	-
	1	147909430	147962225	nsv497247	LINC01138;PPIAL4G	Benign	-
	1	147962225	149418924	nsv497775	TRH-GTG2-1	Benign	-
	1	148209186	149762976	nsv530051	TRH-GTG2-1	Uncertain significance	-
	1	148247978	148345159	nsv932611	TRN-GTT2-1	Benign	-
	1	148256138	148327665	nsv932615	-	Benign	-
	1	148256138	148345159	nsv932612	-	Benign	-
	1	148545476	149232481	nsv533248	covers 21 genes, none of which curated to show dosage sensitivity	Benign	-
	1	148552009	148782879	nsv931218	NBPF15;PPIAL4E	Benign	-
	1	148832327	149576317	nsv931256	TRH-GTG2-1	Benign	-
	1	148867551	149699420	nsv1067564	TRH-GTG2-1	Benign	-
	1	148867551	149699420	nsv491613	TRH-GTG2-1	Benign	-
	1	148867551	149768855	nsv529466	TRH-GTG2-1	Benign	-
	1	148867581	149699396	nsv533379	TRH-GTG2-1	Benign/Likely benign	-
	1	148936623	149433207	nsv533374	TRH-GTG2-1	Benign/Likely benign	-
	1	148936623	149699396	nsv497910	TRH-GTG2-1	Benign	-
	1	148936623	149768869	nsv917256	TRH-GTG2-1	Likely benign	-
	1	149040201	149243967	nsv917243	LOC105369140;NBPF17P;RNVU1-17;RNVU1-18;TRH-GTG2-1;TRN-GTT6-1;TRQ-CTG4-2	Likely benign	-
	1	149041013	149232481	nsv534679	NBPF17P;RNVU1-17;RNVU1-18;TRH-GTG2-1;TRN-GTT6-1;TRQ-CTG4-2	Benign	-
	1	149041013	149232481	nsv534679	NBPF17P;RNVU1-17;RNVU1-18;TRH-GTG2-1;TRN-GTT6-1;TRQ-CTG4-2	Benign	-
	1	149041013	149275124	nsv534669	LOC105369140;NBPF17P;RNVU1-17;RNVU1-18;TRH-GTG2-1;TRN-GTT6-1;TRQ-CTG4-2	Benign	-
	1	149041013	149699420	nsv1067800	FAM72C;FCGR1CP;PPIAL4C;TRH-GTG2-1	Benign	-
	1	149041013	149699420	nsv1067800	FAM72C;FCGR1CP;PPIAL4C;TRH-GTG2-1	Benign	-
	1	149041013	149699420	nsv491745	FAM72C;FCGR1CP;PPIAL4C;TRH-GTG2-1	Benign	-
	1	149041013	149768855	nsv491936	FAM72C;FCGR1A;FCGR1CP;HIST2H2BF;PPIAL4C;TRH-GTG2-1	Benign	-
	1	149041023	149232476	nsv916245	NBPF17P;RNVU1-17;RNVU1-18;TRH-GTG2-1;TRN-GTT6-1;TRQ-CTG4-2	Likely benign	-
	1	149041023	149433207	nsv915715	FCGR1CP;TRH-GTG2-1	Likely benign	-
	1	149041023	149433207	nsv915715	FCGR1CP;TRH-GTG2-1	Likely benign	-
	1	149041023	149699396	nsv533317	FAM72C;FCGR1CP;PPIAL4C;TRH-GTG2-1	Benign/Likely benign	-
	1	149041023	149768869	nsv916227	FAM72C;FCGR1A;FCGR1CP;HIST2H2BF;PPIAL4C;TRH-GTG2-1	Benign	-
	1	149041042	149192074	nsv533576	NBPF17P;TRH-GTG2-1;TRQ-CTG4-2	Benign	-
	1	149041042	149275102	nsv533765	LOC105369140;NBPF17P;RNVU1-17;RNVU1-18;TRH-GTG2-1;TRN-GTT6-1;TRQ-CTG4-2	Benign	-
	1	149091130	149699420	nsv491899	FAM72C;FCGR1CP;PPIAL4C;TRH-GTG2-1	Benign	-
	1	149137529	149224014	nsv533611	RNVU1-17;TRH-GTG2-1;TRQ-CTG4-2	Benign	-
	1	149155041	149699396	nsv497843	covers 34 genes, none of which curated to show dosage sensitivity	Benign	-
	1	149825831	180236332	nsv995575	subset of 596 genes:FLG;LHX4;LMNA;SDHC;SF3B4	Pathogenic	-
	1	150006344	150311095	nsv529719	covers 11 genes, none of which curated to show dosage sensitivity	Uncertain significance	-
	1	150187139	150537483	nsv916014	covers 15 genes, none of which curated to show dosage sensitivity	Likely benign	-
	1	150961809	151557253	nsv916272	covers 28 genes, none of which curated to show dosage sensitivity	Likely pathogenic	-
	1	151333124	151399960	nsv497268	POGZ;PSMB4;SELENBP1	Benign	-
	1	151376796	151399960	nsv932597	POGZ	Likely benign	-
	1	151831007	152271050	nsv996230	HRNR;LOC100131107;RPTN;S100A10;S100A11;TCHH;TCHHL1;THEM4	Uncertain significance	-
	1	152240186	152409311	nsv996023	CRNN;FLG;FLG-AS1;FLG2	Uncertain significance	-
	1	152337775	152590520	nsv916016	CRCT1;CRNN;FLG-AS1;LCE3B;LCE3C;LCE3D;LCE3E;LCE5A	Likely benign	-
	1	152499180	152702192	nsv932587	covers 12 genes, none of which curated to show dosage sensitivity	Benign	-
	1	152538937	152586281	nsv533776	LCE3C;LCE3D;LCE3E	Benign	-
	1	152923645	153468131	nsv533877	covers 23 genes, none of which curated to show dosage sensitivity	Uncertain significance	-
	1	153613593	153724866	nsv1067771	CHTOP;ILF2;INTS3;MIR8083;NPR1;SNAPIN;TRX-CAT1-1	Uncertain significance	-
	1	153613593	153724866	nsv530052	CHTOP;ILF2;INTS3;MIR8083;NPR1;SNAPIN;TRX-CAT1-1	Benign	-
	1	153671910	153954090	nsv531892	CREB3L4;CRTC2;DENND4B;GATAD2B;INTS3;JTB;MIR6737;SLC27A3;SLC39A1	Uncertain significance	-
	1	153724807	153870005	nsv817392	GATAD2B;INTS3;SLC27A3	Uncertain significance	-
	1	153732039	154192279	nsv532551	covers 17 genes, none of which curated to show dosage sensitivity	Pathogenic	-
	1	153912047	153950752	nsv532552	CREB3L4;CRTC2;DENND4B;JTB;MIR6737;SLC39A1	Pathogenic	-
	1	154538977	157593874	nsv931044	subset of 101 genes:LMNA	Pathogenic	-
	1	154548165	155262692	nsv532579	covers 34 genes, none of which curated to show dosage sensitivity	Pathogenic	-
	1	154979022	155434054	nsv931330	covers 27 genes, none of which curated to show dosage sensitivity	Uncertain significance	-
	1	155154933	155757219	nsv529709	covers 23 genes, none of which curated to show dosage sensitivity	Uncertain significance	-
	1	155618638	155685450	nsv498376	DAP3;SCARNA26A;YY1AP1	Likely benign	-
	1	155804210	156403997	nsv916198	subset of 30 genes:LMNA	Uncertain significance	-
	1	155929909	155983734	nsv993447	ARHGEF2;SSR2	Uncertain significance	-
	1	156226286	156651655	nsv915822	covers 18 genes, none of which curated to show dosage sensitivity	Likely pathogenic	-
	1	156563053	156623220	nsv530076	BCAN;GPATCH4;HAPLN2;LOC101928177;NAXE	Uncertain significance	-
	1	156634275	160697201	nsv530564	covers 91 genes, none of which curated to show dosage sensitivity	Pathogenic	-
	1	156844810	156846190	nsv1067848	NTRK1	Pathogenic	Hereditary insensitivity to pain with anhidrosis
	1	157230055	157351515	nsv498285	-	Benign	-
	1	157717036	175990383	nsv530567	subset of 288 genes:SDHC	Pathogenic	-
	1	158684003	158844220	nsv817245	MNDA;OR6K3;OR6K6;OR6N1;OR6N2	Likely benign	-
	1	159449677	166864323	nsv529716	subset of 139 genes:SDHC	Pathogenic	-
	1	160029416	160105986	nsv534066	ATP1A2;IGSF8;KCNJ10;KCNJ9	Benign	-
	1	160029416	160105986	nsv534066	ATP1A2;IGSF8;KCNJ10;KCNJ9	Benign	-
	1	160029416	160187302	nsv534165	ATP1A2;ATP1A4;CASQ1;DCAF8;IGSF8;KCNJ10;KCNJ9;LOC729867;PEA15	Benign	-
	1	160759522	168586732	nsv532580	subset of 130 genes:SDHC	Pathogenic	-
	1	160836448	161284904	nsv530077	subset of 26 genes:SDHC	Uncertain significance	-
	1	161299063	161326575	nsv996108	SDHC	Likely pathogenic	-
	1	161482985	161640943	nsv530078	covers 12 genes, none of which curated to show dosage sensitivity	Uncertain significance	-
	1	161501796	161575207	nsv916041	FCGR2C;FCGR3A;TRN-GTT1-1	Likely benign	-
	1	161501808	161537484	nsv533643	FCGR3A;TRN-GTT1-1	Benign	-
	1	161559741	161619000	nsv916824	FCGR2B;FCGR2C;FCGR3B;HSPA7;TRL-CAA6-1	Likely benign	-
	1	161559741	161650449	nsv915684	FCGR2B;FCGR2C;FCGR3B;HSPA7;TRL-CAA6-1	Likely benign	-
	1	161559766	161618874	nsv533562	FCGR2B;FCGR2C;FCGR3B;HSPA7;TRL-CAA6-1	Benign	-
	1	161710697	173934292	nsv532581	covers 133 genes, none of which curated to show dosage sensitivity	Pathogenic	-
	1	162009840	167449900	nsv532582	covers 39 genes, none of which curated to show dosage sensitivity	Pathogenic	-
	1	163352313	175846158	nsv932260	covers 124 genes, none of which curated to show dosage sensitivity	Pathogenic	-
	1	164005836	171221216	nsv532583	covers 73 genes, none of which curated to show dosage sensitivity	Pathogenic	-
	1	164516783	165658640	nsv531893	ALDH9A1;LMX1A;LOC100505795;LOC400794;LRRC52;MGST3;PBX1;RXRG	Uncertain significance	-
	1	164891892	180030724	nsv530569	covers 151 genes, none of which curated to show dosage sensitivity	Pathogenic	-
	1	166000783	166948513	nsv916491	FAM78B;ILDR2;LINC01675;MAEL;MIR921;POGK;TADA1	Uncertain significance	-
	1	166732069	175296559	nsv532584	covers 109 genes, none of which curated to show dosage sensitivity	Pathogenic	-
	1	167770303	167832266	nsv931324	ADCY10	Likely benign	-
	1	168284060	175268435	nsv532585	covers 86 genes, none of which curated to show dosage sensitivity	Pathogenic	-
	1	168450030	168712431	nsv931092	DPT;LOC101928565;XCL1;XCL2	Uncertain significance	-
	1	168467284	169153863	nsv869415	ATP1B1;DPT;LINC00626;LINC00970;LOC101928596;NME7;XCL1;XCL2	Uncertain significance	-
	1	168642532	168921719	nsv498400	DPT;LINC00626;LINC00970	Likely benign	-
	1	169187474	178044969	nsv534552	covers 87 genes, none of which curated to show dosage sensitivity	Pathogenic	-
	1	169593222	169713184	nsv532586	SELE;SELL;SELP	Pathogenic	-
	1	170005209	187524280	nsv996044	subset of 157 genes:LHX4	Pathogenic	-
	1	170898861	191034539	nsv996295	subset of 151 genes:LHX4	Pathogenic	-
	1	171009116	186845089	nsv497988	subset of 146 genes:LHX4	Pathogenic	-
	1	171719531	171944403	nsv931246	DNM3;DNM3-IT1;METTL13	Likely benign	-
	1	171922237	172133785	nsv532342	DNM3;DNM3OS;MIR199A2;MIR214;MIR3120	Benign	-
	1	173907804	174080248	nsv916960	RC3H1	Likely benign	-
	1	174468168	174656796	nsv534381	RABGAP1L	Benign	-
	1	175004176	186011727	nsv529763	subset of 83 genes:LHX4	Pathogenic	-
	1	175448830	175704923	nsv915955	TNR	Likely benign	-
	1	176565098	196270818	nsv492235	subset of 109 genes:LHX4	Pathogenic	-
	1	176712791	176781116	nsv497264	PAPPA2	Benign	-
	1	179002040	199694025	nsv532616	subset of 116 genes:LHX4	Pathogenic	-
	1	179690368	179715044	nsv931245	FAM163A	Likely benign	-
	1	180031321	180220723	nsv497930	CEP350;FLJ23867;LHX4;QSOX1	Uncertain significance	-
	1	180031328	180217612	nsv533073	CEP350;FLJ23867;LHX4;QSOX1	Uncertain significance	-
	1	180031328	180220685	nsv916937	CEP350;FLJ23867;LHX4;QSOX1	Likely benign	-
	1	180179441	180278544	nsv498075	ACBD6;LHX4;LHX4-AS1	Likely benign	-
	1	182106861	186900257	nsv532617	covers 44 genes, none of which curated to show dosage sensitivity	Pathogenic	-
	1	183797938	184639971	nsv530079	C1orf21;COLGALT2;RGL1;TSEN15	Uncertain significance	-
	1	183861204	184091272	nsv533206	COLGALT2;RGL1;TSEN15	Benign	-
	1	184071723	185563109	nsv497252	C1orf21;EDEM3;FAM129A;IVNS1ABP;LINC01350;LINC01633;RNF2;SWT1;TRMT1L	Uncertain significance	-
	1	184241084	186207726	nsv817405	C1orf21;EDEM3;FAM129A;HMCN1;IVNS1ABP;LINC01350;LINC01633;RNF2;SWT1;TRMT1L	Uncertain significance	-
	1	184655366	184902273	nsv917126	EDEM3;FAM129A	Uncertain significance	-
	1	184857562	186591462	nsv492009	covers 14 genes, none of which curated to show dosage sensitivity	Pathogenic	-
	1	185928835	187713022	nsv869311	covers 12 genes, none of which curated to show dosage sensitivity	Uncertain significance	-
	1	185947031	187681865	nsv534278	covers 12 genes, none of which curated to show dosage sensitivity	Uncertain significance	-
	1	186325609	186549764	nsv993442	C1orf27;LOC102724919;OCLM;PDC;TPR	Uncertain significance	-
	1	186762066	187873246	nsv530080	LINC01036;LINC01037;PLA2G4A	Uncertain significance	-
	1	186969793	187745761	nsv492108	LINC01036;LINC01037	Uncertain significance	-
	1	187113113	224487119	nsv530570	subset of 305 genes:IRF6	Pathogenic	-
	1	187539992	188910444	nsv531894	-	Uncertain significance	-
	1	187644027	187745698	nsv497280	-	Benign	-
	1	188205949	188574502	nsv534339	-	Benign	-
	1	188574443	189855566	nsv533847	-	Likely benign	-
	1	188736609	188849004	nsv498180	-	Benign	-
	1	189003614	199584994	nsv530429	covers 43 genes, none of which curated to show dosage sensitivity	Pathogenic	-
	1	189093350	189957275	nsv931219	-	Benign	-
	1	189129332	189924389	nsv534452	-	Benign	-
	1	189174918	189331270	nsv916763	-	Likely benign	-
	1	189279783	189512900	nsv917054	-	Likely benign	-
	1	189331211	189512900	nsv916166	-	Likely benign	-
	1	189331252	189512888	nsv534486	-	Benign	-
	1	189396085	189512829	nsv498193	-	Benign	-
	1	189430102	189562215	nsv931195	-	Benign	-
	1	189430102	189562274	nsv534434	-	Benign	-
	1	189430102	190914580	nsv530418	BRINP3;LINC01351;LINC01720	Uncertain significance	-
	1	189430174	189562284	nsv916094	-	Likely benign	-
	1	189562215	190745808	nsv530486	BRINP3;LINC01351;LINC01720	Likely benign	-
	1	189562225	190086077	nsv497885	BRINP3	Likely benign	-
	1	189605447	190135265	nsv868954	BRINP3	Uncertain significance	-
	1	189855484	190259380	nsv917005	BRINP3	Likely benign	-
	1	190005334	190914580	nsv932040	BRINP3;LINC01351;LINC01720	Uncertain significance	-
	1	190484823	191590282	nsv534487	LINC01680;LINC01720	Benign	-
	1	190559151	190913694	nsv996173	LINC01720	Likely benign	-
	1	190990954	191197531	nsv497262	LINC01680	Benign	-
	1	191689637	191826625	nsv931254	-	Benign	-
	1	192537006	193149179	nsv532618	covers 12 genes, none of which curated to show dosage sensitivity	Pathogenic	-
	1	193180634	193271756	nsv995314	CDC73	Uncertain significance	-
	1	193983247	194067135	nsv932599	-	Benign	-
	1	194229882	196573684	nsv917146	KCNT2;LINC01724;MIR4735	Uncertain significance	-
	1	194618260	194934975	nsv915732	-	Likely benign	-
	1	194779033	195627237	nsv533460	-	Benign	-
	1	195262138	195348432	nsv995070	-	Benign	-
	1	195344086	196511339	nsv492109	KCNT2;LINC01724	Uncertain significance	-
	1	195483439	197865624	nsv529096	covers 14 genes, none of which curated to show dosage sensitivity	Pathogenic	-
	1	195900042	195983208	nsv915860	-	Likely benign	-
	1	196011881	196208885	nsv534209	KCNT2;LINC01724	Benign	-
	1	196270759	196744780	nsv931415	CFH;CFHR3;KCNT2;MIR4735	Uncertain significance	-
	1	196712876	196797546	nsv1197541	CFH;CFHR1;CFHR3	Pathogenic	Atypical hemolytic-uremic syndrome 1
	1	196738927	196799273	nsv533563	CFHR1;CFHR3	Benign	-
	1	196738927	196799273	nsv533563	CFHR1;CFHR3	Benign	-
	1	196738927	196898635	nsv533535	CFHR1;CFHR3;CFHR4	Benign	-
	1	196744921	196799306	nsv915766	CFHR1;CFHR3	Likely benign	-
	1	196744921	196799306	nsv915766	CFHR1;CFHR3	Likely benign	-
	1	196746064	196797163	nsv534067	CFHR1;CFHR3	Benign	-
	1	196746064	196797163	nsv534067	CFHR1;CFHR3	Benign	-
	1	196746064	196883398	nsv534083	CFHR1;CFHR3;CFHR4	Benign	-
	1	196757278	196796716	nsv531018	CFHR1;CFHR3	Pathogenic	-
	1	196788212	196883398	nsv534130	CFHR1;CFHR4	Benign	-
	1	196797104	196883398	nsv533145	CFHR1;CFHR4	Benign	-
	1	196799273	196891639	nsv533585	CFHR1;CFHR4	Benign	-
	1	196825165	196891639	nsv533595	CFHR4	Benign	-
	1	197091967	197113811	nsv930453	ASPM	Pathogenic	Primary autosomal recessive microcephaly 5
	1	198577644	199615846	nsv532619	LINC01221;LINC01222;MIR181A1;MIR181A1HG;MIR181B1;PTPRC	Pathogenic	-
	1	198625040	198868356	nsv917115	MIR181A1;MIR181A1HG;MIR181B1;PTPRC	Uncertain significance	-
	1	200113731	203081206	nsv491611	covers 51 genes, none of which curated to show dosage sensitivity	Pathogenic	-
	1	201195553	201983332	nsv530081	covers 21 genes, none of which curated to show dosage sensitivity	Uncertain significance	-
	1	202432258	202519604	nsv915642	PPP1R12B	Likely benign	-
	1	204734042	225596400	nsv995784	subset of 183 genes:IRF6	Pathogenic	-
	1	204959257	210572305	nsv530572	subset of 79 genes:IRF6	Pathogenic	-
	1	205578649	205635228	nsv932590	ELK4;SLC45A3	Uncertain significance	-
	1	207519987	249224684	nsv996137	subset of 385 genes:AKT3;CHRM3;HNRNPU;IRF6	Pathogenic	-
	1	207756872	210332526	nsv916375	subset of 26 genes:IRF6	Pathogenic	-
	1	208786440	208980535	nsv498272	LINC01717	Benign	-
	1	209803256	209803257	nsv1067835	LAMB3	Pathogenic	Junctional epidermolysis bullosa gravis of Herlitz
	1	209819552	249225312	nsv530574	subset of 366 genes:AKT3;CHRM3;HNRNPU;IRF6	Pathogenic	-
	1	210136970	249212668	nsv498137	subset of 358 genes:AKT3;CHRM3;HNRNPU	Pathogenic	-
	1	214197155	216771515	nsv533902	CENPF;ESRRG;KCNK2;KCTD3;LOC102723833;PROX1;PTPN14;SMYD2;USH2A	Uncertain significance	-
	1	214197155	249212668	nsv529547	subset of 321 genes:AKT3;CHRM3;HNRNPU	Pathogenic	-
	1	214201917	217501133	nsv996033	CENPF;ESRRG;KCNK2;KCTD3;LOC102723833;PROX1;PTPN14;SMYD2;USH2A	Uncertain significance	-
	1	215380103	222177410	nsv1067739	covers 37 genes, none of which curated to show dosage sensitivity	Pathogenic	-
	1	215380103	222177410	nsv491682	covers 37 genes, none of which curated to show dosage sensitivity	Pathogenic	-
	1	215452796	215526068	nsv932616	-	Benign	-
	1	215620690	222145174	nsv530587	covers 36 genes, none of which curated to show dosage sensitivity	Pathogenic	-
	1	216265462	216297315	nsv931322	USH2A	Likely benign	-
	1	216417988	216561330	nsv995530	USH2A	Uncertain significance	-
	1	216570037	217723148	nsv532620	ESRRG;GPATCH2;USH2A	Pathogenic	-
	1	216691949	220000632	nsv532621	covers 14 genes, none of which curated to show dosage sensitivity	Pathogenic	-
	1	216771456	218180676	nsv869240	ESRRG;GPATCH2;LINC00210;SPATA17;SPATA17-AS1	Uncertain significance	-
	1	217625765	218991703	nsv532622	GPATCH2;LINC00210;LINC01653;RRP15;SPATA17;SPATA17-AS1;TGFB2;TGFB2-AS1;TGFB2-OT1	Pathogenic	-
	1	217732267	218905344	nsv996217	GPATCH2;LINC00210;LINC01653;RRP15;SPATA17;SPATA17-AS1;TGFB2;TGFB2-AS1;TGFB2-OT1	Uncertain significance	-
	1	218495064	219134966	nsv529441	LINC01710;RRP15;TGFB2;TGFB2-AS1;TGFB2-OT1	Uncertain significance	-
	1	218693490	218776969	nsv497275	-	Benign	-
	1	218885481	219722104	nsv932275	LINC01710;LOC102723886;LYPLAL1;LYPLAL1-AS1	Uncertain significance	-
	1	219990803	220091941	nsv1067840	SLC30A10	Pathogenic	Hypermanganesemia with dystonia, polycythemia and cirrhosis
	1	220101381	220101491	nsv1067841	SLC30A10	Pathogenic	Hypermanganesemia with dystonia, polycythemia and cirrhosis
	1	220846877	223871214	nsv533060	covers 22 genes, none of which curated to show dosage sensitivity	Pathogenic	-
	1	221692622	228997888	nsv532624	covers 96 genes, none of which curated to show dosage sensitivity	Pathogenic	-
	1	222075881	249212668	nsv530588	subset of 280 genes:AKT3;CHRM3;HNRNPU	Pathogenic	-
	1	222153292	223180402	nsv868894	AIDA;BROX;DISP1;FAM177B;HHIPL2;MIA3;TAF1A;TAF1A-AS1;TRT-TGT2-1	Uncertain significance	-
	1	223521035	228744033	nsv533961	covers 66 genes, none of which curated to show dosage sensitivity	Pathogenic	-
	1	223521035	249212668	nsv529234	subset of 270 genes:AKT3;CHRM3;HNRNPU	Pathogenic	-
	1	223930604	223937127	nsv931337	CAPN2	Likely benign	-
	1	223937127	224791973	nsv498545	covers 12 genes, none of which curated to show dosage sensitivity	Uncertain significance	-
	1	224002849	249212668	nsv533119	subset of 266 genes:AKT3;CHRM3;HNRNPU	Pathogenic	-
	1	224016202	249185508	nsv530591	subset of 266 genes:AKT3;CHRM3;HNRNPU	Pathogenic	-
	1	224069954	225090331	nsv529411	CNIH3;CNIH4;DEGS1;FBXO28;LOC101927143;LOC101927164;MIR320B2;MIR4742;NVL;WDR26	Uncertain significance	-
	1	224075482	249185508	nsv530593	subset of 265 genes:AKT3;CHRM3;HNRNPU	Pathogenic	-
	1	224079085	224180364	nsv498290	-	Benign	-
	1	224210564	249212668	nsv868945	subset of 265 genes:AKT3;CHRM3;HNRNPU	Pathogenic	-
	1	224283990	228047249	nsv531022	covers 39 genes, none of which curated to show dosage sensitivity	Pathogenic	-
	1	224284190	249212668	nsv530595	subset of 265 genes:AKT3;CHRM3;HNRNPU	Pathogenic	-
	1	224910180	225948737	nsv996231	CNIH3;DNAH14;ENAH;LBR	Uncertain significance	-
	1	225569874	230554547	nsv932067	covers 82 genes, none of which curated to show dosage sensitivity	Pathogenic	-
	1	225626182	249060210	nsv492239	subset of 246 genes:AKT3;CHRM3;HNRNPU	Pathogenic	-
	1	225918228	226082402	nsv932749	EPHX1;LEFTY1;SRP9;TMEM63A	Uncertain significance	-
	1	225939180	226082402	nsv931323	EPHX1;LEFTY1;SRP9;TMEM63A	Uncertain significance	-
	1	226372825	233008234	nsv533061	covers 95 genes, none of which curated to show dosage sensitivity	Pathogenic	-
	1	227264573	227360826	nsv931197	CDC42BPA	Uncertain significance	-
	1	227315186	228047108	nsv534002	CDC42BPA;JMJD4;LOC100130093;PRSS38;SNAP47;ZNF678	Uncertain significance	-
	1	227801297	229385082	nsv498087	covers 45 genes, none of which curated to show dosage sensitivity	Uncertain significance	-
	1	229122568	229295677	nsv932588	-	Benign	-
	1	229158656	249212668	nsv533998	subset of 186 genes:AKT3;CHRM3;HNRNPU	Pathogenic	-
	1	229318461	229545130	nsv531895	CCSAP;RAB4A;SPHAR	Uncertain significance	-
	1	229836820	230419914	nsv534018	GALNT2;LINC01682;LINC01736	Uncertain significance	-
	1	230019552	231653299	nsv530082	covers 21 genes, none of which curated to show dosage sensitivity	Uncertain significance	-
	1	230242018	243840585	nsv529635	subset of 92 genes:AKT3;CHRM3	Pathogenic	-
	1	230625403	231378949	nsv530083	covers 14 genes, none of which curated to show dosage sensitivity	Uncertain significance	-
	1	230655501	231367812	nsv1067678	covers 13 genes, none of which curated to show dosage sensitivity	Uncertain significance	-
	1	230655501	231367812	nsv491669	covers 13 genes, none of which curated to show dosage sensitivity	Uncertain significance	-
	1	230829506	230915958	nsv532652	AGT;CAPN9;COG2	Pathogenic	-
	1	230885077	231328303	nsv491593	ARV1;C1orf198;CAPN9;FAM89A;LOC101927604;LOC149373;MIR1182;TRIM67;TTC13	Uncertain significance	-
	1	231568523	231832280	nsv817548	DISC1;LINC00582;TSNAX;TSNAX-DISC1	Likely pathogenic	-
	1	231715133	231813921	nsv932591	DISC1;LINC00582;TSNAX-DISC1	Benign/Likely benign	-
	1	231749666	231813980	nsv915836	DISC1;TSNAX-DISC1	Likely benign	-
	1	232086039	232192784	nsv531896	DISC1;TSNAX-DISC1	Uncertain significance	-
	1	232233214	249212809	nsv532653	subset of 150 genes:AKT3;CHRM3;HNRNPU	Pathogenic	-
	1	232540308	233405720	nsv930983	LINC01744;LINC01745;MAP10;NTPCR;PCNX2;SIPA1L2	Uncertain significance	-
	1	233020567	233225848	nsv995157	NTPCR;PCNX2	Uncertain significance	-
	1	233622305	240134843	nsv532654	subset of 42 genes:CHRM3	Pathogenic	-
	1	234283020	235347676	nsv995843	covers 16 genes, none of which curated to show dosage sensitivity	Uncertain significance	-
	1	234938325	236077449	nsv533586	covers 13 genes, none of which curated to show dosage sensitivity	Uncertain significance	-
	1	235551307	237433932	nsv534117	covers 16 genes, none of which curated to show dosage sensitivity	Pathogenic	-
	1	235963432	236507306	nsv530109	ERO1B;GPR137B;LYST;MIR1537;NID1	Uncertain significance	-
	1	235963632	236865492	nsv532655	ACTN2;EDARADD;ERO1B;GPR137B;HEATR1;LGALS8;LGALS8-AS1;LYST;MIR1537;NID1	Pathogenic	-
	1	236247458	236310073	nsv532656	GPR137B	Pathogenic	-
	1	236369860	237104597	nsv995757	ACTN2;EDARADD;ERO1B;GPR137B;HEATR1;LGALS8;LGALS8-AS1;MTR	Uncertain significance	-
	1	236400349	237068183	nsv533995	ACTN2;EDARADD;ERO1B;HEATR1;LGALS8;LGALS8-AS1;MTR	Uncertain significance	-
	1	236400349	249212668	nsv530596	subset of 116 genes:AKT3;CHRM3;HNRNPU	Pathogenic	-
	1	236719382	249212668	nsv817493	subset of 112 genes:AKT3;CHRM3;HNRNPU	Pathogenic	-
	1	237205045	237519680	nsv869053	RYR2	Uncertain significance	-
	1	237205045	249212668	nsv532657	subset of 108 genes:AKT3;CHRM3;HNRNPU	Pathogenic	-
	1	237418348	239615755	nsv530598	CHRM3;LINC01139;MIR4428;RYR2;ZP4	Pathogenic	-
	1	237485813	240473571	nsv817444	CHRM3;CHRM3-AS1;CHRM3-AS2;FMN2;LINC01139;MIR4428;RYR2;ZP4	Uncertain significance	-
	1	237493979	237495101	nsv1067837	RYR2	Pathogenic	Ventricular tachycardia, catecholaminergic polymorphic, 1
	1	237606586	237947801	nsv497254	MIR4428;RYR2	Uncertain significance	-
	1	237806581	249212668	nsv498012	subset of 107 genes:AKT3;CHRM3;HNRNPU	Pathogenic	-
	1	237910201	237994811	nsv817568	RYR2	Uncertain significance	-
	1	238069679	244185503	nsv532658	subset of 23 genes:AKT3;CHRM3	Pathogenic	-
	1	238196875	249218733	nsv931205	subset of 105 genes:AKT3;CHRM3;HNRNPU	Pathogenic	-
	1	238224320	249212668	nsv532659	subset of 105 genes:AKT3;CHRM3;HNRNPU	Pathogenic	-
	1	238356180	249224684	nsv995186	subset of 105 genes:AKT3;CHRM3;HNRNPU	Pathogenic	-
	1	238514419	238865550	nsv497837	LINC01139	Pathogenic	-
	1	238514421	249212668	nsv492293	subset of 105 genes:AKT3;CHRM3;HNRNPU	Pathogenic	-
	1	238575392	241262068	nsv532660	CHRM3;CHRM3-AS1;CHRM3-AS2;FMN2;GREM2;LINC01139;RGS7	Pathogenic	-
	1	238676252	238753428	nsv497281	-	Benign	-
	1	238917049	249212666	nsv497836	subset of 104 genes:AKT3;CHRM3;HNRNPU	Pathogenic	-
	1	239451325	242621355	nsv995225	subset of 16 genes:CHRM3	Pathogenic	-
	1	239660261	249212668	nsv532661	subset of 104 genes:AKT3;CHRM3;HNRNPU	Pathogenic	-
	1	239721730	249212668	nsv532691	subset of 104 genes:AKT3;CHRM3;HNRNPU	Pathogenic	-
	1	239793168	249218792	nsv532692	subset of 104 genes:AKT3;CHRM3;HNRNPU	Pathogenic	-
	1	239795141	242772314	nsv530110	subset of 16 genes:CHRM3	Uncertain significance	-
	1	239820768	249212809	nsv530599	subset of 104 genes:AKT3;CHRM3;HNRNPU	Pathogenic	-
	1	239940371	240191534	nsv534543	CHRM3;CHRM3-AS1;FMN2	Uncertain significance	-
	1	240407744	249185508	nsv530600	subset of 101 genes:AKT3;HNRNPU	Pathogenic	-
	1	240628422	249212668	nsv817182	subset of 101 genes:AKT3;HNRNPU	Pathogenic	-
	1	240716738	242638855	nsv530111	covers 12 genes, none of which curated to show dosage sensitivity	Uncertain significance	-
	1	241210722	249218792	nsv532693	subset of 99 genes:AKT3;HNRNPU	Pathogenic	-
	1	241522031	241840269	nsv530112	CHML;FH;KMO;OPN3;WDR64	Uncertain significance	-
	1	241622740	247867973	nsv532694	subset of 53 genes:AKT3;HNRNPU	Pathogenic	-
	1	241788417	245617084	nsv533798	subset of 25 genes:AKT3;HNRNPU	Pathogenic	-
	1	241840210	245811029	nsv532695	subset of 23 genes:AKT3;HNRNPU	Pathogenic	-
	1	241920551	249185508	nsv532696	subset of 93 genes:AKT3;HNRNPU	Pathogenic	-
	1	241983365	242709281	nsv996143	BECN2;EXO1;MAP1LC3C;PLD5	Uncertain significance	-
	1	242130441	245706269	nsv869442	subset of 20 genes:AKT3;HNRNPU	Likely pathogenic	-
	1	242208581	249224684	nsv931015	subset of 89 genes:AKT3;HNRNPU	Pathogenic	-
	1	242240170	249212668	nsv532697	subset of 89 genes:AKT3;HNRNPU	Pathogenic	-
	1	242300784	242442098	nsv932727	PLD5	Uncertain significance	-
	1	242330066	243121127	nsv817488	PLD5	Uncertain significance	-
	1	242330066	243191101	nsv868888	PLD5	Likely benign	-
	1	242404099	245363466	nsv532698	subset of 19 genes:AKT3;HNRNPU	Pathogenic	-
	1	242573871	245576615	nsv532699	subset of 19 genes:AKT3;HNRNPU	Pathogenic	-
	1	242638796	243405454	nsv817408	CEP170;LINC01347;PLD5	Likely benign	-
	1	242817117	243352368	nsv996050	CEP170;LINC01347	Uncertain significance	-
	1	242945496	245301428	nsv931631	subset of 17 genes:AKT3;HNRNPU	Uncertain significance	-
	1	242992033	249185508	nsv532180	subset of 88 genes:AKT3;HNRNPU	Pathogenic	-
	1	243057716	243187440	nsv915647	-	Likely benign	-
	1	243095878	249158835	nsv534583	subset of 85 genes:AKT3;HNRNPU	Pathogenic	-
	1	243218529	249212668	nsv532182	subset of 88 genes:AKT3;HNRNPU	Pathogenic	-
	1	243337227	243625712	nsv869344	CEP170;MIR4677;SDCCAG8	Uncertain significance	-
	1	243388693	243736301	nsv531897	AKT3;CEP170;MIR4677;SDCCAG8	Uncertain significance	-
	1	243388693	245452615	nsv532700	subset of 17 genes:AKT3;HNRNPU	Pathogenic	-
	1	243427494	244831765	nsv492106	ADSS;AKT3;C1orf100;C1orf101;DESI2;LOC339529;MIR4677;SDCCAG8;ZBTB18	Pathogenic	-
	1	243427508	243725019	nsv529589	AKT3;MIR4677;SDCCAG8	Uncertain significance	-
	1	243427508	243840585	nsv531916	AKT3;MIR4677;SDCCAG8	Uncertain significance	-
	1	243427508	243880158	nsv531917	AKT3;MIR4677;SDCCAG8	Uncertain significance	-
	1	243468053	244182968	nsv534062	AKT3;LOC339529;MIR4677;SDCCAG8	Uncertain significance	-
	1	243558536	243882564	nsv531918	AKT3;SDCCAG8	Uncertain significance	-
	1	243677606	243691293	nsv932613	AKT3	Likely benign	-
	1	243684045	243694734	nsv497696	AKT3	Benign	-
	1	243840526	245086749	nsv529505	subset of 11 genes:AKT3;HNRNPU	Pathogenic	-
	1	243949931	244033798	nsv497270	AKT3	Pathogenic	-
	1	243949931	249212668	nsv532729	subset of 84 genes:AKT3;HNRNPU	Pathogenic	-
	1	244385524	245665521	nsv532730	subset of 11 genes:HNRNPU	Pathogenic	-
	1	244385524	246655416	nsv532731	subset of 12 genes:HNRNPU	Pathogenic	-
	1	244662172	249212809	nsv532732	subset of 79 genes:HNRNPU	Pathogenic	-
	1	244745425	245925681	nsv532733	C1orf101;COX20;DESI2;EFCAB2;HNRNPU;HNRNPU-AS1;KIF26B;LOC101928068;SMYD3;SNORA100	Pathogenic	-
	1	244745425	249212668	nsv530452	subset of 79 genes:HNRNPU	Pathogenic	-
	1	244810148	244831790	nsv931252	DESI2	Uncertain significance	-
	1	244855363	245811029	nsv532734	COX20;DESI2;EFCAB2;HNRNPU;HNRNPU-AS1;KIF26B;LOC101928068;SNORA100	Pathogenic	-
	1	245086690	246321506	nsv492057	EFCAB2;KIF26B;LOC101928068;SMYD3	Uncertain significance	-
	1	245123824	245665521	nsv916482	EFCAB2;KIF26B;LOC101928068	Uncertain significance	-
	1	245123824	245706269	nsv817594	EFCAB2;KIF26B;LOC101928068	Likely benign	-
	1	245151901	245665521	nsv491942	EFCAB2;KIF26B	Benign	-
	1	245151901	245706269	nsv492282	EFCAB2;KIF26B	Uncertain significance	-
	1	245162298	246213205	nsv869551	EFCAB2;KIF26B;SMYD3	Uncertain significance	-
	1	245462480	246473860	nsv995981	KIF26B;SMYD3	Uncertain significance	-
	1	245476117	249212668	nsv491946	covers 71 genes, none of which curated to show dosage sensitivity	Pathogenic	-
	1	245706209	246655353	nsv497871	KIF26B;SMYD3	Likely benign	-
	1	245706210	246708042	nsv930991	KIF26B;LINC01743;SMYD3;TFB2M	Uncertain significance	-
	1	245747524	249212809	nsv532735	covers 71 genes, none of which curated to show dosage sensitivity	Pathogenic	-
	1	245747724	246655416	nsv534412	KIF26B;SMYD3	Benign	-
	1	245969229	246811220	nsv868852	CNST;LINC01743;SMYD3;TFB2M	Uncertain significance	-
	1	246116038	246787861	nsv931319	CNST;LINC01743;SMYD3;TFB2M	Uncertain significance	-
	1	246126607	246753418	nsv995836	CNST;LINC01743;SMYD3;TFB2M	Uncertain significance	-
	1	246143172	246778453	nsv497890	CNST;LINC01743;SMYD3;TFB2M	Likely benign	-
	1	246194535	246606790	nsv916235	SMYD3	Likely benign	-
	1	246194547	247409060	nsv530113	covers 15 genes, none of which curated to show dosage sensitivity	Uncertain significance	-
	1	246260813	246429141	nsv995109	SMYD3	Uncertain significance	-
	1	246310748	246515944	nsv995688	SMYD3	Uncertain significance	-
	1	246347399	246577165	nsv932310	SMYD3	Uncertain significance	-
	1	246365605	246923213	nsv931194	CNST;LINC01743;SCCPDH;SMYD3;TFB2M	Likely benign	-
	1	246501633	246579174	nsv932594	SMYD3	Benign	-
	1	246550201	246579174	nsv498443	SMYD3	Likely benign	-
	1	246550201	249212668	nsv532736	covers 70 genes, none of which curated to show dosage sensitivity	Pathogenic	-
	1	246928828	247079979	nsv931247	LYPD8;SH3BP5L	Benign	-
	1	247124353	247409065	nsv916236	C1orf229;MIR3916;ZNF124;ZNF669;ZNF670;ZNF670-ZNF695;ZNF695	Likely benign	-
	1	247200511	247264759	nsv533111	ZNF669;ZNF670;ZNF670-ZNF695	Benign	-
	1	247255734	249212668	nsv532737	covers 59 genes, none of which curated to show dosage sensitivity	Pathogenic	-
	1	247552563	248635797	nsv817295	covers 34 genes, none of which curated to show dosage sensitivity	Likely benign	-
	1	247695693	248060419	nsv533152	covers 11 genes, none of which curated to show dosage sensitivity	Benign	-
	1	247776410	248256864	nsv491851	covers 14 genes, none of which curated to show dosage sensitivity	Benign	-
	1	247776537	248684891	nsv916038	covers 29 genes, none of which curated to show dosage sensitivity	Benign	-
	1	247834885	248480750	nsv932606	covers 20 genes, none of which curated to show dosage sensitivity	Benign	-
	1	247846231	248256998	nsv533310	covers 13 genes, none of which curated to show dosage sensitivity	Benign	-
	1	247846231	248684891	nsv916624	covers 28 genes, none of which curated to show dosage sensitivity	Benign	-
	1	247846231	248785598	nsv916290	covers 31 genes, none of which curated to show dosage sensitivity	Benign	-
	1	247846233	248256864	nsv534453	covers 13 genes, none of which curated to show dosage sensitivity	Benign	-
	1	247846233	248772557	nsv529734	covers 31 genes, none of which curated to show dosage sensitivity	Benign	-
	1	247879926	248278070	nsv533203	covers 12 genes, none of which curated to show dosage sensitivity	Benign	-
	1	247962269	248539796	nsv869269	covers 20 genes, none of which curated to show dosage sensitivity	Likely benign	-
	1	247962269	248684909	nsv533789	covers 26 genes, none of which curated to show dosage sensitivity	Benign	-
	1	248033647	248034322	nsv931335	TRIM58	Benign	-
	1	248093829	248785562	nsv994944	covers 24 genes, none of which curated to show dosage sensitivity	Benign	-
	1	248158939	248205955	nsv498293	OR2L13;OR2L2;OR2L5	Benign/Likely benign	-
	1	248291569	248339940	nsv498241	OR2M5	Benign	-
	1	248291569	248339940	nsv498241	OR2M5	Benign	-
	1	248301479	248480750	nsv497261	OR2M2;OR2M3;OR2M4;OR2M5;OR2T12;OR2T33	Benign	-
	1	248339970	248569417	nsv533464	OR14C36;OR2M2;OR2M3;OR2M4;OR2M7;OR2T1;OR2T12;OR2T33;OR2T4;OR2T6	Benign	-
	1	248339973	248563858	nsv497838	OR14C36;OR2M2;OR2M3;OR2M4;OR2M7;OR2T12;OR2T33;OR2T4;OR2T6	Benign	-
	1	248414258	249081340	nsv932604	covers 20 genes, none of which curated to show dosage sensitivity	Benign	-
	1	248563799	248861875	nsv916074	covers 13 genes, none of which curated to show dosage sensitivity	Benign	-
	1	248727929	248785533	nsv533465	OR2T10;OR2T34	Benign	-
	1	248727929	248792227	nsv533744	OR2T10;OR2T11;OR2T34	Benign	-
	1	248756245	248792227	nsv533564	OR2T10;OR2T11	Benign	-
	1	248862205	248901720	nsv497708	LOC101928226	Benign	-
	1	248862205	249113356	nsv931247	LYPD8;SH3BP5L	Benign	-
	1	249098884	249189747	nsv492184	MIR3124;PGBD2;SH3BP5L;TRE-CTC2-1;TRL-CAA4-1;ZNF672;ZNF692	Benign	-
	1	249120766	249212666	nsv917000	PGBD2;TRE-CTC2-1;TRL-CAA4-1;ZNF672;ZNF692	Likely benign	-
	2	12770	234590	nsv996001	FAM110C;SH3YL1	Uncertain significance	-
	2	12770	2314588	nsv932257	covers 17 genes, none of which curated to show dosage sensitivity	Likely pathogenic	-
	2	12770	2752444	nsv995470	covers 18 genes, none of which curated to show dosage sensitivity	Pathogenic	-
	2	12770	4366451	nsv996288	covers 30 genes, none of which curated to show dosage sensitivity	Uncertain significance	-
	2	12770	25262563	nsv995523	subset of 158 genes:MYCN	Pathogenic	-
	2	12770	33936576	nsv995434	subset of 271 genes:MYCN	Pathogenic	-
	2	17019	774946	nsv869170	ACP1;ALKAL2;FAM110C;LINC01865;LINC01874;LINC01875;LOC105373352;SH3YL1;TMEM18	Uncertain significance	-
	2	17019	1024843	nsv868965	covers 13 genes, none of which curated to show dosage sensitivity	Uncertain significance	-
	2	17019	1649089	nsv869139	covers 16 genes, none of which curated to show dosage sensitivity	Likely pathogenic	-
	2	17019	2309039	nsv993497	covers 17 genes, none of which curated to show dosage sensitivity	Pathogenic	-
	2	17019	5005335	nsv932360	covers 31 genes, none of which curated to show dosage sensitivity	Likely pathogenic	-
	2	17019	20200817	nsv932617	subset of 127 genes:MYCN	Pathogenic	-
	2	17019	26541714	nsv817269	subset of 171 genes:MYCN	Pathogenic	-
	2	24400	57011	nsv533395	FAM110C	Benign	-
	2	24400	813454	nsv916554	ACP1;ALKAL2;FAM110C;LINC01115;LINC01865;LINC01874;LINC01875;LOC105373352;SH3YL1;TMEM18	Pathogenic	-
	2	30141	14634164	nsv531641	covers 99 genes, none of which curated to show dosage sensitivity	Pathogenic	-
	2	30141	31991818	nsv531642	subset of 252 genes:MYCN	Pathogenic	-
	2	30341	84728	nsv491750	FAM110C	Benign	-
	2	30341	206274	nsv530810	FAM110C	Uncertain significance	-
	2	30341	429942	nsv530808	ACP1;ALKAL2;FAM110C;LINC01865;SH3YL1	Uncertain significance	-
	2	30341	507042	nsv1067629	ACP1;ALKAL2;FAM110C;LINC01865;LINC01874;SH3YL1	Pathogenic	-
	2	30341	507042	nsv531643	ACP1;ALKAL2;FAM110C;LINC01865;LINC01874;SH3YL1	Uncertain significance	-
	2	30341	938774	nsv530809	covers 11 genes, none of which curated to show dosage sensitivity	Uncertain significance	-
	2	30341	1973174	nsv530405	covers 17 genes, none of which curated to show dosage sensitivity	Pathogenic	-
	2	30341	3452903	nsv530368	covers 21 genes, none of which curated to show dosage sensitivity	Pathogenic	-
	2	30341	4689989	nsv534352	covers 31 genes, none of which curated to show dosage sensitivity	Pathogenic	-
	2	30341	4979949	nsv492007	covers 31 genes, none of which curated to show dosage sensitivity	Pathogenic	-
	2	30341	28642531	nsv529053	subset of 229 genes:MYCN	Pathogenic	-
	2	30342	15007075	nsv531644	covers 101 genes, none of which curated to show dosage sensitivity	Pathogenic	-
	2	39193	988334	nsv995088	covers 13 genes, none of which curated to show dosage sensitivity	Uncertain significance	-
	2	39193	1546506	nsv534093	covers 15 genes, none of which curated to show dosage sensitivity	Pathogenic	-
	2	43401	99597	nsv533169	TGFA;TGFA-IT1	Benign	-
	2	50661	140943	nsv530811	-	Uncertain significance	-
	2	50661	3297606	nsv532645	covers 19 genes, none of which curated to show dosage sensitivity	Pathogenic	-
	2	50661	9793036	nsv531645	covers 63 genes, none of which curated to show dosage sensitivity	Pathogenic	-
	2	66097	55797773	nsv531646	subset of 403 genes:MSH2;MSH6;MYCN;NRXN1;SIX3	Pathogenic	-
	2	75742	210454	nsv917185	-	Likely benign	-
	2	78766	210454	nsv917361	-	Likely benign	-
	2	84669	206271	nsv491701	-	Benign;Uncertain significance	-
	2	84669	229081	nsv932443	SH3YL1	Likely benign	-
	2	131730	2717289	nsv915957	covers 17 genes, none of which curated to show dosage sensitivity	Pathogenic	-
	2	134623	172636	nsv497855	-	Benign	-
	2	153031	252990	nsv491614	SH3YL1	Benign	-
	2	186745	255735	nsv931279	SH3YL1	Likely benign	-
	2	189743	210454	nsv915852	-	Likely benign	-
	2	236816	46210371	nsv996008	subset of 346 genes:MYCN;SIX3	Pathogenic	-
	2	330108	1016986	nsv995450	LINC01115;LINC01865;LINC01874;LINC01875;LINC01939;LOC101060391;LOC105373352;SNTG2;TMEM18	Uncertain significance	-
	2	330817	938774	nsv534363	LINC01115;LINC01865;LINC01874;LINC01875;LINC01939;LOC105373352;TMEM18	Benign	-
	2	383231	721431	nsv498278	LINC01874;LINC01875;LOC105373352;TMEM18	Benign	-
	2	459964	599580	nsv532411	ANKRD53;ATP6V1B1;ATP6V1B1-AS1;TEX261;VAX2	Benign	-
	2	622175	1106638	nsv529208	LINC01115;LINC01939;LOC101060391;SNTG2;TMEM18	Benign	-
	2	694400	1437359	nsv531310	LINC01115;LINC01939;LOC101060391;SNTG2;TPO	Uncertain significance	-
	2	844940	1106638	nsv932448	LINC01115;LINC01939;LOC101060391;SNTG2	Benign	-
	2	854935	1124679	nsv531311	LINC01115;LINC01939;LOC101060391;SNTG2	Uncertain significance	-
	2	883836	1495173	nsv534383	LINC01939;LOC101060391;SNTG2;TPO	Benign	-
	2	883836	1788548	nsv995113	LINC01939;LOC101060391;LOC107985837;PXDN;SNTG2;TPO	Uncertain significance	-
	2	1002961	1201627	nsv930970	SNTG2	Uncertain significance	-
	2	1106638	1703661	nsv531312	LOC107985837;PXDN;SNTG2;TPO	Uncertain significance	-
	2	1106638	1717999	nsv993425	LOC107985837;PXDN;SNTG2;TPO	Uncertain significance	-
	2	1155607	1495173	nsv530828	SNTG2;TPO	Uncertain significance	-
	2	1417465	1522939	nsv996104	TPO	Uncertain significance	-
	2	1442042	1507882	nsv931296	TPO	Benign	-
	2	1618581	1848067	nsv932449	MYT1L;PXDN	Likely benign	-
	2	1788489	2309039	nsv530657	MYT1L	conflicting data from submitters	-
	2	1848067	3492563	nsv869339	LINC01250;MYT1L;MYT1L-AS1;TRAPPC12;TSSC1	Uncertain significance	-
	2	2545934	3725717	nsv531313	ADI1;ALLC;COLEC11;LINC01250;RNASEH1;RNASEH1-AS1;RPS7;TRAPPC12;TSSC1	Uncertain significance	-
	2	2800968	4745152	nsv915574	covers 13 genes, none of which curated to show dosage sensitivity	Uncertain significance	-
	2	3292082	3413942	nsv931313	TRAPPC12;TSSC1	Likely benign	-
	2	3297547	3906225	nsv531341	ADI1;ALLC;COLEC11;DCDC2C;RNASEH1;RNASEH1-AS1;RPS7;TRAPPC12;TSSC1	Uncertain significance	-
	2	3525918	3897248	nsv498023	ALLC;COLEC11;DCDC2C;RNASEH1;RNASEH1-AS1;RPS7	Uncertain significance	-
	2	4464304	7772968	nsv492060	covers 19 genes, none of which curated to show dosage sensitivity	Uncertain significance	-
	2	4822514	6010100	nsv996256	LINC01248;LINC01810;SOX11	Uncertain significance	-
	2	5212488	5824813	nsv916275	LINC01248	Likely benign	-
	2	6643704	8074669	nsv531342	covers 14 genes, none of which curated to show dosage sensitivity	Uncertain significance	-
	2	6671304	16243921	nsv532646	subset of 70 genes:MYCN	Pathogenic	-
	2	7197783	7461967	nsv915888	LOC101929452;RNF144A	Likely benign	-
	2	7635254	88005418	nsv994986	subset of 613 genes:MSH2;MSH6;MYCN;NRXN1;SIX3	Benign	-
	2	8537482	9580763	nsv931039	ASAP2;CPSF3;ID2;ID2-AS1;ITGB1BP1;KIDINS220;LINC01814;MBOAT2	Uncertain significance	-
	2	10356905	13614915	nsv531343	covers 26 genes, none of which curated to show dosage sensitivity	Uncertain significance	-
	2	10357105	10655131	nsv530829	HPCAL1;LOC101929715;ODC1;SNORA80B	Uncertain significance	-
	2	10930789	14557258	nsv497989	covers 21 genes, none of which curated to show dosage sensitivity	Pathogenic	-
	2	11410614	12064438	nsv995646	E2F6;GREB1;LINC00570;LPIN1;MIR4262;MIR4429;MIR548S;NTSR2;ROCK2	Uncertain significance	-
	2	11756969	11944262	nsv932436	GREB1;LPIN1;MIR548S;NTSR2	Likely benign	-
	2	11959610	11960640	nsv513797	LPIN1	Pathogenic	Myoglobinuria, acute recurrent, autosomal recessive
	2	12939430	13523912	nsv498239	LOC100506474	Benign	-
	2	13207008	13337147	nsv932462	-	Benign	-
	2	13207037	13278805	nsv533540	-	Benign	-
	2	13278775	13417994	nsv497299	-	Benign	-
	2	13523912	14397963	nsv529314	LINC00276	Uncertain significance	-
	2	13804435	16409693	nsv534458	DDX1;FAM84A;GACAT3;LINC00276;LINC01804;LOC653602;MYCN;MYCNOS;MYCNUT;NBAS	Pathogenic	-
	2	14147182	14590377	nsv498283	LINC00276	Benign	-
	2	14182010	14278837	nsv497783	-	Benign	-
	2	14855469	16487006	nsv497857	DDX1;GACAT3;LINC01804;MYCN;MYCNOS;MYCNUT;NBAS	Uncertain significance	-
	2	15143950	15722947	nsv529077	NBAS	Uncertain significance	-
	2	16085835	16086333	nsv534587	MYCN	Uncertain significance	-
	2	16411346	16785116	nsv996081	FAM49A	Uncertain significance	-
	2	17831940	18829252	nsv531344	GEN1;KCNS3;MSGN1;NT5C1B;NT5C1B-RDH14;RDH14;SMC6;VSNL1	Uncertain significance	-
	2	18620339	19628411	nsv995165	LINC01376;MIR4757;NT5C1B;NT5C1B-RDH14;OSR1;RDH14	Uncertain significance	-
	2	19866959	20209544	nsv996004	LINC00954;LOC101928222;MATN3;TTC32;WDR35	Uncertain significance	-
	2	20177392	20180238	nsv1067839	WDR35	Pathogenic	Short rib polydactyly syndrome 5
	2	22600041	22791743	nsv917292	LINC01830;LINC01884	Likely benign	-
	2	22802524	28748053	nsv995811	covers 90 genes, none of which curated to show dosage sensitivity	Pathogenic	-
	2	24012152	24309982	nsv534589	ATAD2B;FAM228B;FKBP1B;MFSD2B;SF3B6;TP53I3;UBXN2A;WDCP	Uncertain significance	-
	2	24955236	25099400	nsv993451	ADCY3;CENPO;NCOA1;PTRHD1	Uncertain significance	-
	2	25287175	27377266	nsv534477	covers 36 genes, none of which curated to show dosage sensitivity	Uncertain significance	-
	2	25336135	25841368	nsv916648	DNMT3A;DTNB;EFR3B;LINC01381;MIR1301;POMC	Uncertain significance	-
	2	25438467	25529212	nsv498450	DNMT3A	Likely benign	-
	2	25982471	27520504	nsv531345	covers 36 genes, none of which curated to show dosage sensitivity	Uncertain significance	-
	2	26042022	26495244	nsv995506	ASXL2;GAREM2;HADHA;HADHB;KIF3C;RAB10	Uncertain significance	-
	2	26555839	26662525	nsv532647	ADGRF3;DRC1;SELENOI	Pathogenic	-
	2	27532179	27533753	nsv1067833	MPV17	Pathogenic	Navajo neurohepatopathy
	2	28179156	28421764	nsv817476	BRE;LOC100505736;MIR4263	Uncertain significance	-
	2	28780312	29660509	nsv995141	covers 12 genes, none of which curated to show dosage sensitivity	Uncertain significance	-
	2	28784137	29669822	nsv996209	covers 12 genes, none of which curated to show dosage sensitivity	Uncertain significance	-
	2	28796978	29665061	nsv869338	covers 12 genes, none of which curated to show dosage sensitivity	Uncertain significance	-
	2	28912091	29177012	nsv993455	LOC100505774;PPP1CB;SNORD53;SNORD92;SPDYA;TRMT61B;WDR43	Uncertain significance	-
	2	29801273	30164069	nsv534203	ALK	Benign	-
	2	30130019	31068764	nsv533886	ALK;CAPN13;LBH;LCLAT1;LOC285043;YPEL5	Uncertain significance	-
	2	31498306	31549924	nsv932430	-	Likely benign	-
	2	31549924	31576020	nsv931307	XDH	Likely benign	-
	2	31591498	32312698	nsv532648	DPY30;LINC01946;MEMO1;SPAST;SRD5A2;XDH	Pathogenic	-
	2	31593047	32737836	nsv532649	BIRC6;DPY30;LINC01946;MEMO1;NLRC4;SLC30A6;SPAST;SRD5A2;XDH;YIPF4	Pathogenic	-
	2	32288789	32291094	nsv1197505	SPAST	Pathogenic	Spastic paraplegia 4, autosomal dominant
	2	32330011	32726279	nsv995424	BIRC6;NLRC4;SLC30A6;SPAST;YIPF4	Uncertain significance	-
	2	32332893	32724794	nsv817386	BIRC6;NLRC4;SLC30A6;SPAST;YIPF4	Uncertain significance	-
	2	32358736	32362780	nsv1197506	SPAST	Pathogenic	Spastic paraplegia 4, autosomal dominant
	2	32514528	33249136	nsv533153	BIRC6;BIRC6-AS2;LINC00486;LOC100271832;LTBP1;MIR4765;MIR558;TTC27;YIPF4	Benign	-
	2	32663160	33294782	nsv530535	BIRC6;BIRC6-AS2;LINC00486;LOC100271832;LTBP1;MIR4765;MIR558;TTC27	Likely benign	-
	2	32677683	33257379	nsv492143	BIRC6;BIRC6-AS2;LINC00486;LOC100271832;LTBP1;MIR4765;MIR558;TTC27	Benign/Likely benign	-
	2	32677714	33257514	nsv1067700	BIRC6;BIRC6-AS2;LINC00486;LOC100271832;LTBP1;MIR4765;MIR558;TTC27	Benign	-
	2	32677714	33257514	nsv529453	BIRC6;BIRC6-AS2;LINC00486;LOC100271832;LTBP1;MIR4765;MIR558;TTC27	Benign;conflicting data from submitters	-
	2	32677714	33294723	nsv498356	BIRC6;BIRC6-AS2;LINC00486;LOC100271832;LTBP1;MIR4765;MIR558;TTC27	Benign/Likely benign	-
	2	32787199	32968519	nsv931308	BIRC6;BIRC6-AS2;MIR4765;TTC27	Benign	-
	2	32787199	33121586	nsv498224	BIRC6;BIRC6-AS2;LINC00486;MIR4765;TTC27	Benign	-
	2	33074314	45243200	nsv531655	subset of 80 genes:SIX3	Pathogenic	-
	2	34702930	34915000	nsv932465	LINC01320	Benign	-
	2	35524142	35620511	nsv931283	-	Benign	-
	2	35576002	35769464	nsv932451	MIR548AD	Benign	-
	2	35576002	35821806	nsv497310	MIR548AD	Benign	-
	2	35821806	35956621	nsv497285	-	Benign	-
	2	35821806	36061904	nsv996311	-	Benign	-
	2	35821820	36061990	nsv915880	-	Likely benign	-
	2	37036447	38536597	nsv529483	covers 18 genes, none of which curated to show dosage sensitivity	Uncertain significance	-
	2	37227700	42181826	nsv916902	covers 39 genes, none of which curated to show dosage sensitivity	Pathogenic	-
	2	37967394	38115263	nsv497309	LINC00211	Benign	-
	2	38240513	38459745	nsv869373	CYP1B1;CYP1B1-AS1;RMDN2;RMDN2-AS1	Uncertain significance	-
	2	38332341	39119398	nsv916059	ATL2;CYP1B1-AS1;DHX57;GALM;GEMIN6;HNRNPLL;LINC01883;LOC101929596;MORN2;SRSF7	Uncertain significance	-
	2	39263225	39606367	nsv531346	CDKL4;MAP4K3;SOS1	Uncertain significance	-
	2	39264271	39617949	nsv931301	CDKL4;MAP4K3;SOS1	Uncertain significance	-
	2	39264345	39596169	nsv533348	CDKL4;MAP4K3;SOS1	Uncertain significance	-
	2	39281834	39596298	nsv533456	CDKL4;MAP4K3;SOS1	Uncertain significance	-
	2	39324297	39328794	nsv497288	SOS1	Benign	-
	2	39412970	39605266	nsv533445	CDKL4;MAP4K3	Benign	-
	2	40079899	40339019	nsv916300	SLC8A1-AS1	Likely benign	-
	2	40206280	40896881	nsv529606	SLC8A1;SLC8A1-AS1	Uncertain significance	-
	2	40965422	58090956	nsv531656	subset of 99 genes:MSH2;MSH6;NRXN1;SIX3	Pathogenic	-
	2	42226554	43142884	nsv531657	COX7A2L;EML4;HAAO;KCNG3;LOC102723824;MTA3;OXER1;PKDCC;TRI-TAT2-1	Pathogenic	-
	2	42574615	42838438	nsv996025	COX7A2L;KCNG3;MTA3	Uncertain significance	-
	2	43495260	43528441	nsv930953	THADA	Uncertain significance	-
	2	43538463	43768251	nsv995475	THADA	Uncertain significance	-
	2	43635004	43740707	nsv932712	THADA	Uncertain significance	-
	2	43903949	45243200	nsv534504	subset of 12 genes:SIX3	Uncertain significance	-
	2	44231393	44276924	nsv995079	-	Benign	-
	2	44235973	44330002	nsv931286	-	Likely benign	-
	2	44510781	44525874	nsv995013	SLC3A1	Benign	-
	2	44513230	44600038	nsv530830	CAMKMT;PREPL;SLC3A1	Uncertain significance	-
	2	44518437	44542918	nsv916306	SLC3A1	Likely benign	-
	2	44531130	44552898	nsv498500	PREPL;SLC3A1	Pathogenic	-
	2	44534506	44543435	nsv995880	SLC3A1	Pathogenic	-
	2	44664433	44915392	nsv917139	CAMKMT	Uncertain significance	-
	2	45095754	45171902	nsv534616	SIX3;SIX3-AS1	Benign	-
	2	45120823	45243200	nsv817514	SIX2;SIX3;SIX3-AS1	Uncertain significance	-
	2	45168836	45169314	nsv996305	SIX3;SIX3-AS1	Benign	-
	2	45168836	45169885	nsv994965	SIX3;SIX3-AS1	Benign	-
	2	45169862	45658986	nsv491824	LINC01121;SIX2;SIX3;SRBD1	Uncertain significance	-
	2	45171843	45172394	nsv994966	SIX3	Benign	-
	2	45171857	45172394	nsv534411	SIX3	Benign	-
	2	45172206	45172394	nsv534449	SIX3	Benign	-
	2	45311460	45442430	nsv533234	LINC01121	Likely benign	-
	2	45311460	45520373	nsv932059	LINC01121	Uncertain significance	-
	2	45419208	45961523	nsv932456	LINC01121;PRKCE;SRBD1	Likely benign	-
	2	45480430	46078380	nsv931297	LINC01121;PRKCE;SRBD1	Likely benign	-
	2	45500435	46181607	nsv531347	PRKCE;SRBD1	Uncertain significance	-
	2	45500494	45961602	nsv916148	PRKCE;SRBD1	Likely benign	-
	2	46310963	46622603	nsv916169	EPAS1;LINC01820;PRKCE	Uncertain significance	-
	2	46642248	48430346	nsv995527	subset of 23 genes:MSH2;MSH6	Uncertain significance	-
	2	46800828	46959977	nsv533112	CRIPT;LOC100506142;PIGF;RHOQ;SOCS5	Benign	-
	2	46819371	47715140	nsv817517	subset of 14 genes:MSH2	Likely benign	-
	2	47033357	50792676	nsv492011	subset of 24 genes:MSH2;MSH6;NRXN1	Pathogenic	-
	2	47316802	48706820	nsv917170	subset of 13 genes:MSH2;MSH6	Likely pathogenic	-
	2	47433147	47827310	nsv531348	BCYRN1;EPCAM;HCG2040054;KCNK12;LOC101927043;MIR559;MSH2	Uncertain significance	-
	2	47629509	47649553	nsv513792	MSH2	Pathogenic	Lynch syndrome I
	2	47890992	48012867	nsv993452	MSH6	Pathogenic	-
	2	48040218	48121218	nsv930955	FBXO11	Uncertain significance	-
	2	48059709	48632317	nsv530831	FBXO11;FOXN2	Uncertain significance	-
	2	48770519	49469117	nsv995708	FSHR;GTF2A1L;LHCGR;MIR548BA;STON1;STON1-GTF2A1L	Uncertain significance	-
	2	48808834	49422647	nsv498119	FSHR;GTF2A1L;LHCGR;MIR548BA;STON1;STON1-GTF2A1L	Uncertain significance	-
	2	48861903	48988580	nsv931661	GTF2A1L;LHCGR;STON1-GTF2A1L	Pathogenic	-
	2	49156753	49276266	nsv931289	FSHR	Likely benign	-
	2	49156753	51066637	nsv916860	FSHR;MIR548BA;MIR8485;NRXN1	Pathogenic	-
	2	49296395	49790387	nsv995323	FSHR	Uncertain significance	-
	2	49299168	49781707	nsv993555	FSHR	Uncertain significance	-
	2	49316909	49587401	nsv869321	FSHR	Uncertain significance	-
	2	50138031	50170766	nsv932444	NRXN1	Likely benign	-
	2	50138070	52689474	nsv916734	LINC01867;LOC730100;MIR8485;NRXN1	Pathogenic	-
	2	50231264	50268508	nsv931318	NRXN1	Likely benign	-
	2	50235306	50268306	nsv915588	NRXN1	Uncertain significance	-
	2	50399251	51029090	nsv492164	MIR8485;NRXN1	Uncertain significance	-
	2	50492639	50501930	nsv932428	NRXN1	Likely benign	-
	2	50675808	51136752	nsv532650	MIR8485;NRXN1	Pathogenic	-
	2	50680795	50892906	nsv491644	NRXN1	Pathogenic	-
	2	50680795	50937503	nsv498102	MIR8485;NRXN1	Pathogenic	-
	2	50712339	50758351	nsv532651	NRXN1	Pathogenic	-
	2	50715261	51172182	nsv532681	MIR8485;NRXN1	Pathogenic	-
	2	50725664	51057797	nsv915896	MIR8485;NRXN1	Uncertain significance	-
	2	50725729	50937503	nsv498101	MIR8485;NRXN1	Pathogenic	-
	2	50775890	50982172	nsv532682	MIR8485;NRXN1	Pathogenic	-
	2	50783130	50807050	nsv916268	NRXN1	Uncertain significance	-
	2	50802121	50937503	nsv817502	MIR8485;NRXN1	Pathogenic	-
	2	50811167	50870064	nsv931045	NRXN1	Pathogenic	-
	2	50814676	50957455	nsv931288	MIR8485;NRXN1	Pathogenic	-
	2	50818355	51158300	nsv916222	MIR8485;NRXN1	Pathogenic	-
	2	50826550	50925896	nsv916887	MIR8485;NRXN1	Pathogenic	-
	2	50847100	50982172	nsv817229	MIR8485;NRXN1	Pathogenic	-
	2	50847100	51556715	nsv932208	LOC730100;MIR8485;NRXN1	Pathogenic	-
	2	50850691	50982113	nsv533791	MIR8485;NRXN1	Pathogenic	-
	2	50851432	51492867	nsv932303	LOC730100;MIR8485;NRXN1	Pathogenic	-
	2	50881995	50947729	nsv994946	MIR8485;NRXN1	Uncertain significance	-
	2	50882091	50947804	nsv915966	MIR8485;NRXN1	Uncertain significance	-
	2	50892847	50982172	nsv530832	MIR8485;NRXN1	Uncertain significance	-
	2	50892847	51083469	nsv534276	MIR8485;NRXN1	Uncertain significance	-
	2	50909765	51237059	nsv492072	MIR8485;NRXN1	Uncertain significance	-
	2	50909765	51335129	nsv993456	LOC730100;MIR8485;NRXN1	Pathogenic	-
	2	50918461	51007990	nsv917001	MIR8485;NRXN1	Likely benign	-
	2	50937444	51226229	nsv532684	NRXN1	Pathogenic	-
	2	50937444	51314430	nsv532683	LOC730100;NRXN1	Pathogenic	-
	2	50943480	51029090	nsv533300	NRXN1	Uncertain significance	-
	2	50962008	51260667	nsv931589	LOC730100;NRXN1	Pathogenic	-
	2	50964848	51400694	nsv532685	LOC730100;NRXN1	Pathogenic	-
	2	50970662	51008023	nsv931298	NRXN1	Benign	-
	2	50978456	51083477	nsv916629	NRXN1	Uncertain significance	-
	2	50978466	51528474	nsv915824	LOC730100;NRXN1	Pathogenic	-
	2	50982113	51226229	nsv530413	NRXN1	Pathogenic	-
	2	51021434	51067114	nsv915905	NRXN1	Uncertain significance	-
	2	51021452	51029109	nsv932458	NRXN1	Likely benign	-
	2	51037104	51446873	nsv530389	LOC730100;NRXN1	Pathogenic	-
	2	51049645	51066578	nsv497304	NRXN1	Benign	-
	2	51049645	51122091	nsv497305	NRXN1	Benign	-
	2	51054373	51180620	nsv932010	NRXN1	Pathogenic	-
	2	51066578	51260667	nsv931853	LOC730100;NRXN1	Pathogenic	-
	2	51067055	51100478	nsv916352	NRXN1	Uncertain significance	-
	2	51078393	51222267	nsv532686	NRXN1	Pathogenic	-
	2	51083410	51109690	nsv931299	NRXN1	Likely benign	-
	2	51083410	51142908	nsv492259	NRXN1	Uncertain significance	-
	2	51083410	51226229	nsv531869	NRXN1	Pathogenic	-
	2	51083410	51382872	nsv532687	LOC730100;NRXN1	Pathogenic	-
	2	51088055	51257067	nsv868961	NRXN1	Pathogenic	-
	2	51142849	51226229	nsv498139	NRXN1	Pathogenic	-
	2	51142849	51510961	nsv533262	LOC730100;NRXN1	Pathogenic	-
	2	51158216	51237064	nsv916728	NRXN1	Likely benign	-
	2	51158241	51187158	nsv931059	NRXN1	Uncertain significance	-
	2	51172123	51251498	nsv498503	NRXN1	Pathogenic	-
	2	51180561	51358881	nsv915570	LOC730100;NRXN1	Pathogenic	-
	2	51201593	51226239	nsv497850	NRXN1	Uncertain significance	-
	2	51226170	51314430	nsv534683	LOC730100;NRXN1	Pathogenic	-
	2	51226170	51382872	nsv530504	LOC730100;NRXN1	Pathogenic	-
	2	51226170	51556715	nsv491634	LOC730100;NRXN1	Pathogenic	-
	2	51237000	51382813	nsv498492	LOC730100;NRXN1	Pathogenic	-
	2	51292570	51471786	nsv530833	LOC730100	Uncertain significance	-
	2	51314371	51467462	nsv498182	LOC730100	Benign	-
	2	51314371	51556715	nsv530834	LOC730100	Uncertain significance	-
	2	51358822	51382813	nsv498423	LOC730100	Likely benign	-
	2	52706226	52781440	nsv533591	-	Benign	-
	2	52750773	52781440	nsv533698	-	Benign	-
	2	52750774	52781440	nsv533599	-	Benign	-
	2	52750774	52781440	nsv533599	-	Benign	-
	2	52844384	52885500	nsv533650	-	Benign	-
	2	52952780	53056631	nsv497739	-	Benign	-
	2	53747525	53955999	nsv916267	ASB3;GPR75-ASB3	Uncertain significance	-
	2	54453210	54630755	nsv532512	ACYP2;C2orf73;TSPYL6	Uncertain significance	-
	2	55653723	56299784	nsv531374	CFAP36;EFEMP1;MIR216A;MIR216B;MIR217;MIR217HG;PNPT1;PPP4R3B	Uncertain significance	-
	2	55797714	60746979	nsv534508	covers 18 genes, none of which curated to show dosage sensitivity	Uncertain significance	-
	2	56447922	56633505	nsv530516	CCDC85A	conflicting data from submitters	-
	2	56965189	62700803	nsv532688	covers 26 genes, none of which curated to show dosage sensitivity	Pathogenic	-
	2	57476513	62069869	nsv532689	covers 21 genes, none of which curated to show dosage sensitivity	Pathogenic	-
	2	58029768	59178833	nsv534572	FANCL;LINC01122;LINC01795;VRK2	Uncertain significance	-
	2	58259051	63838944	nsv916775	covers 31 genes, none of which curated to show dosage sensitivity	Pathogenic	-
	2	58390091	58390097	nsv1067913	FANCL	Pathogenic	Fanconi anemia, complementation group L
	2	58506654	83814086	nsv533349	covers 198 genes, none of which curated to show dosage sensitivity	Pathogenic	-
	2	59100174	64417466	nsv532690	covers 32 genes, none of which curated to show dosage sensitivity	Pathogenic	-
	2	59178774	59418820	nsv931860	LINC01122	Uncertain significance	-
	2	59452133	61848845	nsv532720	covers 16 genes, none of which curated to show dosage sensitivity	Pathogenic	-
	2	59684680	60676096	nsv869086	MIR4432;MIR4432HG	Uncertain significance	-
	2	59885981	62563218	nsv529391	covers 20 genes, none of which curated to show dosage sensitivity	Pathogenic	-
	2	60026285	61006476	nsv931913	BCL11A;MIR4432;MIR4432HG;PAPOLG	Uncertain significance	-
	2	60236241	62233844	nsv531375	covers 18 genes, none of which curated to show dosage sensitivity	Uncertain significance	-
	2	60586448	62002540	nsv817482	covers 15 genes, none of which curated to show dosage sensitivity	Uncertain significance	-
	2	61030704	61297590	nsv530835	KIAA1841;LINC01185;PEX13;PUS10;REL	Uncertain significance	-
	2	61113419	61149619	nsv533170	REL	Benign	-
	2	61198769	61319645	nsv932332	KIAA1841;PEX13;PUS10	Pathogenic	-
	2	61515794	61722694	nsv817557	SNORA70B;USP34;XPO1	Likely pathogenic	-
	2	61742573	62532983	nsv532721	B3GNT2;CCT4;COMMD1;FAM161A;MIR5192;XPO1	Pathogenic	-
	2	62258290	63006200	nsv932487	B3GNT2;COMMD1;EHBP1;MIR5192;TMEM17	Uncertain significance	-
	2	63539134	67536423	nsv532722	covers 35 genes, none of which curated to show dosage sensitivity	Pathogenic	-
	2	64094322	64521876	nsv531376	LINC00309;LOC100507006;PELI1;UGP2;VPS54	Uncertain significance	-
	2	64814229	70103443	nsv931918	covers 46 genes, none of which curated to show dosage sensitivity	Likely pathogenic	-
	2	65604359	66995702	nsv931321	LINC01797;LINC01798;LINC01873;MEIS1;MEIS1-AS2;MEIS1-AS3;MIR4778;SPRED2	Uncertain significance	-
	2	66082862	66759715	nsv915741	LINC01873;MEIS1;MEIS1-AS2;MEIS1-AS3;MIR4778	Likely benign	-
	2	66466617	68215851	nsv531377	covers 14 genes, none of which curated to show dosage sensitivity	Uncertain significance	-
	2	67388428	68225338	nsv534389	ETAA1;LINC01812;LINC01828;LINC01829;LOC101927661	Uncertain significance	-
	2	70936287	72574028	nsv492026	covers 19 genes, none of which curated to show dosage sensitivity	Uncertain significance	-
	2	73088191	73219259	nsv532723	EMX1;SFXN5;SPR	Pathogenic	-
	2	74602906	75744646	nsv995411	covers 30 genes, none of which curated to show dosage sensitivity	Likely pathogenic	-
	2	74918093	75102248	nsv534045	HK2;SEMA4F	Uncertain significance	-
	2	75479893	76786745	nsv531378	EVA1A;GCFC2;LOC101927884;MRPL19	Uncertain significance	-
	2	75480093	76786604	nsv533250	EVA1A;GCFC2;LOC101927884;MRPL19	Uncertain significance	-
	2	75863432	78833853	nsv531379	GCFC2;LINC01851;LOC101927907;LOC101927948;LOC101927967;LOC105374820;LRRTM4;MRPL19;SNAR-H	Uncertain significance	-
	2	77252342	91619262	nsv497875	covers 132 genes, none of which curated to show dosage sensitivity	Pathogenic	-
	2	77347741	78186542	nsv529904	LINC01851;LOC101927967;LRRTM4;SNAR-H	Uncertain significance	-
	2	78047538	78602013	nsv917204	LINC01851;LOC101927948;LOC101927967;SNAR-H	Likely benign	-
	2	78429997	79340383	nsv916498	LOC101927967;LOC105374820;REG1B;REG3G	Likely benign	-
	2	79347092	80360500	nsv995905	CTNNA2;LOC101927987;MIR4264;MIR8080;REG1A;REG3A	Uncertain significance	-
	2	79480012	81532640	nsv916861	CTNNA2;LOC101927987;LRRTM1;MIR4264;MIR8080	Uncertain significance	-
	2	79907853	81201590	nsv529125	CTNNA2;LRRTM1;MIR8080	Uncertain significance	-
	2	80094717	80372169	nsv996144	CTNNA2	Uncertain significance	-
	2	81269564	82409371	nsv532285	LINC01815	Benign	-
	2	81721756	81899151	nsv497294	-	Benign	-
	2	82046093	83675297	nsv529633	-	Benign	-
	2	82220038	82293622	nsv497293	-	Benign	-
	2	82220038	82293622	nsv497293	-	Benign	-
	2	82451240	84110023	nsv498028	LINC01809	Likely benign	-
	2	82600210	82923012	nsv931304	-	Benign	-
	2	82887320	83228948	nsv529581	-	Benign	-
	2	83675238	84217686	nsv533874	LINC01809	Uncertain significance	-
	2	83675238	84217686	nsv533874	LINC01809	Uncertain significance	-
	2	83675238	84251319	nsv932450	LINC01809	Benign	-
	2	83804793	84054882	nsv931281	-	Benign	-
	2	85241809	89126132	nsv995626	covers 59 genes, none of which curated to show dosage sensitivity	Pathogenic	-
	2	85406246	85596387	nsv931305	ELMOD3;LOC102724579;RETSAT;TCF7L1;TGOLN2	Uncertain significance	-
	2	86253552	86469217	nsv531380	IMMT;MIR4779;MRPL35;POLR1A;PTCD3;REEP1;SNORD94	Uncertain significance	-
	2	86289130	86509326	nsv916616	IMMT;MIR4779;MRPL35;POLR1A;PTCD3;REEP1;SNORD94	Uncertain significance	-
	2	86301091	86478346	nsv531381	IMMT;MIR4779;MRPL35;POLR1A;PTCD3;REEP1;SNORD94	Uncertain significance	-
	2	86305370	86509267	nsv498547	IMMT;MIR4779;MRPL35;POLR1A;PTCD3;REEP1;SNORD94	Uncertain significance	-
	2	86622295	87086407	nsv532724	CD8A;CD8B;CHMP3;KDM3A;RMND5A;RNF103;RNF103-CHMP3	Pathogenic	-
	2	87024867	88005418	nsv532319	CD8A;CD8B;CYTOR;MIR4435-1;MIR4771-1;PLGLB1;RGPD1	Benign	-
	2	87295670	88005429	nsv916253	CYTOR;MIR4435-1;MIR4771-1	Likely benign	-
	2	87325301	88005418	nsv533790	CYTOR;MIR4435-1;MIR4771-1	Benign	-
	2	87325301	92072301	nsv530507	covers 69 genes, none of which curated to show dosage sensitivity	Uncertain significance	-
	2	87325327	88005429	nsv492214	CYTOR;MIR4435-1;MIR4771-1	Benign	-
	2	87325327	88005429	nsv492214	CYTOR;MIR4435-1;MIR4771-1	Benign/Likely benign	-
	2	87376073	88005429	nsv497865	CYTOR;MIR4435-1;MIR4771-1	Benign/Likely benign	-
	2	87376073	88005429	nsv497865	CYTOR;MIR4435-1;MIR4771-1	Likely benign	-
	2	87376077	87954920	nsv534399	CYTOR;MIR4435-1;MIR4771-1	Benign	-
	2	87376077	87954920	nsv534399	CYTOR;MIR4435-1;MIR4771-1	Benign;Uncertain significance	-
	2	87376077	88005418	nsv1067690	CYTOR;MIR4435-1;MIR4771-1	Benign	-
	2	87376077	88005418	nsv529334	CYTOR;MIR4435-1;MIR4771-1	Benign	-
	2	87376077	88005418	nsv529334	CYTOR;MIR4435-1;MIR4771-1	Benign;conflicting data from submitters	-
	2	87376077	88260796	nsv491922	CYTOR;MIR4435-1;MIR4771-1;PLGLB2;RGPD2	Benign	-
	2	87602598	91619262	nsv817489	covers 68 genes, none of which curated to show dosage sensitivity	Uncertain significance	-
	2	87752990	87883336	nsv915657	CYTOR	Likely benign	-
	2	87771572	87954938	nsv916712	CYTOR;MIR4435-1	Likely benign	-
	2	87771572	88005429	nsv917365	CYTOR;MIR4435-1	Likely benign	-
	2	88260737	89038178	nsv530836	covers 12 genes, none of which curated to show dosage sensitivity	Uncertain significance	-
	2	89137592	89329992	nsv498254	covers 15 genes, none of which curated to show dosage sensitivity	Benign	-
	2	89241017	89259510	nsv932441	IGK;IGKV1-5	Benign	-
	2	89244273	89259510	nsv931284	IGK;IGKV1-5	Benign	-
	2	89275287	91815679	nsv498277	covers 41 genes, none of which curated to show dosage sensitivity	Benign	-
	2	89288236	91815679	nsv931302	covers 40 genes, none of which curated to show dosage sensitivity	Benign	-
	2	89323386	90263882	nsv931291	covers 37 genes, none of which curated to show dosage sensitivity	Benign	-
	2	89323386	91815679	nsv932464	covers 38 genes, none of which curated to show dosage sensitivity	Benign	-
	2	89332506	90263882	nsv497287	covers 36 genes, none of which curated to show dosage sensitivity	Benign	-
	2	89482269	90251823	nsv533651	IGK;IGKV1-33;IGKV1-37;IGKV1-39;IGKV1D-33;IGKV1D-37;IGKV1D-39;IGKV2-40;IGKV2D-40	Benign	-
	2	89500023	89527568	nsv498275	IGK;IGKV1-27;IGKV2-28	Benign	-
	2	89538784	90234028	nsv916835	IGK;IGKV1-33;IGKV1-37;IGKV1-39;IGKV1D-33;IGKV1D-37;IGKV1D-39;IGKV2-40;IGKV2D-40	Benign	-
	2	89538845	90258291	nsv533678	IGK;IGKV1-33;IGKV1-37;IGKV1-39;IGKV1D-33;IGKV1D-37;IGKV1D-39;IGKV2-40;IGKV2D-40	Benign	-
	2	89975495	90258291	nsv533615	covers 16 genes, none of which curated to show dosage sensitivity	Benign	-
	2	91617683	102951316	nsv531658	covers 92 genes, none of which curated to show dosage sensitivity	Pathogenic	-
	2	91670321	91812508	nsv533633	-	Benign	-
	2	95344257	111359986	nsv932459	covers 160 genes, none of which curated to show dosage sensitivity	Pathogenic	-
	2	95618109	96340788	nsv817258	covers 12 genes, none of which curated to show dosage sensitivity	Likely benign	-
	2	95618109	103868854	nsv531659	covers 99 genes, none of which curated to show dosage sensitivity	Pathogenic	-
	2	95745337	96074013	nsv932434	FAHD2A;KCNIP3;MRPS5;PROM2;ZNF2;ZNF514	Uncertain significance	-
	2	95799814	96159275	nsv817299	FAHD2A;KCNIP3;PROM2;TRIM43B;ZNF2;ZNF514	Uncertain significance	-
	2	95809398	96097247	nsv995898	FAHD2A;KCNIP3;PROM2;ZNF2;ZNF514	Uncertain significance	-
	2	96003206	99689416	nsv869199	covers 50 genes, none of which curated to show dosage sensitivity	Uncertain significance	-
	2	96100001	96367397	nsv497308	TRIM43;TRIM43B	Uncertain significance	-
	2	96159216	97643347	nsv491921	covers 28 genes, none of which curated to show dosage sensitivity	Uncertain significance	-
	2	96340729	96718023	nsv498248	ANKRD36C;GPAT2;LINC00342	Benign	-
	2	96432289	98206206	nsv868998	covers 32 genes, none of which curated to show dosage sensitivity	Uncertain significance	-
	2	96472013	98013866	nsv531824	covers 30 genes, none of which curated to show dosage sensitivity	Uncertain significance	-
	2	96475033	96671972	nsv932445	ANKRD36C;LINC00342	Benign	-
	2	96476201	97690078	nsv531825	covers 27 genes, none of which curated to show dosage sensitivity	Uncertain significance	-
	2	96545350	97695409	nsv1067581	covers 26 genes, none of which curated to show dosage sensitivity	Uncertain significance	-
	2	96545350	97695409	nsv492229	covers 26 genes, none of which curated to show dosage sensitivity	Pathogenic	-
	2	96545350	98013866	nsv529797	covers 29 genes, none of which curated to show dosage sensitivity	Pathogenic	-
	2	96546416	97797383	nsv531826	covers 28 genes, none of which curated to show dosage sensitivity	Uncertain significance	-
	2	96582282	97690078	nsv531827	covers 26 genes, none of which curated to show dosage sensitivity	Uncertain significance	-
	2	96583702	96671972	nsv931295	ANKRD36C	Benign	-
	2	96635171	96671972	nsv931315	ANKRD36C	Benign	-
	2	96671972	96705053	nsv931311	GPAT2	Benign	-
	2	96732519	98079569	nsv995949	covers 27 genes, none of which curated to show dosage sensitivity	Uncertain significance	-
	2	96739308	97728447	nsv498522	covers 24 genes, none of which curated to show dosage sensitivity	Pathogenic	-
	2	96739308	98066294	nsv869400	covers 29 genes, none of which curated to show dosage sensitivity	Pathogenic	-
	2	96766360	98014007	nsv531828	covers 27 genes, none of which curated to show dosage sensitivity	Uncertain significance	-
	2	96766560	97820572	nsv534408	covers 26 genes, none of which curated to show dosage sensitivity	Uncertain significance	-
	2	96766560	98013866	nsv529684	covers 27 genes, none of which curated to show dosage sensitivity	Pathogenic	-
	2	96766564	98013954	nsv915591	covers 27 genes, none of which curated to show dosage sensitivity	Uncertain significance	-
	2	98017406	98819919	nsv996003	ACTR1B;ANKRD36B;COX5B;LINC01125;LOC100506123;TMEM131;VWA3B;ZAP70	Uncertain significance	-
	2	98250628	98457616	nsv531382	ACTR1B;COX5B;LINC01125;TMEM131;ZAP70	Uncertain significance	-
	2	98288985	110968895	nsv531660	covers 109 genes, none of which curated to show dosage sensitivity	Pathogenic	-
	2	99028236	102253369	nsv916605	covers 34 genes, none of which curated to show dosage sensitivity	Likely pathogenic	-
	2	99403520	101401515	nsv532725	covers 18 genes, none of which curated to show dosage sensitivity	Pathogenic	-
	2	99833970	99912388	nsv932438	LYG1;LYG2	Likely benign	-
	2	99869960	102176101	nsv534279	covers 23 genes, none of which curated to show dosage sensitivity	Uncertain significance	-
	2	100994972	109089327	nsv529425	covers 66 genes, none of which curated to show dosage sensitivity	Pathogenic	-
	2	101023454	101536192	nsv996002	CHST10;LINC01849;NMS;NPAS2;PDCL3	Uncertain significance	-
	2	101094747	107115365	nsv993562	covers 51 genes, none of which curated to show dosage sensitivity	Uncertain significance	-
	2	101322079	102083193	nsv932025	covers 11 genes, none of which curated to show dosage sensitivity	Uncertain significance	-
	2	101696480	102262985	nsv531383	CNOT11;CREG2;MIR5696;RFX8;RNF149;SNORD89;TBC1D8;TBC1D8-AS1	Uncertain significance	-
	2	101850532	106295614	nsv916523	covers 38 genes, none of which curated to show dosage sensitivity	Pathogenic	-
	2	102327287	111548995	nsv915910	covers 79 genes, none of which curated to show dosage sensitivity	Pathogenic	-
	2	102700735	106702359	nsv498135	covers 31 genes, none of which curated to show dosage sensitivity	Likely pathogenic	-
	2	104199268	104928537	nsv492155	-	Uncertain significance	-
	2	104356051	106102251	nsv531406	covers 16 genes, none of which curated to show dosage sensitivity	Uncertain significance	-
	2	104514340	105450794	nsv917349	LINC01102;LINC01103;LINC01114;LINC01158;LINC01831;LOC100287010	Likely benign	-
	2	104998180	107928915	nsv498456	covers 24 genes, none of which curated to show dosage sensitivity	Likely pathogenic	-
	2	105316501	106164333	nsv532470	covers 12 genes, none of which curated to show dosage sensitivity	Uncertain significance	-
	2	105487728	105970460	nsv931303	C2orf49;GPR45;LINC01159;LINC01918;LOC102724691;MRPS9;TGFBRAP1;UTAT33	Uncertain significance	-
	2	105855491	106768556	nsv529153	C2orf40;C2orf49;FHL2;GPR45;LOC285000;NCK2;TGFBRAP1;UXS1	Benign	-
	2	106444854	108696873	nsv531407	covers 14 genes, none of which curated to show dosage sensitivity	Uncertain significance	-
	2	106787328	107425876	nsv996192	PLGLA;RGPD3;ST6GAL2;UXS1	Uncertain significance	-
	2	106877215	108520987	nsv529818	GACAT1;LINC01789;LINC01885;LINC01886;PLGLA;RGPD3;RGPD4;RGPD4-AS1;ST6GAL2	Uncertain significance	-
	2	106878050	107782927	nsv932463	PLGLA;RGPD3;ST6GAL2	Likely benign	-
	2	106878050	108403252	nsv529819	GACAT1;LINC01789;LINC01885;LINC01886;PLGLA;RGPD3;ST6GAL2	Uncertain significance	-
	2	106929257	107152986	nsv497286	PLGLA;RGPD3	Benign	-
	2	107045119	113136644	nsv932154	covers 55 genes, none of which curated to show dosage sensitivity	Uncertain significance	-
	2	107132928	111334482	nsv917044	covers 38 genes, none of which curated to show dosage sensitivity	Uncertain significance	-
	2	107312738	110980905	nsv531829	covers 34 genes, none of which curated to show dosage sensitivity	Uncertain significance	-
	2	108439150	108441524	nsv932442	RGPD4-AS1	Benign	-
	2	108439150	108476528	nsv931306	RGPD4;RGPD4-AS1	Benign	-
	2	108518266	109089327	nsv932641	GCC2;LINC01593;LINC01594;SLC5A7;SULT1C2;SULT1C3;SULT1C4	Uncertain significance	-
	2	108540578	109089327	nsv916494	GCC2;LINC01593;LINC01594;SLC5A7;SULT1C2;SULT1C3;SULT1C4	Uncertain significance	-
	2	108540578	109125545	nsv817519	GCC2;GCC2-AS1;LINC01593;LINC01594;SLC5A7;SULT1C2;SULT1C3;SULT1C4	Uncertain significance	-
	2	109143322	110504318	nsv995845	covers 11 genes, none of which curated to show dosage sensitivity	Uncertain significance	-
	2	109195457	110494136	nsv529798	CCDC138;EDAR;LIMS1;MIR4265;MIR4266;RANBP2;SEPT10;SH3RF3;SH3RF3-AS1;SOWAHC	Pathogenic	-
	2	109210332	110457756	nsv1067649	CCDC138;EDAR;LIMS1;MIR4265;MIR4266;RANBP2;SEPT10;SH3RF3;SH3RF3-AS1;SOWAHC	Uncertain significance	-
	2	109210332	110457756	nsv531830	CCDC138;EDAR;LIMS1;MIR4265;MIR4266;RANBP2;SEPT10;SH3RF3;SH3RF3-AS1;SOWAHC	Uncertain significance	-
	2	109277169	110492791	nsv995628	CCDC138;EDAR;LIMS1;MIR4265;MIR4266;RANBP2;SEPT10;SH3RF3;SH3RF3-AS1;SOWAHC	Uncertain significance	-
	2	109335581	111368891	nsv817288	covers 23 genes, none of which curated to show dosage sensitivity	Uncertain significance	-
	2	110381297	110964737	nsv491837	LIMS3;LIMS3-LOC440895;LINC01123;MALL;MIR4267;MIR4436B1;NPHP1;RANBP2;RGPD5	Benign	-
	2	110694195	111209736	nsv532271	LIMS3-LOC440895;LIMS4;LINC00116;LINC01106;LINC01123;MALL;MIR4267;MIR4436B1;MIR4436B2;NPHP1	Benign	-
	2	110717480	111118115	nsv497296	LIMS3-LOC440895;LINC00116;LINC01123;MALL;MIR4267;MIR4436B1;MIR4436B2;NPHP1	Benign	-
	2	110732632	110964737	nsv994984	LINC01123;MALL;MIR4267;MIR4436B1;NPHP1	Benign	-
	2	110732632	111334482	nsv869158	LIMS4;LINC00116;LINC01106;LINC01123;MALL;MIR4267;MIR4436B1;MIR4436B2;NPHP1;RGPD6	Likely benign	-
	2	110732649	110964775	nsv915752	LINC01123;MALL;MIR4267;MIR4436B1;NPHP1	Benign	-
	2	110783036	110964878	nsv529084	MALL;MIR4267;MIR4436B1;NPHP1	Benign	-
	2	110783236	110964737	nsv1067566	MALL;MIR4267;MIR4436B1;NPHP1	Benign	-
	2	110783236	110964737	nsv491906	MALL;MIR4267;MIR4436B1;NPHP1	Benign	-
	2	110783236	110964737	nsv491906	MALL;MIR4267;MIR4436B1;NPHP1	Benign	-
	2	110783236	111128847	nsv529799	LINC00116;MALL;MIR4267;MIR4436B1;MIR4436B2;NPHP1	Pathogenic	-
	2	110783251	110964775	nsv917042	MALL;MIR4267;MIR4436B1;NPHP1	Likely benign	-
	2	110783251	111079065	nsv497911	LINC00116;MALL;MIR4267;MIR4436B1;MIR4436B2;NPHP1	Benign	-
	2	110783258	111334482	nsv533709	LIMS4;LINC00116;LINC01106;MALL;MIR4267;MIR4436B1;MIR4436B2;NPHP1;RGPD6	Benign	-
	2	110807572	111334482	nsv915581	LIMS4;LINC00116;LINC01106;MALL;MIR4267;MIR4436B1;MIR4436B2;NPHP1;RGPD6	Likely benign	-
	2	110824257	110983418	nsv932071	LINC00116;MALL;MIR4267;MIR4436B1;NPHP1	Pathogenic	-
	2	110833640	110966643	nsv932429	MALL;MIR4436B1;NPHP1	Benign	-
	2	110833640	110966643	nsv932429	MALL;MIR4436B1;NPHP1	Benign	-
	2	110833640	111015446	nsv497295	LINC00116;MALL;MIR4436B1;NPHP1	Benign	-
	2	110841715	110970270	nsv532272	LINC00116;MALL;MIR4436B1;NPHP1	Benign	-
	2	110841715	111368891	nsv532273	LIMS4;LINC00116;LINC01106;LOC105373553;MALL;MIR4436B1;MIR4436B2;NPHP1;RGPD6	Benign	-
	2	110841771	110970270	nsv532274	LINC00116;MALL;MIR4436B1;NPHP1	Benign	-
	2	110852960	110968895	nsv532275	MALL;NPHP1	Benign	-
	2	110862474	110964775	nsv492100	MALL;NPHP1	Benign/Likely benign	-
	2	110862474	110964775	nsv492100	MALL;NPHP1	conflicting data from submitters	-
	2	110862474	111079065	nsv497878	LINC00116;MALL;MIR4436B2;NPHP1	Benign	-
	2	110862474	111128847	nsv915597	LINC00116;MALL;MIR4436B2;NPHP1	Benign	-
	2	110862477	110959127	nsv1067708	MALL;NPHP1	Benign	-
	2	110862477	110959127	nsv529129	MALL;NPHP1	Benign	-
	2	110862477	110959127	nsv529129	MALL;NPHP1	Benign;Uncertain significance	-
	2	110862477	110964737	nsv1067691	MALL;NPHP1	Benign	-
	2	110862477	110964737	nsv1067691	MALL;NPHP1	Pathogenic	-
	2	110862477	110964737	nsv529506	MALL;NPHP1	Benign	-
	2	110862477	110964737	nsv529506	MALL;NPHP1	Benign	-
	2	110862477	110964737	nsv529506	MALL;NPHP1	Benign	-
	2	110862477	110964737	nsv529506	MALL;NPHP1	Pathogenic	-
	2	110862477	110966643	nsv497292	MALL;NPHP1	Benign/Likely benign	-
	2	110862477	110966643	nsv497292	MALL;NPHP1	Likely benign	-
	2	110862477	111015446	nsv931320	LINC00116;MALL;NPHP1	Likely benign	-
	2	110862477	111079057	nsv491983	LINC00116;MALL;MIR4436B2;NPHP1	Benign	-
	2	110862477	111128847	nsv1067788	LINC00116;MALL;MIR4436B2;NPHP1	Benign	-
	2	110862477	111128847	nsv491596	LINC00116;MALL;MIR4436B2;NPHP1	Benign	-
	2	110862477	111368891	nsv1067707	LIMS4;LINC00116;LINC01106;LOC105373553;MALL;MIR4436B2;NPHP1;RGPD6	Benign	-
	2	110862477	111368891	nsv529214	LIMS4;LINC00116;LINC01106;LOC105373553;MALL;MIR4436B2;NPHP1;RGPD6	Benign	-
	2	110880671	110964775	nsv492201	NPHP1	Benign	-
	2	110881237	110964737	nsv534454	NPHP1	Benign	-
	2	110901393	110980401	nsv533173	LINC00116;NPHP1	Benign	-
	2	110901479	110980487	nsv995086	LINC00116;NPHP1	Benign	-
	2	111335143	113089106	nsv993415	covers 16 genes, none of which curated to show dosage sensitivity	Uncertain significance	-
	2	111368832	113065779	nsv492028	covers 15 genes, none of which curated to show dosage sensitivity	Uncertain significance	-
	2	111388618	111764716	nsv995249	ACOXL;BUB1;SNORD132	Uncertain significance	-
	2	111388619	113111856	nsv996026	covers 14 genes, none of which curated to show dosage sensitivity	Uncertain significance	-
	2	111392197	113102594	nsv531837	covers 14 genes, none of which curated to show dosage sensitivity	Uncertain significance	-
	2	111395819	113001628	nsv529821	covers 13 genes, none of which curated to show dosage sensitivity	Uncertain significance	-
	2	111395819	113075478	nsv529820	covers 14 genes, none of which curated to show dosage sensitivity	Uncertain significance	-
	2	111406838	113089106	nsv817509	covers 14 genes, none of which curated to show dosage sensitivity	Uncertain significance	-
	2	111406838	113136644	nsv817394	covers 15 genes, none of which curated to show dosage sensitivity	Likely benign	-
	2	111441930	113065920	nsv531838	covers 12 genes, none of which curated to show dosage sensitivity	Uncertain significance	-
	2	111442130	113065779	nsv1067752	covers 12 genes, none of which curated to show dosage sensitivity	Uncertain significance	-
	2	111442130	113065779	nsv1067752	covers 12 genes, none of which curated to show dosage sensitivity	Uncertain significance	-
	2	111442130	113065779	nsv529301	covers 12 genes, none of which curated to show dosage sensitivity	Uncertain significance	-
	2	111442130	113102535	nsv931282	covers 12 genes, none of which curated to show dosage sensitivity	Likely pathogenic	-
	2	111442175	113065741	nsv497864	covers 12 genes, none of which curated to show dosage sensitivity	Uncertain significance	-
	2	112046621	112592146	nsv869322	ANAPC1;MIR4435-2;MIR4435-2HG;MIR4771-2	Uncertain significance	-
	2	112557962	112592087	nsv931285	ANAPC1	Likely benign	-
	2	113514463	113514791	nsv1197545	CKAP2L	Pathogenic	Filippi syndrome
	2	113635932	113793128	nsv932454	IL36A;IL36B;IL36G;IL37	Likely benign	-
	2	113682449	113862981	nsv532471	IL1F10;IL1RN;IL36A;IL36B;IL36G;IL36RN	Uncertain significance	-
	2	116059643	129828703	nsv995084	subset of 55 genes:GLI2	Pathogenic	-
	2	116389690	118326892	nsv996218	DPP10	Uncertain significance	-
	2	116475505	117519410	nsv868832	DPP10	Uncertain significance	-
	2	116554539	116928938	nsv996258	DPP10	Uncertain significance	-
	2	117803207	117913104	nsv931317	-	Benign	-
	2	118843900	135722308	nsv532726	subset of 105 genes:CFC1;GLI2	Pathogenic	-
	2	119445405	122379390	nsv996135	subset of 21 genes:GLI2	Pathogenic	-
	2	119541107	119752676	nsv498031	EN1;MARCO	Uncertain significance	-
	2	120502760	121226621	nsv869019	EPB41L5;INHBB;LINC01101;PTPN4;RALB;TMEM185B	Uncertain significance	-
	2	121379064	121860509	nsv916970	GLI2	Likely pathogenic	-
	2	121572815	121736938	nsv869370	GLI2	Likely pathogenic	-
	2	122582374	129628378	nsv532727	covers 24 genes, none of which curated to show dosage sensitivity	Pathogenic	-
	2	122792672	125332828	nsv817564	CNTNAP5	Likely benign	-
	2	123081919	129129278	nsv532728	covers 23 genes, none of which curated to show dosage sensitivity	Pathogenic	-
	2	123094414	123564880	nsv916526	-	Likely benign	-
	2	123447662	123973577	nsv492280	-	Uncertain significance	-
	2	123604932	126981438	nsv869281	CNTNAP5;LINC01889;LINC01941	Uncertain significance	-
	2	123604932	130303154	nsv817398	covers 25 genes, none of which curated to show dosage sensitivity	Likely pathogenic	-
	2	123927565	129217649	nsv529123	covers 23 genes, none of which curated to show dosage sensitivity	Pathogenic	-
	2	124203338	141350107	nsv534057	subset of 97 genes:CFC1	Pathogenic	-
	2	124727329	125011247	nsv531408	CNTNAP5	Uncertain significance	-
	2	125042739	126087283	nsv868831	CNTNAP5	Uncertain significance	-
	2	126129440	126630783	nsv533313	LINC01889	Likely benign	-
	2	126332057	127510953	nsv531409	GYPC;LINC01889;LINC01941	Uncertain significance	-
	2	126506966	127245682	nsv534297	LINC01889;LINC01941	Uncertain significance	-
	2	127820782	131285027	nsv915578	covers 36 genes, none of which curated to show dosage sensitivity	Uncertain significance	-
	2	128198135	130185378	nsv531661	covers 14 genes, none of which curated to show dosage sensitivity	Pathogenic	-
	2	128719039	129389215	nsv530392	HS6ST1;SAP130;UGGT1	Likely benign	-
	2	130036199	130501440	nsv916090	-	Likely benign	-
	2	130786789	131172028	nsv497290	CCDC115;CCDC74B;FAR2P1;IMP4;MZT2B;POTEF;PTPN18;SMPD4;TRE-TTC1-1;TUBA3E	Benign	-
	2	130786789	131223148	nsv497301	covers 12 genes, none of which curated to show dosage sensitivity	Benign	-
	2	130817325	131184830	nsv995709	CCDC115;CCDC74B;FAR2P2;IMP4;MZT2B;POTEF;PTPN18;SMPD4;TRE-TTC1-1;TUBA3E	Uncertain significance	-
	2	130834577	131223148	nsv497303	covers 11 genes, none of which curated to show dosage sensitivity	Benign	-
	2	130904459	131145689	nsv995671	CCDC115;IMP4;MZT2B;PTPN18;SMPD4;TRE-TTC1-1;TUBA3E	Uncertain significance	-
	2	131284982	131351863	nsv916164	CFC1;CFC1B;POTEI	Likely benign	-
	2	131351789	132068130	nsv817566	AMER3;ARHGEF4;CFC1;FAM168B;GPR148;LOC440910;PLEKHB2;POTEE;POTEI;POTEJ	Uncertain significance	-
	2	131441737	132035609	nsv996201	AMER3;ARHGEF4;FAM168B;GPR148;PLEKHB2;POTEE;POTEI	Uncertain significance	-
	2	131477732	131954278	nsv869335	AMER3;ARHGEF4;FAM168B;GPR148;PLEKHB2;POTEI	conflicting data from submitters	-
	2	131477746	132035609	nsv932265	AMER3;ARHGEF4;FAM168B;GPR148;PLEKHB2;POTEE;POTEI	Likely pathogenic	-
	2	131477947	132146332	nsv995464	AMER3;ARHGEF4;FAM168B;GPR148;LOC440910;PLEKHB2;POTEE;POTEI;WTH3DI	Likely benign	-
	2	131501506	132097853	nsv491626	AMER3;ARHGEF4;FAM168B;LOC440910;PLEKHB2;POTEE;POTEI	Uncertain significance	-
	2	131501506	132209108	nsv534575	AMER3;ARHGEF4;FAM168B;LINC01120;LOC440910;PLEKHB2;POTEE;POTEI;WTH3DI	Uncertain significance	-
	2	131858430	133194004	nsv993564	covers 19 genes, none of which curated to show dosage sensitivity	Uncertain significance	-
	2	132028904	132254795	nsv995343	LINC01120;LOC440910;MIR4784;MZT2A;POTEI;TUBA3D;WTH3DI	Likely benign	-
	2	132048780	133163759	nsv996051	covers 16 genes, none of which curated to show dosage sensitivity	Uncertain significance	-
	2	132068071	132266527	nsv498282	LINC01120;MIR4784;MZT2A;POTEI;TUBA3D;WTH3DI	Benign	-
	2	132094957	132362896	nsv916635	CCDC74A;LINC01120;MIR4784;MZT2A;POTEI;POTEKP;TUBA3D;WTH3DI	Uncertain significance	-
	2	132094957	132377288	nsv932137	CCDC74A;LINC01120;MIR4784;MZT2A;POTEI;POTEKP;TUBA3D;WTH3DI	Uncertain significance	-
	2	132097977	132400909	nsv917008	CCDC74A;LINC01087;LINC01120;MIR4784;MZT2A;POTEI;POTEKP;TUBA3D;WTH3DI	Likely benign	-
	2	132166607	132697692	nsv931001	C2orf27A;C2orf27B;CCDC74A;LINC01087;MIR4784;MZT2A;POTEI;POTEKP;TUBA3D	Uncertain significance	-
	2	132208918	132493939	nsv916715	C2orf27A;CCDC74A;LINC01087;MIR4784;MZT2A;POTEI;POTEKP;TUBA3D	Likely benign	-
	2	132208918	132493939	nsv916715	C2orf27A;CCDC74A;LINC01087;MIR4784;MZT2A;POTEI;POTEKP;TUBA3D	Likely benign	-
	2	132719325	132805998	nsv932455	LINC01945	Benign	-
	2	132719325	133355859	nsv916487	FAM201B;GPR39;LINC01945;MIR663B;ZNF806	Uncertain significance	-
	2	132721612	133358558	nsv995170	FAM201B;GPR39;LINC01945;MIR663B;ZNF806	Uncertain significance	-
	2	133664765	133924973	nsv916805	LOC101928185;NCKAP5	Uncertain significance	-
	2	135707847	136369388	nsv916931	CCNT2;MAP3K19;R3HDM1;RAB3GAP1;ZRANB3	Uncertain significance	-
	2	135881526	136027418	nsv531410	RAB3GAP1;ZRANB3	Uncertain significance	-
	2	135920659	136236834	nsv492278	RAB3GAP1;ZRANB3	Uncertain significance	-
	2	136236775	136276425	nsv932466	ZRANB3	Likely benign	-
	2	136803050	143602728	nsv533350	CXCR4;HNMT;LINC01832;LINC01853;LOC101928273;LRP1B;MIR7157;NXPH2;SPOPL;THSD7B	Pathogenic	-
	2	137454344	137785841	nsv916342	THSD7B	Likely benign	-
	2	137620643	139021120	nsv993475	HNMT;LINC01832;LOC101928273;THSD7B	Likely benign	-
	2	137694928	139021120	nsv531411	HNMT;LINC01832;LOC101928273;THSD7B	Uncertain significance	-
	2	137694928	147439378	nsv817441	subset of 19 genes:ZEB2	Pathogenic	-
	2	137785796	138227914	nsv530391	THSD7B	Likely benign	-
	2	138191509	139293062	nsv996106	HNMT;LINC01832;LOC101928273;SPOPL;THSD7B	Likely benign	-
	2	138716123	139257633	nsv531412	HNMT;LINC01832	Uncertain significance	-
	2	140358784	140544934	nsv931314	-	Benign	-
	2	140654234	140959013	nsv932690	LINC01853	Uncertain significance	-
	2	140944090	147285812	nsv529580	subset of 12 genes:ZEB2	Pathogenic	-
	2	141416766	143705665	nsv868833	KYNU;LRP1B	Uncertain significance	-
	2	142248898	143281167	nsv995486	LRP1B	Uncertain significance	-
	2	142424106	148603231	nsv532754	subset of 13 genes:ZEB2	Pathogenic	-
	2	142955558	143966218	nsv995912	ARHGAP15;KYNU	Uncertain significance	-
	2	144051648	148471399	nsv916507	ARHGAP15;GTDC1;LINC01412;LINC01911;LINC01966;LOC101928386;LOC105373656;TEX41;ZEB2;ZEB2-AS1	Pathogenic	-
	2	144086324	144347906	nsv995599	ARHGAP15	Uncertain significance	-
	2	144631279	145270874	nsv532755	GTDC1;LOC101928386;ZEB2	Pathogenic	-
	2	144657717	145425705	nsv1067624	GTDC1;LINC01412;LOC101928386;LOC105373656;TEX41;ZEB2;ZEB2-AS1	Uncertain significance	-
	2	144657717	145425705	nsv531413	GTDC1;LINC01412;LOC101928386;LOC105373656;TEX41;ZEB2;ZEB2-AS1	Uncertain significance	-
	2	144657717	159178136	nsv529057	subset of 55 genes:MBD5;ZEB2	Pathogenic	-
	2	144746353	145315596	nsv532756	GTDC1;LINC01412;LOC105373656;ZEB2;ZEB2-AS1	Pathogenic	-
	2	144922143	145263446	nsv532757	GTDC1;ZEB2	Pathogenic	-
	2	144970681	145425713	nsv916172	GTDC1;LINC01412;LOC105373656;TEX41;ZEB2;ZEB2-AS1	Pathogenic	-
	2	145192266	146949061	nsv491649	LINC01412;LINC01966;LOC105373656;TEX41;ZEB2;ZEB2-AS1	Pathogenic	-
	2	145219415	145422833	nsv531662	LINC01412;LOC105373656;ZEB2;ZEB2-AS1	Pathogenic	-
	2	145257682	145485605	nsv529501	LINC01412;LOC105373656;TEX41;ZEB2;ZEB2-AS1	Pathogenic	-
	2	145515124	145844491	nsv932113	LINC01966;TEX41	Uncertain significance	-
	2	146228621	150439084	nsv932439	ACVR2A;EPC2;KIF5C;LINC01911;LYPD6;LYPD6B;MBD5;MMADHC;ORC4	Pathogenic	-
	2	146604867	147579760	nsv491897	-	Uncertain significance	-
	2	147081759	157075637	nsv533046	subset of 35 genes:MBD5	Pathogenic	-
	2	148009516	149106761	nsv532472	ACVR2A;MBD5;ORC4	Likely pathogenic	-
	2	148009516	158712890	nsv532758	subset of 43 genes:MBD5	Pathogenic	-
	2	148230762	150136354	nsv498606	ACVR2A;EPC2;KIF5C;LYPD6B;MBD5;ORC4	Uncertain significance	-
	2	148347892	154353187	nsv532759	subset of 30 genes:MBD5	Pathogenic	-
	2	148438001	148977722	nsv916286	ACVR2A;MBD5;ORC4	Likely pathogenic	-
	2	148471340	148934846	nsv529388	ACVR2A;MBD5;ORC4	Uncertain significance	-
	2	148490468	148913835	nsv995618	ACVR2A;MBD5;ORC4	Pathogenic	-
	2	148540685	149804989	nsv531423	ACVR2A;EPC2;KIF5C;MBD5;ORC4	Pathogenic	-
	2	148727068	148879681	nsv817366	MBD5;ORC4	Likely pathogenic	-
	2	148743880	148955720	nsv916766	MBD5;ORC4	Pathogenic	-
	2	148746282	148826698	nsv995808	MBD5;ORC4	Likely pathogenic	-
	2	148787051	149060763	nsv869146	MBD5	Uncertain significance	-
	2	148810360	149187113	nsv996045	MBD5	Uncertain significance	-
	2	148934787	148977722	nsv915953	MBD5	Likely pathogenic	-
	2	149060704	154131140	nsv532760	subset of 27 genes:MBD5	Pathogenic	-
	2	149198443	149434604	nsv868861	EPC2;MBD5	Uncertain significance	-
	2	149198443	149948302	nsv917109	EPC2;KIF5C;LYPD6B;MBD5	Pathogenic	-
	2	149674855	164061133	nsv532761	subset of 73 genes:SLC4A10	Pathogenic	-
	2	150556150	151294696	nsv995119	LINC01817;LINC01818;LINC01931;LOC101929231	Uncertain significance	-
	2	150714201	150785122	nsv932432	LINC01931	Benign	-
	2	151164210	151701860	nsv532473	LINC01818;LINC01920;LOC101929282;RND3	Uncertain significance	-
	2	154466227	159041637	nsv916435	covers 16 genes, none of which curated to show dosage sensitivity	Pathogenic	-
	2	155138662	155530939	nsv915877	GALNT13;LOC100144595	Likely benign	-
	2	155150555	176854100	nsv996172	subset of 131 genes:SCN1A;SCN2A;SLC4A10	Pathogenic	-
	2	155223300	167905412	nsv531663	subset of 66 genes:SCN1A;SCN2A;SLC4A10	Pathogenic	-
	2	155398098	156224370	nsv530512	KCNJ3	Uncertain significance	-
	2	155981259	156724644	nsv497291	-	Benign	-
	2	158274685	159134033	nsv996121	ACVR1;ACVR1C;CCDC148;CCDC148-AS1;CYTIP;UPP2	Uncertain significance	-
	2	158937800	159599969	nsv868992	CCDC148;CCDC148-AS1;PKP4;PKP4-AS1;UPP2	Uncertain significance	-
	2	159238900	167462268	nsv529565	subset of 50 genes:SCN1A;SCN2A;SLC4A10	Pathogenic	-
	2	159511972	160108330	nsv932691	DAPL1;MIR6888;PKP4;PKP4-AS1;TANC1;WDSUB1	Uncertain significance	-
	2	159599970	160088693	nsv915878	DAPL1;MIR6888;TANC1	Likely benign	-
	2	159920859	159964526	nsv930975	TANC1	Uncertain significance	-
	2	160276186	160527701	nsv530487	BAZ2B;LOC643072	Uncertain significance	-
	2	160862284	162778432	nsv498068	subset of 11 genes:SLC4A10	Likely pathogenic	-
	2	162785957	162803971	nsv931996	SLC4A10	Uncertain significance	-
	2	164311800	167818832	nsv532788	subset of 19 genes:SCN1A;SCN2A	Pathogenic	-
	2	164570769	165325476	nsv532789	FIGN	Pathogenic	-
	2	164821892	183059789	nsv532791	subset of 138 genes:HOXD13;SCN1A;SCN2A	Pathogenic	-
	2	164922548	172962614	nsv532792	subset of 59 genes:SCN1A;SCN2A	Pathogenic	-
	2	165706627	176423918	nsv529744	subset of 78 genes:SCN1A;SCN2A	Pathogenic	-
	2	165777072	168392949	nsv492024	subset of 16 genes:SCN1A;SCN2A	Pathogenic	-
	2	165798270	166621236	nsv995728	CSRNP3;GALNT3;SCN2A;SCN3A;SLC38A11	Likely pathogenic	-
	2	166066161	170424402	nsv532793	subset of 28 genes:SCN1A;SCN2A	Pathogenic	-
	2	166079508	167521122	nsv995226	subset of 11 genes:SCN1A;SCN2A	Pathogenic	-
	2	166094935	166971492	nsv995353	CSRNP3;GALNT3;LOC100506124;LOC101929680;LOC102724058;SCN1A;SCN2A;TTC21B;TTC21B-AS1	Pathogenic	-
	2	166398623	166993560	nsv529133	CSRNP3;GALNT3;LOC100506124;LOC101929680;LOC102724058;SCN1A;TTC21B;TTC21B-AS1	Uncertain significance	-
	2	166399472	167008583	nsv531414	CSRNP3;GALNT3;LOC100506124;LOC101929680;LOC102724058;SCN1A;TTC21B;TTC21B-AS1	Uncertain significance	-
	2	166744822	167300045	nsv531415	LOC101929680;LOC102724058;SCN1A;SCN7A;SCN9A;TTC21B;TTC21B-AS1	Uncertain significance	-
	2	166842607	167300045	nsv533952	LOC101929680;LOC102724058;SCN1A;SCN7A;SCN9A	Pathogenic	-
	2	166900946	166936297	nsv532794	SCN1A	Pathogenic	-
	2	166993501	167548531	nsv532474	LOC101929680;SCN1A;SCN7A;SCN9A	Uncertain significance	-
	2	167143465	167958752	nsv529384	LOC101929680;SCN7A;SCN9A;XIRP2	Uncertain significance	-
	2	167175974	167284043	nsv817481	SCN7A;SCN9A	Likely benign	-
	2	167822287	168294606	nsv995899	B3GALT1;XIRP2;XIRP2-AS1	Uncertain significance	-
	2	168220323	168737986	nsv491872	B3GALT1;LOC105616981	Uncertain significance	-
	2	169740860	170815789	nsv916925	covers 16 genes, none of which curated to show dosage sensitivity	Uncertain significance	-
	2	170063405	170895981	nsv534463	covers 12 genes, none of which curated to show dosage sensitivity	Uncertain significance	-
	2	170645108	170733769	nsv931287	METTL5;SSB;UBR3	Likely benign	-
	2	170957940	172100119	nsv532795	ERICH2;GAD1;GORASP2;LINC01124;LOC101926913;LOC101929753;MYO3B;SP5;TLK1	Pathogenic	-
	2	171264198	187054621	nsv532796	subset of 107 genes:HOXD13	Pathogenic	-
	2	171300729	172914965	nsv531266	covers 15 genes, none of which curated to show dosage sensitivity	Pathogenic	-
	2	171657492	171774944	nsv993453	GAD1	Uncertain significance	-
	2	172285743	190044294	nsv534200	subset of 115 genes:COL3A1;HOXD13	Pathogenic	-
	2	172369557	178718807	nsv917150	subset of 60 genes:HOXD13	Pathogenic	-
	2	173161637	173796894	nsv533927	ITGA6;PDK1;RAPGEF4;RAPGEF4-AS1	Uncertain significance	-
	2	173231480	177225915	nsv531267	subset of 38 genes:HOXD13	Pathogenic	-
	2	173644604	178462728	nsv529368	subset of 46 genes:HOXD13	Pathogenic	-
	2	174272789	178567215	nsv531268	subset of 45 genes:HOXD13	Pathogenic	-
	2	174564007	176450798	nsv531269	covers 14 genes, none of which curated to show dosage sensitivity	Pathogenic	-
	2	174578566	176332190	nsv915932	covers 14 genes, none of which curated to show dosage sensitivity	Pathogenic	-
	2	174578566	176332190	nsv915932	covers 14 genes, none of which curated to show dosage sensitivity	Uncertain significance	-
	2	174825186	176789322	nsv531270	covers 15 genes, none of which curated to show dosage sensitivity	Pathogenic	-
	2	175101179	182053573	nsv995813	subset of 61 genes:HOXD13	Pathogenic	-
	2	175207928	175414576	nsv916592	CIR1;GPR155;SCRN3	Uncertain significance	-
	2	175499230	189865690	nsv534214	subset of 88 genes:COL3A1;HOXD13	Pathogenic	-
	2	175763576	204806271	nsv529546	subset of 194 genes:BMPR2;COL3A1;HOXD13;SATB2	Pathogenic	-
	2	176940017	177020985	nsv869029	subset of 11 genes:HOXD13	Pathogenic	-
	2	176951491	194066696	nsv995490	subset of 107 genes:COL3A1;HOXD13	Pathogenic	-
	2	176955723	176973016	nsv533978	HOXD11;HOXD12;HOXD13	Uncertain significance	-
	2	176989222	176989646	nsv994964	HOXD9	Benign	-
	2	177169173	202904513	nsv531271	subset of 155 genes:COL3A1;SATB2	Pathogenic	-
	2	178550140	178576569	nsv931376	LOC105373764;PDE11A	Uncertain significance	-
	2	178550140	178576755	nsv995915	LOC105373764;PDE11A	Uncertain significance	-
	2	178550140	178577002	nsv995262	LOC105373764;PDE11A	Uncertain significance	-
	2	178550140	178585662	nsv995270	LOC105373764;PDE11A	Uncertain significance	-
	2	178692457	195990053	nsv995282	subset of 81 genes:COL3A1	Pathogenic	-
	2	178697916	178881409	nsv995718	PDE11A	Likely pathogenic	-
	2	178718801	178963463	nsv533377	PDE11A	Uncertain significance	-
	2	178738797	199390216	nsv531272	subset of 107 genes:COL3A1	Pathogenic	-
	2	179744878	186217556	nsv531273	covers 23 genes, none of which curated to show dosage sensitivity	Pathogenic	-
	2	180070244	180210021	nsv932440	SESTD1	Likely benign	-
	2	180597415	181645202	nsv916966	CWC22;MIR1258;SCHLAP1;ZNF385B	Likely benign	-
	2	180796233	181434590	nsv531444	CWC22	Uncertain significance	-
	2	181378520	225167565	nsv916906	subset of 322 genes:BMPR2;COL3A1;PAX3;SATB2	Pathogenic	-
	2	181807629	188237115	nsv534534	covers 26 genes, none of which curated to show dosage sensitivity	Pathogenic	-
	2	182355799	183423736	nsv531314	CERKL;ITGA4;NEUROD1;PDE1A;PPP1R1C;SSFA2	Pathogenic	-
	2	182623428	192880118	nsv869463	subset of 55 genes:COL3A1	Pathogenic	-
	2	183059730	183500040	nsv533782	PDE1A	Benign	-
	2	184973933	185090910	nsv497770	-	Benign	-
	2	185347334	186108701	nsv532412	LOC105373782;ZNF804A	Benign	-
	2	185364719	186094549	nsv498332	LOC105373782;ZNF804A	Likely benign	-
	2	186356363	186534152	nsv916442	-	Likely benign	-
	2	186435987	186863369	nsv995675	FSIP2;FSIP2-AS1;LOC101927196	Uncertain significance	-
	2	186625679	187200841	nsv817325	FSIP2;FSIP2-AS1;LINC01473	Likely benign	-
	2	186657142	187327560	nsv868949	FSIP2;FSIP2-AS1;LINC01473	Uncertain significance	-
	2	186737443	187265790	nsv932296	LINC01473	Uncertain significance	-
	2	186892199	201924095	nsv533157	subset of 90 genes:COL3A1;SATB2	Pathogenic	-
	2	187080149	187173729	nsv497740	-	Benign	-
	2	187976139	188113321	nsv932431	-	Benign	-
	2	188089148	188284766	nsv533935	CALCRL	Uncertain significance	-
	2	188498301	189024655	nsv533353	LINC01090	Likely benign	-
	2	189200405	189368467	nsv534341	GULP1	Benign	-
	2	189248503	189354495	nsv533786	GULP1	Benign	-
	2	189354436	189462552	nsv533110	GULP1	Benign	-
	2	189471785	189585894	nsv498419	-	Likely benign	-
	2	189682921	243007359	nsv531671	subset of 481 genes:BMPR2;COL3A1;HDAC4;PAX3;SATB2	Pathogenic	-
	2	189812229	190554339	nsv533029	ANKAR;ASNSD1;COL3A1;COL5A2;MIR1245A;MIR1245B;MIR3129;MIR3606;SLC40A1;WDR75	Pathogenic	-
	2	189854134	189861040	nsv513779	COL3A1	Pathogenic	Ehlers-Danlos syndrome, type 4
	2	190300875	242783384	nsv996199	subset of 469 genes:BMPR2;HDAC4;PAX3;SATB2	Pathogenic	-
	2	190307104	190554280	nsv498312	ANKAR;ASNSD1;SLC40A1;WDR75	Likely benign	-
	2	190693680	190718652	nsv932453	PMS1	Pathogenic	-
	2	191175462	242834921	nsv531672	subset of 462 genes:BMPR2;HDAC4;PAX3;SATB2	Pathogenic	-
	2	191548704	191632891	nsv930961	NAB1	Uncertain significance	-
	2	193035236	196233334	nsv531315	LINC01790;LINC01821;PCGEM1;TMEFF2	Pathogenic	-
	2	193543927	194042301	nsv995733	PCGEM1	Uncertain significance	-
	2	193584760	193987163	nsv533338	PCGEM1	Likely benign	-
	2	193750527	195217412	nsv917009	LINC01821	Likely benign	-
	2	193803552	216569775	nsv932673	subset of 154 genes:BMPR2;SATB2	Pathogenic	-
	2	193987039	242014395	nsv531673	subset of 427 genes:BMPR2;HDAC4;PAX3;SATB2	Pathogenic	-
	2	194170622	194765495	nsv533246	-	Uncertain significance	-
	2	194292165	194944045	nsv533398	-	Likely benign	-
	2	194384503	194718630	nsv498162	-	Benign	-
	2	195062547	195217271	nsv932452	LINC01821	Benign	-
	2	195379883	199410661	nsv529642	covers 27 genes, none of which curated to show dosage sensitivity	Pathogenic	-
	2	195763507	237382556	nsv529667	subset of 364 genes:BMPR2;PAX3;SATB2	Pathogenic	-
	2	196134961	196586966	nsv529405	LINC01827;SLC39A10	Uncertain significance	-
	2	196525318	204834211	nsv498519	subset of 78 genes:BMPR2;SATB2	Pathogenic	-
	2	197990184	200606471	nsv497990	subset of 18 genes:SATB2	Pathogenic	-
	2	198264747	202954071	nsv530506	subset of 48 genes:SATB2	Likely pathogenic	-
	2	198570811	198571078	nsv1067907	MARS2	Pathogenic	Ataxia, spastic, 3, autosomal recessive
	2	198658270	199531929	nsv869382	LINC01923;PLCL1	Uncertain significance	-
	2	198889594	200354118	nsv531316	LINC01923;PLCL1;SATB2;SATB2-AS1	Pathogenic	-
	2	198960534	212668178	nsv531317	subset of 110 genes:BMPR2;SATB2	Pathogenic	-
	2	199632071	203218563	nsv533914	subset of 41 genes:SATB2	Pathogenic	-
	2	200143328	200237265	nsv531674	SATB2	Pathogenic	-
	2	200174658	200268525	nsv531675	SATB2	Pathogenic	-
	2	200181004	200450444	nsv530422	SATB2;SATB2-AS1	Likely pathogenic	-
	2	200223435	200317781	nsv531318	SATB2	Pathogenic	-
	2	200238878	200246318	nsv931121	SATB2	Likely pathogenic	-
	2	200801996	210896648	nsv932295	subset of 96 genes:BMPR2	Pathogenic	-
	2	200811217	210849919	nsv932460	subset of 93 genes:BMPR2	Pathogenic	-
	2	201211431	202021140	nsv534249	covers 16 genes, none of which curated to show dosage sensitivity	Pathogenic	-
	2	201385684	204430934	nsv531319	subset of 41 genes:BMPR2	Pathogenic	-
	2	202402014	202761492	nsv531320	ALS2;C2CD6;CDK15;MPP4;TMEM237	Pathogenic	-
	2	202538883	203173534	nsv492246	covers 11 genes, none of which curated to show dosage sensitivity	Uncertain significance	-
	2	203246347	203277608	nsv869544	BMPR2	Uncertain significance	-
	2	203309853	203496210	nsv498025	BMPR2	Pathogenic	-
	2	203341539	203496210	nsv817605	BMPR2	Likely benign	-
	2	203496151	205794583	nsv534250	covers 12 genes, none of which curated to show dosage sensitivity	Pathogenic	-
	2	203875455	215536602	nsv531321	covers 73 genes, none of which curated to show dosage sensitivity	Pathogenic	-
	2	205771566	210896173	nsv917122	covers 48 genes, none of which curated to show dosage sensitivity	Pathogenic	-
	2	206028686	207356393	nsv916597	covers 11 genes, none of which curated to show dosage sensitivity	Likely pathogenic	-
	2	207256624	207943718	nsv531676	ADAM23;CPO;DYTN;FASTKD2;KLF7;LOC200726;MDH1B;MIR3130-1;MIR3130-2	Pathogenic	-
	2	207923610	212110328	nsv916745	covers 36 genes, none of which curated to show dosage sensitivity	Pathogenic	-
	2	208526264	208741177	nsv498551	CCNYL1;FZD5;LINC01857;MIR4775;PLEKHM3	Uncertain significance	-
	2	208814372	209302791	nsv534496	covers 11 genes, none of which curated to show dosage sensitivity	Uncertain significance	-
	2	209043989	210196206	nsv531322	C2orf80;IDH1;IDH1-AS1;LOC101927960;PIKFYVE;PTH2R	Pathogenic	-
	2	211030017	212110378	nsv932159	ACADL;CPS1;CPS1-IT1;KANSL1L;LANCL1;LANCL1-AS1;MYL1	Uncertain significance	-
	2	211444400	243059659	nsv533224	subset of 318 genes:HDAC4;PAX3	Pathogenic	-
	2	212360252	212412705	nsv931312	ERBB4	Benign	-
	2	213479146	227985946	nsv531677	subset of 132 genes:PAX3	Pathogenic	-
	2	213829658	214379967	nsv931292	IKZF2;LINC01953;LOC100130451;SPAG16	Likely benign	-
	2	213925872	214645388	nsv533296	IKZF2;LINC01953;LOC100130451;MIR4438;SPAG16	Uncertain significance	-
	2	214777700	216804022	nsv529666	covers 12 genes, none of which curated to show dosage sensitivity	Uncertain significance	-
	2	214887446	214919902	nsv931316	SPAG16	Likely benign	-
	2	214941044	215922526	nsv531445	ABCA12;BARD1;LOC101928103;SPAG16;VWC2L;VWC2L-IT1	Uncertain significance	-
	2	215650575	216247723	nsv497797	ABCA12;ATIC;BARD1;FN1;LOC101928103	Uncertain significance	-
	2	215678924	216062495	nsv531446	ABCA12;LOC101928103	Uncertain significance	-
	2	215891663	215901676	nsv1197562	ABCA12	Pathogenic	Autosomal recessive congenital ichthyosis 4B
	2	215944012	217664493	nsv531449	covers 17 genes, none of which curated to show dosage sensitivity	Uncertain significance	-
	2	215986831	216020871	nsv932447	ABCA12	Likely benign	-
	2	216773135	217545048	nsv916590	covers 11 genes, none of which curated to show dosage sensitivity	Likely benign	-
	2	217131569	217647069	nsv995431	IGFBP2;IGFBP5;LINC01280;MARCH4;RPL37A;SMARCAL1	Pathogenic	-
	2	218966482	243059659	nsv932037	subset of 276 genes:HDAC4;PAX3	Pathogenic	-
	2	219946342	220623600	nsv869291	covers 28 genes, none of which curated to show dosage sensitivity	Uncertain significance	-
	2	219946342	226295024	nsv531349	subset of 49 genes:PAX3	Pathogenic	-
	2	220411926	229152658	nsv531678	subset of 43 genes:PAX3	Pathogenic	-
	2	221702552	222492336	nsv531679	EPHA4	Pathogenic	-
	2	222252139	225534067	nsv531350	subset of 16 genes:PAX3	Pathogenic	-
	2	222252339	222464063	nsv931293	EPHA4	Likely benign	-
	2	222252339	222811765	nsv533097	EPHA4	Uncertain significance	-
	2	222528222	225290900	nsv498534	subset of 14 genes:PAX3	Pathogenic	-
	2	224462146	224926273	nsv531351	AP1S3;MRPL44;SCG2;SERPINE2;WDFY1	Pathogenic	-
	2	224857148	243059659	nsv531685	subset of 193 genes:HDAC4	Pathogenic	-
	2	225280638	226092485	nsv868881	CUL3;DOCK10;MIR4439	Uncertain significance	-
	2	227501859	227723185	nsv915722	IRS1;MIR5702;RHBDD1	Likely benign	-
	2	227778673	227842845	nsv993454	COL4A4;RHBDD1	Uncertain significance	-
	2	227842845	237795242	nsv531352	covers 100 genes, none of which curated to show dosage sensitivity	Pathogenic	-
	2	228207994	236247812	nsv531353	covers 90 genes, none of which curated to show dosage sensitivity	Pathogenic	-
	2	228667864	243028452	nsv531686	subset of 173 genes:HDAC4	Pathogenic	-
	2	228808556	229815129	nsv498361	LINC01807;SPHKAP	Likely benign	-
	2	228878865	235885068	nsv534354	covers 82 genes, none of which curated to show dosage sensitivity	Pathogenic	-
	2	229588295	242344282	nsv492290	subset of 152 genes:HDAC4	Pathogenic	-
	2	230172984	230817121	nsv531687	DNER;FBXO36;TRIP12	Pathogenic	-
	2	230513445	230920340	nsv993566	DNER;FBXO36;SLC16A14;TRIP12	Uncertain significance	-
	2	230549473	230582451	nsv932433	DNER	Benign	-
	2	230643557	230833931	nsv916729	FBXO36;TRIP12	Likely benign	-
	2	230719378	230900127	nsv498444	FBXO36;SLC16A14;TRIP12	Likely benign	-
	2	231184879	231250430	nsv498325	SP140L	Likely benign	-
	2	231250430	231378240	nsv497298	SP100;SP140L	Benign	-
	2	232240216	243007359	nsv531354	subset of 149 genes:HDAC4	Pathogenic	-
	2	232634989	243059659	nsv1067762	subset of 139 genes:HDAC4	Pathogenic	-
	2	232634989	243059659	nsv491685	subset of 139 genes:HDAC4	Pathogenic	-
	2	232756751	233517015	nsv491758	covers 15 genes, none of which curated to show dosage sensitivity	Pathogenic	-
	2	233240916	233407378	nsv533192	ALPI;ALPP;ALPPL2;CHRND;CHRNG;ECEL1;PRSS56	Benign	-
	2	233722438	243007500	nsv531355	subset of 120 genes:HDAC4	Pathogenic	-
	2	233995840	243028452	nsv531356	subset of 110 genes:HDAC4	Pathogenic	-
	2	234229606	234670426	nsv529419	covers 13 genes, none of which curated to show dosage sensitivity	Uncertain significance	-
	2	234362257	243041306	nsv531357	subset of 111 genes:HDAC4	Pathogenic	-
	2	234595695	235134381	nsv532476	covers 15 genes, none of which curated to show dosage sensitivity	Uncertain significance	-
	2	234798709	235009908	nsv932309	SPP2;TRPM8	Uncertain significance	-
	2	234967401	240365384	nsv817343	subset of 45 genes:HDAC4	Pathogenic	-
	2	235068297	242783384	nsv996179	subset of 87 genes:HDAC4	Pathogenic	-
	2	235081180	243028452	nsv531384	subset of 93 genes:HDAC4	Pathogenic	-
	2	235134181	242505322	nsv531688	subset of 80 genes:HDAC4	Pathogenic	-
	2	235254486	243059659	nsv529708	subset of 94 genes:HDAC4	Pathogenic	-
	2	235576803	243059659	nsv531385	subset of 92 genes:HDAC4	Pathogenic	-
	2	235640386	236626495	nsv531447	AGAP1;AGAP1-IT1;SH3BP4	Uncertain significance	-
	2	235744424	243007359	nsv534481	subset of 90 genes:HDAC4	Pathogenic	-
	2	235815106	243007359	nsv531386	subset of 90 genes:HDAC4	Pathogenic	-
	2	235937073	243008259	nsv534355	subset of 90 genes:HDAC4	Pathogenic	-
	2	236177412	243007359	nsv531387	subset of 89 genes:HDAC4	Pathogenic	-
	2	236177412	243059659	nsv531689	subset of 90 genes:HDAC4	Pathogenic	-
	2	236472308	243028452	nsv531690	subset of 88 genes:HDAC4	Pathogenic	-
	2	236538536	236817126	nsv868877	AGAP1	Uncertain significance	-
	2	236649723	242974607	nsv531388	subset of 87 genes:HDAC4	Pathogenic	-
	2	236665742	236817067	nsv932737	AGAP1	Uncertain significance	-
	2	236755560	242783384	nsv995183	subset of 82 genes:HDAC4	Pathogenic	-
	2	236836386	237380965	nsv995801	AGAP1;ASB18;GBX2;IQCA1	Uncertain significance	-
	2	236952435	238287801	nsv529674	ACKR3;AGAP1;ASB18;COL6A3;COPS8;GBX2;IQCA1;LOC93463	Uncertain significance	-
	2	237089173	237943171	nsv533370	ACKR3;ASB18;IQCA1	Likely benign	-
	2	237133531	237736388	nsv533380	ACKR3;ASB18;IQCA1	Likely benign	-
	2	237290992	237911082	nsv931349	ACKR3;IQCA1	Uncertain significance	-
	2	237322365	243059659	nsv917337	subset of 86 genes:HDAC4	Pathogenic	-
	2	237463876	243059659	nsv529668	subset of 85 genes:HDAC4	Pathogenic	-
	2	237684215	243007500	nsv531389	subset of 83 genes:HDAC4	Pathogenic	-
	2	237684405	243059659	nsv916998	subset of 84 genes:HDAC4	Pathogenic	-
	2	237875406	243007359	nsv530406	subset of 83 genes:HDAC4	Pathogenic	-
	2	237943119	243007359	nsv533144	subset of 83 genes:HDAC4	Pathogenic	-
	2	238140847	243007359	nsv533880	subset of 81 genes:HDAC4	Pathogenic	-
	2	238434827	242938241	nsv531390	subset of 78 genes:HDAC4	Pathogenic	-
	2	238552639	239196007	nsv531448	covers 13 genes, none of which curated to show dosage sensitivity	Uncertain significance	-
	2	238552639	243007359	nsv531416	subset of 76 genes:HDAC4	Pathogenic	-
	2	238552639	243059659	nsv529681	subset of 77 genes:HDAC4	Pathogenic	-
	2	238722640	241349904	nsv531691	subset of 34 genes:HDAC4	Pathogenic	-
	2	238811512	243059659	nsv917343	subset of 75 genes:HDAC4	Pathogenic	-
	2	239549460	239914182	nsv868989	LINC01937;LINC01940;TWIST2	Uncertain significance	-
	2	239665010	242710466	nsv491658	subset of 51 genes:HDAC4	Pathogenic	-
	2	239742160	243059659	nsv869314	subset of 60 genes:HDAC4	Pathogenic	-
	2	239860877	243007359	nsv531417	subset of 57 genes:HDAC4	Pathogenic	-
	2	239966964	240600276	nsv931294	HDAC4;LOC100128563;LOC101928111;MGC16025;MIR2467;MIR4269;MIR4440;MIR4441	Pathogenic	-
	2	239970754	240110969	nsv917024	HDAC4;MIR4440;MIR4441	Likely benign	-
	2	240005126	240015702	nsv817281	HDAC4;MIR4441	Likely pathogenic	-
	2	240057136	240943023	nsv915782	HDAC4;LOC100128563;LOC101928111;LOC150935;MGC16025;MIR2467;MIR4269;MIR4786;NDUFA10	Uncertain significance	-
	2	240429036	242783384	nsv995227	covers 43 genes, none of which curated to show dosage sensitivity	Pathogenic	-
	2	240564659	242783384	nsv995339	covers 43 genes, none of which curated to show dosage sensitivity	Likely pathogenic	-
	2	241006623	243028452	nsv531418	covers 43 genes, none of which curated to show dosage sensitivity	Pathogenic	-
	2	241110554	243007359	nsv533120	covers 41 genes, none of which curated to show dosage sensitivity	Pathogenic	-
	2	241127318	243059659	nsv915826	covers 42 genes, none of which curated to show dosage sensitivity	Likely pathogenic	-
	2	241168045	243059659	nsv931858	covers 42 genes, none of which curated to show dosage sensitivity	Uncertain significance	-
[truncated: 12,095 more rows]
