# Supplementary material for: Integrated genome sizing (IGS) approach for the parallelization of whole genome analysis
Source: BMC Bioinformatics. 2018 Dec 3;19:462. doi: 10.1186/s12859-018-2499-1 (PMC6276166; doi:10.1186/s12859-018-2499-1)
Supplement: Supplementary file 5 — Table S5. IGS Phenotype Information From the NCBI Map Viewer. Phenotype data integrated in IGS for each sample deposited herein. The data is extracted by use of the phenotype ID (key). (XLSX 350 kb) [file 12859_2018_2499_MOESM5_ESM.xlsx]

## Sheet: Additional file 5
	IGS Phenotype Information From The NCBI Map Viewer
	Chr_number	Start	End	Gene Symbol	OMIM ID	OMIN Title	OMIN Alternative Title
	1	955503	991499	AGRN	OM_103320	AGRIN	AGRN
	1	1167629	1170421	B3GALT6	OM_615291	UDP-GAL:BETA-GAL BETA-1,3-GALACTOSYLTRANSFERASE POLYPEPTIDE 6	B3GALT6;GALACTOSYLTRANSFERASE II;GALTII;BETA-1,3-GALACTOSYLTRANSFERASE 6;BETA-3-GALT6
	1	1950768	1962192	GABRD	OM_137163	GAMMA-AMINOBUTYRIC ACID RECEPTOR, DELTA	GABRD;GABA-A RECEPTOR, DELTA POLYPEPTIDE
	1	2139274	2139435	CCV	OM_115665	CATARACT 8, MULTIPLE TYPES	CTRCT8;CATARACT, CONGENITAL, VOLKMANN TYPE;CCV
	1	2160134	2241652	SKI	OM_164780	V-SKI AVIAN SARCOMA VIRAL ONCOGENE HOMOLOG	SKI;ONCOGENE SK, CHICKEN VIRAL;SK ONCOGENE;SKI
	1	2336241	2344010	PEX10	OM_602859	PEROXISOME BIOGENESIS FACTOR 10	PEX10;PEROXIN 10
	1	3689352	3692546	SMIM1	OM_615242	SMALL INTEGRAL MEMBRANE PROTEIN 1	SMIM1
	1	5922870	6052618	NPHP4	OM_607215	NEPHROCYSTIN 4	NPHP4;KIAA0673;NEPHRORETININ
	1	6484836	6521004	ESPN	OM_606351	ESPIN, MOUSE, HOMOLOG OF	ESPN
	1	6526152	6580121	PLEKHG5	OM_611101	PLECKSTRIN HOMOLOGY DOMAIN-CONTAINING PROTEIN, FAMILY G, MEMBER 5	PLEKHG5;KIAA0720
	1	6845384	7829766	CAMTA1	OM_611501	CALMODULIN-BINDING TRANSCRIPTION ACTIVATOR 1	CAMTA1;KIAA0833
	1	6962078	6962209	BMND3	OM_606928	BONE MINERAL DENSITY QUANTITATIVE TRAIT LOCUS 3	BMND3;BONE MINERAL DENSITY, LOW, SUSCEPTIBILITY TO
	1	8021714	8045342	DJ1	OM_602533	ONCOGENE DJ1	DJ1;PARK7 GENE;PARK7
	1	8117985	8118097	SCZD12	OM_608543	SCHIZOPHRENIA 12	SCZD12;SCHIZOPHRENIA SUSCEPTIBILITY LOCUS, CHROMOSOME 1p-RELATED
	1	8921059	8939151	ENO1	OM_172430	ENOLASE 1	ENO1;ENOLASE, ALPHA;PHOSPHOPYRUVATE HYDRATASE;PPH CRYSTALLIN, TAU, INCLUDED;ENOLASE, NONNEURONAL, INCLUDED;NNE, INCLUDED
	1	9294822	9331396	H6PD	OM_138090	HEXOSE-6-PHOSPHATE DEHYDROGENASE	H6PD;GLUCOSE DEHYDROGENASE;GDH;GDH/6PGL ENDOPLASMIC BIFUNCTIONAL PROTEIN;HEXOSE-6-PHOSPHATE DEHYDROGENASE PRECURSOR;GLUCOSE-6-PHOSPHATE DEHYDROGENASE, SALIVARY;G6PD, H FORM;G6PDH;GLUCOSE 1-DEHYDROGENASE
	1	10003486	10045556	NMNAT1	OM_608700	NICOTINAMIDE NUCLEOTIDE ADENYLYLTRANSFERASE 1	NMNAT1;NMNAT;PYRIDINE NUCLEOTIDE ADENYLYLTRANSFERASE 1;PNAT1
	1	10270606	10441664	KIF1B	OM_605995	KINESIN FAMILY MEMBER 1B	KIF1B;KIAA0591
	1	10535003	10690815	PEX14	OM_601791	PEROXISOME BIOGENESIS FACTOR 14	PEX14;PEROXIN 14;NFE2-ASSOCIATED POLYPEPTIDE 2;NAPP2
	1	11072462	11085549	TARDBP	OM_605078	TAR DNA-BINDING PROTEIN	TARDBP;TAR DNA-BINDING PROTEIN, 43-KD;TDP43
	1	11086580	11107296	MASP2	OM_605102	MANNAN-BINDING LECTIN SERINE PROTEASE 2	MASP2 MAP19, INCLUDED
	1	11333255	11348491	UBIAD1	OM_611632	UbiA PRENYLTRANSFERASE DOMAIN-CONTAINING PROTEIN 1	UBIAD1;TRANSITIONAL EPITHELIAL RESPONSE PROTEIN 1;TERE1
	1	11487038	11487307	DYT13	OM_607671	DYSTONIA 13, TORSION, AUTOSOMAL DOMINANT	DYT13
	1	11845787	11866160	MTHFR	OM_607093	5,10-@METHYLENETETRAHYDROFOLATE REDUCTASE	MTHFR
	1	11905766	11907840	NPPA	OM_108780	NATRIURETIC PEPTIDE PRECURSOR A	NPPA;ATRIAL NATRIURETIC POLYPEPTIDES;ANP;CARDIONATRIN;ATRIONATRIURETIC FACTOR;ATRIAL NATRIURETIC FACTOR;ANF;PRONATRIODILATIN;PND;ATRIOPEPTIN
	1	11994724	12035599	PLOD	OM_153454	PROCOLLAGEN-LYSINE, 2-OXOGLUTARATE 5-DIOXYGENASE	PLOD1;LYSYL HYDROXYLASE;LLH;LH;LYSYL HYDROXYLASE 1;LH1;LYSINE HYDROXYLASE
	1	12040238	12073572	MFN2	OM_608507	MITOFUSIN 2	MFN2;KIAA0214
	1	15028784	94810696	IBD7	OM_605225	INFLAMMATORY BOWEL DISEASE 7	IBD7
	1	15764938	15773153	CTRC	OM_601405	CHYMOTRYPSIN C	CTRC;CALDECRIN;CLCR
	1	16348486	16360548	CLCNKA	OM_602024	CHLORIDE CHANNEL, KIDNEY, A	CLCNKA;CLCK1
	1	16370231	16383821	CLCNKB	OM_602023	CHLORIDE CHANNEL, KIDNEY, B	CLCNKB;CLCKB
	1	16450832	16482582	EPHA2	OM_176946	EPHRIN RECEPTOR EphA2	EPHA2;EPITHELIAL CELL RECEPTOR PROTEIN-TYROSINE KINASE;ECK
	1	17312453	17338467	ATP13A2	OM_610513	ATPase, TYPE 13A2	ATP13A2
	1	17345217	17380665	SDHB	OM_185470	SUCCINATE DEHYDROGENASE COMPLEX, SUBUNIT B, IRON SULFUR PROTEIN	SDHB;SUCCINATE DEHYDROGENASE 2, S. CEREVISIAE, HOMOLOG OF;SDH2, HOMOLOG OF
	1	17634690	17690495	PADI4	OM_605347	PEPTIDYLARGININE DEIMINASE, TYPE IV	PADI4;PAD4;PEPTIDYLARGININE DEIMINASE V;PADI5;PROTEIN-ARGININE DEIMINASE;PAD
	1	18957500	19075360	PAX7	OM_167410	PAIRED BOX GENE 7	PAX7;PAIRED DOMAIN GENE HuP1;HUP1 PAX7/FKHR FUSION GENE, INCLUDED
	1	19197924	19229293	ALDH4A1	OM_606811	ALDEHYDE DEHYDROGENASE, FAMILY 4, SUBFAMILY A, MEMBER 1	ALDH4A1;ALDEHYDE DEHYDROGENASE 4;ALDH4;PYRROLINE-5-CARBOXYLATE DEHYDROGENASE;P5CDH;P5CD
	1	19957049	35407689	ANIB3	OM_609122	ANEURYSM, INTRACRANIAL BERRY, 3	ANIB3
	1	20301924	20306932	PLA2G2A	OM_172411	PHOSPHOLIPASE A2, GROUP IIA	PLA2G2A;PHOSPHOLIPASE A2, SYNOVIAL;PLA2S;PLAS1;PHOSPHOLIPASE A2 POLYPEPTIDE B;PLA2B;MODIFIER OF MIN-1, MOUSE, HOMOLOG OF;MOM1
	1	20386157	20418394	PLA2G5	OM_601192	PHOSPHOLIPASE A2, GROUP V	PLA2G5
	1	20959948	20978004	PINK1	OM_608309	PTEN-INDUCED PUTATIVE KINASE 1	PINK1
	1	20978260	20988037	DDOST	OM_602202	DOLICHYL-DIPHOSPHOOLIGOSACCHARIDE-PROTEIN GLYCOSYLTRANSFERASE	DDOST;OLIGOSACCHARYLTRANSFERASE;OST;OLIGOSACCHARYLTRANSFERASE, 48-KD;OST48
	1	21543740	21672034	ECE1	OM_600423	ENDOTHELIN-CONVERTING ENZYME 1	ECE1;ECE
	1	21835475	21904905	ALPL	OM_171760	ALKALINE PHOSPHATASE, LIVER	ALPL;ALKALINE PHOSPHATASE, LIVER/BONE/KIDNEY TYPE;ALKALINE PHOSPHATASE, TISSUE-NONSPECIFIC;TNSALP;TNAP
	1	22148737	22263750	HSPG2	OM_142461	HEPARAN SULFATE PROTEOGLYCAN OF BASEMENT MEMBRANE	HSPG2;PERLECAN;PLC
	1	22443798	22470474	WNT4	OM_603490	WINGLESS-TYPE MMTV INTEGRATION SITE FAMILY, MEMBER 4	WNT4
	1	22963118	22966175	C1QA	OM_120550	COMPLEMENT COMPONENT 1, q SUBCOMPONENT, A CHAIN	C1QA;COMPLEMENT COMPONENT 1, q SUBCOMPONENT, ALPHA POLYPEPTIDE;COMPLEMENT COMPONENT C1q, A CHAIN;SERUM C1q
	1	22969969	22974603	C1QG	OM_120575	COMPLEMENT COMPONENT 1, q SUBCOMPONENT, C CHAIN	C1QC;COMPLEMENT COMPONENT C1q, C CHAIN;COMPLEMENT COMPONENT 1, q SUBCOMPONENT, GAMMA POLYPEPTIDE;C1QG
	1	22979682	22988130	C1QB	OM_120570	COMPLEMENT COMPONENT 1, q SUBCOMPONENT, B CHAIN	C1QB;COMPLEMENT COMPONENT 1, q SUBCOMPONENT, BETA POLYPEPTIDE;COMPLEMENT COMPONENT C1q, B CHAIN
	1	23037263	23241823	EPHB2	OM_600997	EPHRIN RECEPTOR EphB2	EPHB2;ELK-RELATED TYROSINE KINASE;ERK;DEVELOPMENTALLY REGULATED EPH-RELATED TYROSINE KINASE;DRT;EPH TYROSINE KINASE 3;EPHT3;HEK5
	1	24018269	24022915	RPL11	OM_604175	RIBOSOMAL PROTEIN L11	RPL11
	1	24122089	24127294	GALE	OM_606953	UDP-GALACTOSE-4-EPIMERASE	GALE;GALACTOSE EPIMERASE
	1	24128367	24165110	HMGCL	OM_613898	3-@HYDROXY-3-METHYLGLUTARYL-CoA LYASE	HMGCL;HMG-CoA LYASE;HL
	1	24171567	24194859	FUCA1	OM_612280	FUCOSIDASE, ALPHA-L, 1	FUCA1;ALPHA-L-FUCOSIDASE 1;FUCOSIDASE, ALPHA-L, TISSUE;FUCA
	1	25598884	25656936	RHD	OM_111680	RHESUS BLOOD GROUP, D ANTIGEN	RHD;BLOOD GROUP--RHESUS SYSTEM D POLYPEPTIDE
	1	25687853	25747363	RHCE	OM_111700	RHESUS BLOOD GROUP, CcEe ANTIGENS	RHCE;BLOOD GROUP--RHESUS SYSTEM Cc/Ee POLYPEPTIDE;RHC;RHE RH-NULL DISEASE, AMORPH TYPE, INCLUDED
	1	25870071	25895377	LDLRAP1	OM_605747	LOW DENSITY LIPOPROTEIN RECEPTOR ADAPTOR PROTEIN 1	LDLRAP1;LDLR ADAPTOR PROTEIN 1;ARH GENE;ARH
	1	26126667	26144713	SEPN1	OM_606210	SELENOPROTEIN N, 1	SEPN1;SELN
	1	26364513	26373439	SLC30A2	OM_609617	SOLUTE CARRIER FAMILY 30 (ZINC TRANSPORTER), MEMBER 2	SLC30A2;ZINC TRANSPORTER 2;ZNT2
	1	26758773	26797797	DHDDS	OM_608172	DEHYDRODOLICHYL DIPHOSPHATE SYNTHASE	DHDDS;DEDOL-PP SYNTHASE;HDS
	1	27022522	27108601	ARID1A	OM_603024	AT-RICH INTERACTION DOMAIN-CONTAINING PROTEIN 1A	ARID1A;ARID-CONTAINING PROTEIN 1A;SWI/SNF-RELATED, MATRIX-ASSOCIATED, ACTIN-DEPENDENT REGULATOR OF CHROMATIN, SUBFAMILY F, MEMBER 1;SMARCF1;BRG1-ASSOCIATED FACTOR, 250-KD, A;BAF250A;CHROMOSOME 1 OPEN READING FRAME 4;C1ORF4;B120 GENE;B120;p270
	1	27113739	27124894	PIGV	OM_610274	PHOSPHATIDYLINOSITOL GLYCAN, CLASS V	PIGV
	1	27237975	27240567	NR0B2	OM_604630	NUCLEAR RECEPTOR SUBFAMILY 0, GROUP B, MEMBER 2	NR0B2;SMALL HETERODIMER PARTNER;SHP;SHP1
	1	27695601	27701315	FCN3	OM_604973	FICOLIN 3	FCN3;HAKATA ANTIGEN;HAKA1;COLLAGEN/FIBRINOGEN DOMAIN-CONTAINING LECTIN 3 P35
	1	29213603	29446558	EPB41	OM_130500	ERYTHROCYTE MEMBRANE PROTEIN BAND 4.1	EPB41;PROTEIN 4.1, RED BLOOD CELL TYPE;4.1R;EL1 GENE
	1	31342313	31381480	SDC3	OM_186357	SYNDECAN 3	SDC3;SYND3;SYNDECAN, NEURAL TYPE;N-SYNDECAN;SDCN
	1	32666202	32670991	CCDC28B	OM_610162	COILED-COIL DOMAIN-CONTAINING PROTEIN 28B	CCDC28B;MGC1203
	1	32716840	32751766	LCK	OM_153390	LYMPHOCYTE-SPECIFIC PROTEIN-TYROSINE KINASE	LCK;ONCOGENE LCK;p56(LCK)
	1	33240840	33283633	YARS	OM_603623	TYROSYL-tRNA SYNTHETASE	YARS;TYRRS;YTS;YRS
	1	33473541	33502512	AK2	OM_103020	ADENYLATE KINASE 2	AK2;ADENYLATE KINASE, MITOCHONDRIAL MYOKINASE
	1	35225342	35229325	GJB4	OM_605425	GAP JUNCTION PROTEIN, BETA-4	GJB4;CONNEXIN 30.3;CX30.3
	1	35246790	35251967	GJB3	OM_603324	GAP JUNCTION PROTEIN, BETA-3	GJB3;GAP JUNCTION PROTEIN, 31-KD;CONNEXIN 31;CX31 DEAFNESS, AUTOSOMAL RECESSIVE, INCLUDED;DEAFNESS, AUTOSOMAL DOMINANT, WITH PERIPHERAL NEUROPATHY, INCLUDED
	1	36560840	36591305	COL8A2	OM_120252	COLLAGEN, TYPE VIII, ALPHA-2	COL8A2
	1	36931644	36948915	CSF3R	OM_138971	COLONY-STIMULATING FACTOR 3 RECEPTOR, GRANULOCYTE	CSF3R;GRANULOCYTE COLONY-STIMULATING FACTOR RECEPTOR;GCSFR
	1	38000050	38019945	SNIP1	OM_608241	SMAD NUCLEAR INTERACTING PROTEIN 1	SNIP1
	1	38076821	38100595	RSPO1	OM_609595	R-SPONDIN FAMILY, MEMBER 1	RSPO1;ROOF PLATE-SPECIFIC SPONDIN, MOUSE, HOMOLOG OF;R-SPONDIN;RSPO;CRISTIN3;FLJ40906
	1	40538382	40563142	PPT1	OM_600722	PALMITOYL-PROTEIN THIOESTERASE 1	PPT1;PALMITOYL-PROTEIN THIOESTERASE;PPT
	1	40723722	40759856	ZMPSTE24	OM_606480	ZINC METALLOPROTEINASE STE24	ZMPSTE24;STE24, S. CEREVISIAE, HOMOLOG OF;FACE1
	1	40766162	40782939	COL9A2	OM_120260	COLLAGEN, TYPE IX, ALPHA-2	COL9A2
	1	41249684	41306124	KCNQ4	OM_603537	POTASSIUM CHANNEL, VOLTAGE-GATED, KQT-LIKE SUBFAMILY, MEMBER 4	KCNQ4;POTASSIUM CHANNEL, VOLTAGE-GATED, SUBFAMILY Q, MEMBER 4
	1	41726492	41726706	ANON	OM_606788	ANOREXIA NERVOSA, SUSCEPTIBILITY TO, 1	ANON1;AN
	1	43198764	43205925	CLDN19	OM_610036	CLAUDIN 19	CLDN19
	1	43212006	43232755	LEPRE1	OM_610339	PROLYL 3-HYDROXYLASE 1	P3H1;LEUCINE- AND PROLINE-ENRICHED PROTEOGLYCAN 1;LEPRE1;LEPRECAN;GROWTH SUPPRESSOR 1;GROS1
	1	43282776	43310660	ERMAP	OM_609017	ERYTHROBLAST MEMBRANE-ASSOCIATED PROTEIN	ERMAP;ERYTHROID MEMBRANE-ASSOCIATED PROTEIN;ERYTHROCYTE MEMBRANE-ASSOCIATED PROTEIN
	1	43391046	43424847	SLC2A1	OM_138140	SOLUTE CARRIER FAMILY 2 (FACILITATED GLUCOSE TRANSPORTER), MEMBER 1	SLC2A1;GLUCOSE TRANSPORTER 1;GLUT;GLUT1;ERYTHROCYTE/HEPATOMA GLUCOSE TRANSPORTER
	1	43803475	43820135	MPL	OM_159530	MYELOPROLIFERATIVE LEUKEMIA VIRUS ONCOGENE	MPL;THROMBOPOIETIN RECEPTOR;TPOR;MYELOPROLIFERATIVE LEUKEMIA VIRUS, MOUSE, HOMOLOG OF;MPLV
	1	43957554	43957680	PTOS1	OM_178300	PTOSIS, HEREDITARY CONGENITAL 1	PTOS1
	1	44173204	44396837	ST3GAL3	OM_606494	ST3 BETA-GALACTOSIDE ALPHA-2,3-SIALYLTRANSFERASE 3	ST3GAL3;SIALYLTRANSFERASE 6;SIAT6;N-ACETYLLACTOSAMINIDE ALPHA-2,3-SIALYLTRANSFERASE;ALPHA-2,3-SIALYLTRANSFERASE II;ST3GALII;ST3N
	1	45285516	45309226	PTCH2	OM_603673	PATCHED, DROSOPHILA, HOMOLOG OF, 2	PTCH2
	1	45316194	45452394	EIF2B3	OM_606273	EUKARYOTIC TRANSLATION INITIATION FACTOR 2B, SUBUNIT 3	EIF2B3;EUKARYOTIC TRANSLATION INITIATION FACTOR 2B, GAMMA;EIF2B-GAMMA
	1	45477805	45481341	UROD	OM_613521	UROPORPHYRINOGEN DECARBOXYLASE	UROD
	1	45794914	45806142	MUTYH	OM_604933	MutY, E. COLI, HOMOLOG OF	MUTYH;MYH
	1	45965856	45976739	MMACHC	OM_609831	MMACHC GENE	MMACHC
	1	46654353	46685977	POMGNT1	OM_606822	PROTEIN O-MANNOSE BETA-1,2-N-ACETYLGLUCOSAMINYLTRANSFERASE	POMGNT1
	1	46713367	46744145	RAD54L	OM_603615	RAD54, S. CEREVISIAE, HOMOLOG-LIKE	RAD54L;HR54;HRAD54
	1	46859939	46879520	FAAH	OM_602935	FATTY ACID AMIDE HYDROLASE	FAAH
	1	47681962	47697938	TAL1	OM_187040	T-CELL ACUTE LYMPHOCYTIC LEUKEMIA 1	TAL1;STEM CELL LEUKEMIA HEMATOPOIETIC TRANSCRIPTION FACTOR;SCL;T-CELL LEUKEMIA/LYMPHOMA 5;TCL5
	1	47715811	47779819	STIL	OM_181590	SCL/TAL1-INTERRUPTING LOCUS	STIL;SCL-INTERRUPTING LOCUS;SIL
	1	47881744	47883724	FOXE3	OM_601094	FORKHEAD BOX E3	FOXE3;FORKHEAD, DROSOPHILA, HOMOLOG-LIKE 12;FKHL12;FORKHEAD-RELATED ACTIVATOR 8;FREAC8
	1	50513686	50669442	ELAVL4	OM_168360	EMBRYONIC LETHAL, ABNORMAL VISION, DROSOPHILA, HOMOLOG-LIKE 4	ELAVL4;HU-ANTIGEN D;HUD;PARANEOPLASTIC ENCEPHALOMYELITIS ANTIGEN;PNEM
	1	52838501	52870143	ORC1	OM_601902	ORIGIN RECOGNITION COMPLEX, SUBUNIT 1, S. CEREVISIAE, HOMOLOG OF	ORC1;ORC1-LIKE;ORC1L
	1	53392901	53517289	SCP2	OM_184755	STEROL CARRIER PROTEIN 2	SCP2;STEROL CARRIER PROTEIN X;SCPX
	1	53662101	53679869	CPT2	OM_600650	CARNITINE PALMITOYLTRANSFERASE II	CPT2;CPT II
	1	53708036	53793821	LRP8	OM_602600	LOW DENSITY LIPOPROTEIN RECEPTOR-RELATED PROTEIN 8	LRP8;APOLIPOPROTEIN E RECEPTOR 2;APOER2
	1	55315300	55352921	DHCR24	OM_606418	24-@DEHYDROCHOLESTEROL REDUCTASE	DHCR24;KIAA0018;SELECTIVE AD INDICATOR 1;SELADIN1;DESMOSTEROL DELTA-24-REDUCTASE
	1	55464617	55474465	BSND	OM_606412	BSND GENE	BARTTIN
	1	55466845	55466944	PARK10	OM_606852	PARKINSON DISEASE 10	PARK10;PARKINSON DISEASE, AGE AT ONSET OF;AAOPD
	1	55505149	55530526	PCSK9	OM_607786	PROPROTEIN CONVERTASE, SUBTILISIN/KEXIN-TYPE, 9	PCSK9;NEURAL APOPTOSIS-REGULATED CONVERTASE 1;NARC1
	1	56010162	82543589	PSORS7	OM_605606	PSORIASIS 7, SUSCEPTIBILITY TO	PSORS7
	1	57320443	57383894	C8A	OM_120950	COMPLEMENT COMPONENT 8, ALPHA SUBUNIT	C8A;C8 ALPHA
	1	57394883	57433213	C8B	OM_120960	COMPLEMENT COMPONENT 8, BETA SUBUNIT	C8B;COMPLEMENT COMPONENT C8B;C8 BETA
	1	59041095	59043166	TACSTD2	OM_137290	TUMOR-ASSOCIATED CALCIUM SIGNAL TRANSDUCER 2	TACSTD2;MEMBRANE COMPONENT, CHROMOSOME 1, SURFACE MARKER 1;M1S1;GASTROINTESTINAL TUMOR-ASSOCIATED ANTIGEN 1, 40-KD GLYCOPROTEIN;GA733-1;GA733
	1	63063158	63071976	ANGPTL3	OM_604774	ANGIOPOIETIN-LIKE 3	ANGPTL3;ANGIOPOIETIN 5;ANGPT5
	1	63788730	63790797	FOXD3	OM_611539	FORKHEAD BOX D3	FOXD3;HFH2;GENESIS, MOUSE, HOMOLOG OF
	1	63833261	63904233	ALG6	OM_604566	ALG6, S. CEREVISIAE, HOMOLOG OF	ALG6
	1	64058947	64125916	PGM1	OM_171900	PHOSPHOGLUCOMUTASE 1	PGM1
	1	65886335	66103176	LEPR	OM_601007	LEPTIN RECEPTOR	LEPR;OBR
	1	67465015	67520080	SLC35D1	OM_610804	SOLUTE CARRIER FAMILY 35 (UDP-GLUCURONIC ACID/UDP-N-ACETYLGALACTOSAMINE DUAL TRANSPORTER), MEMBER D1	SLC35D1;UDP-GALACTOSE TRANSPORTER-RELATED 7;UGTREL7;KIAA0260
	1	67604590	67725662	IL23R	OM_607562	INTERLEUKIN 23 RECEPTOR	IL23R
	1	68894507	68915642	RPE65	OM_180069	RETINAL PIGMENT EPITHELIUM-SPECIFIC PROTEIN, 65-KD	RPE65
	1	70876901	70905534	CTH	OM_607657	CYSTATHIONINE GAMMA-LYASE	CTH;CYSTATHIONASE
	1	76080999	76081242	PAOD1	OM_606787	PERIPHERAL ARTERIAL OCCLUSIVE DISEASE 1	PAOD1
	1	76190043	76229355	ACADM	OM_607008	ACYL-CoA DEHYDROGENASE, MEDIUM-CHAIN	ACADM;MEDIUM-CHAIN ACYL-CoA DEHYDROGENASE;MCAD;MCADH
	1	78354200	78412009	NEXN	OM_613121	NEXILIN, RAT, HOMOLOG OF	NEXN;NEXILIN-LIKE PROTEIN;NELIN
	1	81277603	93700695	CMM4	OM_608035	MELANOMA, CUTANEOUS MALIGNANT, SUSCEPTIBILITY TO, 4	CMM4
	1	84830641	84863576	UOX	OM_191540	URATE OXIDASE, PSEUDOGENE	UOX;URICASE
	1	85731459	85742604	BCL10	OM_603517	B-CELL CLL/LYMPHOMA 10	BCL10;B-CELL LEUKEMIA/LYMPHOMA 10
	1	85969162	98529722	AVSD1	OM_606215	ATRIOVENTRICULAR SEPTAL DEFECT	AVSD;ATRIOVENTRICULAR CANAL DEFECT;AVCD;AVC DEFECT;ENDOCARDIAL CUSHION DEFECT;ECD ATRIOVENTRICULAR SEPTAL DEFECT, SUSCEPTIBILITY TO, 1, INCLUDED;AVSD1, INCLUDED
	1	91380855	91487812	ZNF644	OM_614159	ZINC FINGER PROTEIN 644	ZNF644
	1	92711955	92764566	GLML	OM_601749	GLOMULIN	GLMN;FKBP-ASSOCIATED PROTEIN, 48-KD;FAP48;FKBP-ASSOCIATED PROTEIN, 68-KD;FAP68
	1	92940318	92952433	GFI1	OM_600871	GROWTH FACTOR-INDEPENDENT 1	GFI1;ZNF163
	1	93297594	93307481	RPL5	OM_603634	RIBOSOMAL PROTEIN L5	RPL5
	1	93335593	109129131	DFNB32	OM_608653	DEAFNESS, AUTOSOMAL RECESSIVE 32	DFNB32
	1	94352590	94375154	GCLM	OM_601176	GLUTAMATE-CYSTEINE LIGASE, MODIFIER SUBUNIT	GCLM;GLUTAMATE-CYSTEINE LIGASE, REGULATORY;GLCLR;GAMMA-GLUTAMYLCYSTEINE SYNTHETASE, REGULATORY SUBUNIT
	1	94458393	94586705	ABCA4	OM_601691	ATP-BINDING CASSETTE, SUBFAMILY A, MEMBER 4	ABCA4;ATP-BINDING CASSETTE TRANSPORTER, RETINA-SPECIFIC;ABCR;ABC TRANSPORTER, RETINA-SPECIFIC;PHOTORECEPTOR RIM PROTEIN;RMP
	1	97543299	98386615	DPYD	OM_612779	DIHYDROPYRIMIDINE DEHYDROGENASE	DPYD;DPD
	1	100315633	100389579	AGL	OM_610860	AMYLO-1,6-GLUCOSIDASE, 4-ALPHA-GLUCANOTRANSFERASE	AGL;GLYCOGEN DEBRANCHER ENZYME;GDE
	1	100652478	100715409	DBT	OM_248610	DIHYDROLIPOAMIDE BRANCHED-CHAIN TRANSACYLASE	DBT;BRANCHED-CHAIN ACYLTRANSFERASE, E2 COMPONENT;BCATE2;BRANCHED-CHAIN KETO ACID DEHYDROGENASE COMPLEX, E2 COMPONENT
	1	103342023	103574052	COL11A1	OM_120280	COLLAGEN, TYPE XI, ALPHA-1	COL11A1
	1	109417972	109473044	GPSM2	OM_609245	G PROTEIN SIGNALING MODULATOR 2	GPSM2;LEU-GLY-ASN REPEAT-ENRICHED PROTEIN;LGN;TRANSDUCIN-BINDING PARTNER, ROD-SPECIFIC;PINS, DROSOPHILA, HOMOLOG OF
	1	109852187	109940563	SORT1	OM_602458	SORTILIN	SORT1;NEUROTENSIN RECEPTOR 3;NTSR3;NT3;NEUROTENSIN RECEPTOR, 100-KD SORT1 TRANSCRIPTION FACTOR BINDING SITE 1, INCLUDED;SORT1-TBS1, INCLUDED
	1	110091186	110138465	GNAI3	OM_139370	GUANINE NUCLEOTIDE-BINDING PROTEIN, ALPHA-INHIBITING ACTIVITY POLYPEPTIDE 3	GNAI3;G PROTEIN, ALPHA-INHIBITING 3
	1	110145889	110155705	GNAT2	OM_139340	GUANINE NUCLEOTIDE-BINDING PROTEIN, ALPHA-TRANSDUCING ACTIVITY POLYPEPTIDE 2	GNAT2;G PROTEIN, ALPHA-TRANSDUCING 2;TRANSDUCIN, CONE-SPECIFIC, ALPHA POLYPEPTIDE
	1	110602997	110613322	ALX3	OM_606014	ARISTALESS-LIKE HOMEOBOX 3	ALX3
	1	110881945	110889303	RBM15	OM_606077	RNA-BINDING MOTIF PROTEIN 15	RBM15;OTT;ONE-TWENTY TWO PROTEIN 1;OTT1 RBM15/MKL1 FUSION GENE, INCLUDED
	1	113454469	113498975	SLC16A1	OM_600682	SOLUTE CARRIER FAMILY 16 (MONOCARBOXYLIC ACID TRANSPORTER), MEMBER 1	SLC16A1;MONOCARBOXYLATE TRANSPORTER 1;MCT1
	1	113615792	113667824	LRIG2	OM_608869	LEUCINE-RICH REPEATS- AND IMMUNOGLOBULIN-LIKE DOMAINS-CONTAINING PROTEIN 2	LRIG2;LIG2;KIAA0806
	1	114356433	114414375	PTPN22	OM_600716	PROTEIN TYROSINE PHOSPHATASE, NONRECEPTOR-TYPE, 22	PTPN22;PEST-DOMAIN PHOSPHATASE;PEP;LYMPHOID PHOSPHATASE;LYP;PROTEIN-TYROSINE PHOSPHATASE, NONRECEPTOR-TYPE 8, FORMERLY;PTPN8, FORMERLY
	1	114437370	114447741	AP4B1	OM_607245	ADAPTOR-RELATED PROTEIN COMPLEX 4, BETA-1 SUBUNIT	AP4B1
	1	114935399	115053781	TRIM33	OM_605769	TRIPARTITE MOTIF-CONTAINING PROTEIN 33	TRIM33;TRANSCRIPTIONAL INTERMEDIARY FACTOR 1-GAMMA;TIF1G;TIF1-GAMMA;RET-FUSED GENE 7;RFG7;ECTODERMIN, XENOPUS, HOMOLOG OF;ECTO PTC7 CHIMERIC ONCOGENE, INCLUDED
	1	115215719	115238239	AMPD1	OM_102770	ADENOSINE MONOPHOSPHATE DEAMINASE 1	AMPD1;AMP DEAMINASE;MYOADENYLATE DEAMINASE
	1	115247085	115259515	NRAS	OM_164790	NEUROBLASTOMA RAS VIRAL ONCOGENE HOMOLOG	NRAS;ONCOGENE NRAS;NRAS1
	1	115572445	115576930	TSHB	OM_188540	THYROID-STIMULATING HORMONE, BETA CHAIN	TSHB;THYROTROPIN, BETA CHAIN;TSH-BETA
	1	115828537	115880857	NGFB	OM_162030	NERVE GROWTH FACTOR	NGF;NERVE GROWTH FACTOR, BETA SUBUNIT;NGFB
	1	116184574	116240845	VANGL1	OM_610132	VANG-LIKE 1	VANGL1;VAN GOGH, DROSOPHILA, HOMOLOG OF, 1;STRABISMUS, DROSOPHILA, HOMOLOG OF, 2;STB2;STBM2
	1	116242624	116311426	CASQ2	OM_114251	CALSEQUESTRIN 2	CASQ2;CALSEQUESTRIN, FAST-TWITCH, CARDIAC MUSCLE
	1	119425666	119532179	TBX15	OM_604127	T-BOX 15	TBX15
	1	119678264	119678466	SCA19	OM_607346	SPINOCEREBELLAR ATAXIA 19	SCA19;SPINOCEREBELLAR ATAXIA 22;SCA22
	1	119957554	119965662	HSD3B2	OM_613890	3-@BETA-HYDROXYSTEROID DEHYDROGENASE 2	HSD3B2;3-@BETA-HYDROXYSTEROID DEHYDROGENASE/DELTA-ISOMERASE, TYPE II;3-@BETA-HSD, ADRENAL AND GONADAL TYPE
	1	120254419	120286849	PHGDH	OM_606879	PHOSPHOGLYCERATE DEHYDROGENASE	PHGDH;3-@PHOSPHOGLYCERATE DEHYDROGENASE;3PGDH
	1	120290619	120311555	HMGCS2	OM_600234	3-@HYDROXY-3-METHYLGLUTARYL-CoA SYNTHASE 2	HMGCS2;3-@HYDROXY-3-METHYLGLUTARYL-CoA SYNTHASE, MITOCHONDRIAL;HMG-CoA SYNTHASE, MITOCHONDRIAL;MITOCHONDRIAL HMG-CoA SYNTHASE
	1	120454176	120639880	NOTCH2	OM_600275	NOTCH, DROSOPHILA, HOMOLOG OF, 2	NOTCH2
	1	145413191	145417545	HJV	OM_608374	HEMOJUVELIN	HJV
	1	145507557	145513536	RBM8A	OM_605313	RNA-BINDING MOTIF PROTEIN 8A	RBM8A;RNA-BINDING MOTIF PROTEIN 8;RBM8;Y14
	1	145516165	145523732	PEX11B	OM_603867	PEROXISOME BIOGENESIS FACTOR 11B	PEX11B;PEX11-BETA
	1	147228332	147253165	GJA5	OM_121013	GAP JUNCTION PROTEIN, ALPHA-5	GJA5;GAP JUNCTION PROTEIN, 40-KD;CONNEXIN 40;CX40
	1	147374946	147381396	GJA8	OM_600897	GAP JUNCTION PROTEIN, ALPHA-8	GJA8;GAP JUNCTION PROTEIN, 50-KD;CONNEXIN 50;CX50;LENS INTRINSIC MEMBRANE PROTEIN MP70;MP70
	1	149754232	149764074	FCGR1A	OM_146760	Fc FRAGMENT OF IgG, HIGH AFFINITY Ia, RECEPTOR FOR	FCGR1A;IMMUNOGLOBULIN G Fc RECEPTOR I;IGFR1;CD64
	1	149895209	149901449	SF3B4	OM_605593	SPLICING FACTOR 3B, SUBUNIT 4	SF3B4;SF3B, 49-KD SUBUNIT;SF3B49;SPLICEOSOME-ASSOCIATED PROTEIN, 49-KD;SAP49
	1	150039350	150117505	VPS45A	OM_610035	VACUOLAR PROTEIN SORTING 45, YEAST, HOMOLOG OF, A	VPS45A;VPS45
	1	150293928	150325704	HPRP3	OM_607301	PRECURSOR mRNA-PROCESSING FACTOR 3, S. CEREVISIAE, HOMOLOG OF	PRPF3;PRP3;HPRP3
	1	150315664	150316167	CMTDI2	OM_606483	CHARCOT-MARIE-TOOTH DISEASE, DOMINANT INTERMEDIATE A	CMTDIA;CHARCOT-MARIE-TOOTH NEUROPATHY, DOMINANT INTERMEDIATE A;DI-CMTA
	1	150480487	150486265	ECM1	OM_602201	EXTRACELLULAR MATRIX PROTEIN 1	ECM1
	1	150521846	150533413	ADAMTSL4	OM_610113	ADAMTS-LIKE 4	ADAMTSL4;THROMBOSPONDIN REPEAT-CONTAINING 1;TSRC1
	1	150768684	150780917	CTSK	OM_601105	CATHEPSIN K	CTSK
	1	150782181	150849244	ARNT	OM_126110	ARYL HYDROCARBON RECEPTOR NUCLEAR TRANSLOCATOR	ARNT;DIOXIN RECEPTOR, NUCLEAR TRANSLOCATOR;HYPOXIA-INDUCIBLE FACTOR 1, BETA SUBUNIT;HIF1B;HIF1-BETA;TANGO ARNT/TEL FUSION GENE, INCLUDED
	1	151032151	151040973	MLLT11	OM_604684	MYELOID/LYMPHOID OR MIXED-LINEAGE LEUKEMIA, TRANSLOCATED TO, 11	MLLT11;ALL1-FUSED GENE FROM CHROMOSOME 1q;AF1Q
	1	151313116	151319785	RFX5	OM_601863	REGULATORY FACTOR X, 5	RFX5
	1	151533352	154282114	PTCPRN	OM_605642	THYROID CARCINOMA, PAPILLARY, WITH PAPILLARY RENAL NEOPLASIA	PTCPRN;PRN1
	1	152274651	152297679	FLG	OM_135940	FILAGGRIN	FLG PROFILAGGRIN, INCLUDED
	1	153232179	153234600	LOR	OM_152445	LORICRIN	LOR EPIDERMAL DIFFERENTIATION COMPLEX, INCLUDED;EDC, INCLUDED
	1	153777201	153895451	GATAD2B	OM_614998	GATA ZINC FINGER DOMAIN-CONTAINING PROTEIN 2B	GATAD2B;p66;p68;p66-BETA;KIAA1150
	1	154127780	154164611	TPM3	OM_191030	TROPOMYOSIN 3	TPM3;ALPHA-TROPOMYOSIN 3;ALPHA-TROPOMYOSIN, SLOW SKELETAL TRK ONCOGENE, INCLUDED;TPM3/NTRK1 FUSION GENE, INCLUDED
	1	154245039	154248351	HAX1	OM_605998	HCLS1-ASSOCIATED PROTEIN X1	HAX1
	1	154281943	159170398	RFH1	OM_161900	RENAL FAILURE, PROGRESSIVE, WITH HYPERTENSION	RFH1;NEPHROPATHY, FAMILIAL;NEPHRITIS, FAMILIAL, WITHOUT DEAFNESS OR OCULAR DEFECT;RENAL FAILURE, ADULT-ONSET;AORF
	1	154281943	234659816	PSORS4	OM_603935	PSORIASIS 4, SUSCEPTIBILITY TO	PSORS4
	1	154377669	154441926	IL6R	OM_147880	INTERLEUKIN 6 RECEPTOR	IL6R;INTERLEUKIN 6 RECEPTOR, ALPHA;IL6RA;CD126
	1	154540257	154552354	CHRNB2	OM_118507	CHOLINERGIC RECEPTOR, NEURONAL NICOTINIC, BETA POLYPEPTIDE 2	CHRNB2;ACETYLCHOLINE RECEPTOR, NEURONAL NICOTINIC, BETA-2 SUBUNIT
	1	154554533	154600456	ADAR	OM_146920	ADENOSINE DEAMINASE, RNA-SPECIFIC	ADAR;ADENOSINE DEAMINASE, RNA-SPECIFIC, 1;ADAR1;DOUBLE-STRANDED RNA-SPECIFIC ADENOSINE DEAMINASE;DSRAD;DRADA;INTERFERON-INDUCED PROTEIN 4;IFI4;G1P1
	1	155112367	155112996	DPM3	OM_605951	DOLICHYL-PHOSPHATE MANNOSYLTRANSFERASE 3	DPM3;DOLICHOL-PHOSPHATE MANNOSYLTRANSFERASE 3;DOLICHOL-PHOSPHATE-MANNOSE SYNTHASE 3
	1	155158300	155162768	MUC1	OM_158340	MUCIN 1, TRANSMEMBRANE	MUC1;MUCIN 1, URINARY;PEANUT-REACTIVE URINARY MUCIN;PUM;MUCIN, TUMOR-ASSOCIATED EPITHELIAL;POLYMORPHIC EPITHELIAL MUCIN;PEM;EPITHELIAL MEMBRANE ANTIGEN;EMA
	1	155204239	155214653	GBA	OM_606463	GLUCOSIDASE, BETA, ACID	GBA;ACID BETA-GLUCOSIDASE;BETA-GLUCOSIDASE, ACID;BETA-GC;GLUCOCEREBROSIDASE;GLUCOSYLCERAMIDASE GLUCOCEREBROSIDASE PSEUDOGENE, INCLUDED;GBAP, INCLUDED
	1	155259084	155278531	PKLR	OM_609712	PYRUVATE KINASE, LIVER AND RED BLOOD CELL	PKLR;PKRL;PYRUVATE KINASE, LIVER TYPE;PKL;PYRUVATE KINASE, RED CELL TYPE;PKR;PYRUVATE KINASE 1;PK1
	1	156024517	156028301	MAPBPIP	OM_610389	LATE ENDOSOMAL/LYSOSOMAL ADAPTOR, MAPK AND MTOR ACTIVATOR 2	LAMTOR2;MAPBP-INTERACTING PROTEIN;MAPBPIP;p14
	1	156052369	156109880	LMNA	OM_150330	LAMIN A/C	LMNA LAMIN A, INCLUDED;LAMIN C, INCLUDED;LMNC, INCLUDED;PRELAMIN A, INCLUDED;PROGERIN, INCLUDED
	1	156117145	156147542	SEMA4A	OM_607292	SEMAPHORIN 4A	SEMA4A;SEMAPHORIN B;SEMAB;SEMB
	1	156737274	156770609	PRCC	OM_179755	PAPILLARY RENAL CELL CARCINOMA TRANSLOCATION-ASSOCIATED GENE	PRCC PRCC/TFE3 FUSION GENE, INCLUDED
	1	156785542	156851642	NTRK1	OM_191315	NEUROTROPHIC TYROSINE KINASE, RECEPTOR, TYPE 1	NTRK1;TYROSINE KINASE RECEPTOR;TRK;TYROSINE KINASE RECEPTOR A;TRKA TRK ONCOGENE, INCLUDED;NTRK1/TPM3 FUSION GENE, INCLUDED;NTRK1/TFG FUSION GENE, INCLUDED
	1	157932774	157932881	VUR	OM_193000	VESICOURETERAL REFLUX 1	VUR1;VUR
	1	158580496	158656506	SPTA1	OM_182860	SPECTRIN, ALPHA, ERYTHROCYTIC 1	SPTA1
	1	159170242	159170398	CORD8	OM_605549	CONE-ROD DYSTROPHY 8	CORD8
	1	159170242	163559903	LFS3	OM_609266	LI-FRAUMENI SYNDROME 3	LFS3
	1	159173803	159176290	DARC	OM_613665	DUFFY ANTIGEN RECEPTOR FOR CHEMOKINES	DARC;DUFFY CHEMOKINE RECEPTOR;FY GLYCOPROTEIN;GLYCOPROTEIN D;GPD
	1	159557616	159558661	APCS	OM_104770	AMYLOID P COMPONENT, SERUM	APCS;SERUM AMYLOID P;SAP;PENTRAXIN 2, SHORT;PTX2
	1	159997462	160001783	PIGM	OM_610273	PHOSPHATIDYLINOSITOL GLYCAN, CLASS M	PIGM;PIGM MANNOSYLTRANSFERASE
	1	160007257	160040051	KCNJ10	OM_602208	POTASSIUM CHANNEL, INWARDLY RECTIFYING, SUBFAMILY J, MEMBER 10	KCNJ10;GLIAL INWARDLY RECTIFYING POTASSIUM CHANNEL Kir4.1
	1	160085520	160113381	ATP1A2	OM_182340	ATPase, Na+/K+ TRANSPORTING, ALPHA-2 POLYPEPTIDE	ATP1A2;SODIUM-POTASSIUM-ATPase, ALPHA-2 POLYPEPTIDE;Na,K-ATPase, ALPHA-A(+) CATALYTIC POLYPEPTIDE;Na,K-ATPase, ALPHA-B POLYPEPTIDE
	1	160246599	160254941	PXF	OM_600279	PEROXISOME BIOGENESIS FACTOR 19	PEX19;PEROXISOMAL FARNESYLATED PROTEIN;PXF;HOUSEKEEPING GENE, 33-KD;HK33;HOUSEKEEPING GENE 33;PEROXIN 19;D1S2223E
	1	160313063	160328742	NCSTN	OM_605254	NICASTRIN	NCSTN;ANTERIOR PHARYNX DEFECTIVE 2, C. ELEGANS, HOMOLOG OF;APH2
	1	160767567	160767708	BMND2	OM_605833	BONE MINERAL DENSITY QUANTITATIVE TRAIT LOCUS 2	BMND2
	1	160767567	160767708	ASPG3	OM_608781	ASPERGER SYNDROME, SUSCEPTIBILITY TO, 3	ASPG3
	1	160799950	160832692	CD244	OM_605554	CD244 ANTIGEN	CD244;NATURAL KILLER CELL RECEPTOR 2B4;2B4;NATURAL KILLER CELL ACTIVATION-INDUCING LIGAND;NAIL;SLAM FAMILY, MEMBER 4;SLAMF4
	1	161009041	161015769	USF1	OM_191523	UPSTREAM STIMULATORY FACTOR 1	USF1;MAJOR LATE TRANSCRIPTION FACTOR;MLTF
	1	161040781	161059385	PVRL4	OM_609607	POLIOVIRUS RECEPTOR-LIKE 4	PVRL4;POLIOVIRUS RECEPTOR-RELATED 4;PRR4;NECTIN 4
	1	161135832	161148136	PPOX	OM_600923	PROTOPORPHYRINOGEN OXIDASE	PPOX
	1	161167209	161184185	NDUFS2	OM_602985	NADH-UBIQUINONE OXIDOREDUCTASE Fe-S PROTEIN 2	NDUFS2;COMPLEX I, MITOCHONDRIAL RESPIRATORY CHAIN, 49-KD SUBUNIT
	1	161192083	161193418	APOA2	OM_107670	APOLIPOPROTEIN A-II	APOA2 APOLIPOPROTEIN A-II DEFICIENCY, INCLUDED
	1	161274525	161279762	MPZ	OM_159440	MYELIN PROTEIN ZERO	MPZ;MYELIN GLYCOPROTEIN P-ZERO;P0;MYELIN PROTEIN, PERIPHERAL;MPP
	1	161284166	161334541	SDHC	OM_602413	SUCCINATE DEHYDROGENASE COMPLEX, SUBUNIT C, INTEGRAL MEMBRANE PROTEIN, 15-KD	SDHC;SUCCINATE DEHYDROGENASE 3, INTEGRAL MEMBRANE SUBUNIT;SDH3;SUCCINATE DEHYDROGENASE CYTOCHROME b
	1	161475205	161489360	FCGR2A	OM_146790	Fc FRAGMENT OF IgG, LOW AFFINITY IIa, RECEPTOR FOR	FCGR2A;FCG2;IMMUNOGLOBULIN G Fc RECEPTOR II;FcGR;IGFR2;CDw32;CD32
	1	161511549	161520413	FCGR3A	OM_146740	Fc FRAGMENT OF IgG, LOW AFFINITY IIIa, RECEPTOR FOR	FCGR3A;IMMUNOGLOBULIN G Fc RECEPTOR III-2;FCRIII-2;CD16A
	1	161551129	161571010	FCGR2C	OM_612169	Fc FRAGMENT OF IgG, LOW AFFINITY IIc, RECEPTOR FOR	FCGR2C;Fc-GAMMA-RIIC;FcRIIC;CD32C
	1	161592986	161601753	FCGR3B	OM_610665	Fc FRAGMENT OF IgG, LOW AFFINITY IIIb, RECEPTOR FOR	FCGR3B;IMMUNOGLOBULIN G Fc RECEPTOR III-1;FCRIII-1;CD16B NEUTROPHIL ANTIGEN NA, INCLUDED;NEUTROPHIL-SPECIFIC ANTIGEN NA1, INCLUDED;NEUTROPHIL-SPECIFIC ANTIGEN NA2, INCLUDED;NEUTROPHIL-SPECIFIC ANTIGEN NC1, INCLUDED
	1	161632905	161648444	FCGR2B	OM_604590	Fc FRAGMENT OF IgG, LOW AFFINITY IIb, RECEPTOR FOR	FCGR2B;CD32;FC-GAMMA-RIIB
	1	162602228	162756409	DDR2	OM_191311	DISCOIDIN DOMAIN RECEPTOR FAMILY, MEMBER 2	DDR2;NEUROTROPHIC TYROSINE KINASE RECEPTOR-RELATED 3;NTRKR3;TYROSINE KINASE RECEPTOR RELATED TO NEUROTROPHIC TRK;TKT
	1	163112089	163291581	RGS5	OM_603276	REGULATOR OF G PROTEIN SIGNALING 5	RGS5
	1	164528597	164821067	PBX1	OM_176310	PRE-B-CELL LEUKEMIA TRANSCRIPTION FACTOR 1	PBX1 PRE-B-CELL LEUKEMIA TRANSCRIPTION FACTOR PSEUDOGENE 1, INCLUDED;PBXP1, INCLUDED;PBX1/E2A FUSION GENE, INCLUDED
	1	165693528	165738159	TMCO1	OM_614123	TRANSMEMBRANE AND COILED-COIL DOMAINS PROTEIN 1	TMCO1
	1	167399877	167487847	CD247	OM_186780	CD247 ANTIGEN	CD247;CD3 ANTIGEN, ZETA SUBUNIT;CD3Z;CD3-ZETA;T-CELL ANTIGEN RECEPTOR COMPLEX, ZETA SUBUNIT OF CD3;TCRZ
	1	167604128	167604404	DFNA7	OM_601412	DEAFNESS, AUTOSOMAL DOMINANT 7	DFNA7
	1	167778357	167883608	SAC	OM_605205	ADENYLYL CYCLASE, SOLUBLE	SOLUBLE ADENYLYL CYCLASE;SAC
	1	168250278	168283664	TBS19	OM_604614	T-BOX 19	TBX19;T-BOX FACTOR, PITUITARY;TPIT
	1	169075947	169101960	ATP1B1	OM_182330	ATPase, Na+/K+ TRANSPORTING, BETA-1 POLYPEPTIDE	ATP1B1;Na,K-ATPase BETA-1 POLYPEPTIDE
	1	169433147	169455208	SLC19A2	OM_603941	SOLUTE CARRIER FAMILY 19 (THIAMINE TRANSPORTER), MEMBER 2	SLC19A2;THIAMINE TRANSPORTER PROTEIN 1;THTR1;THT1
	1	169481192	169555769	F5	OM_612309	COAGULATION FACTOR V	F5;PROTEIN C COFACTOR;PCCF;ACTIVATED PROTEIN C COFACTOR;APC COFACTOR;LABILE FACTOR FACTOR V LEIDEN, INCLUDED
	1	169558087	169599377	SELP	OM_173610	SELECTIN P	SELP;PLATELET ALPHA-GRANULE MEMBRANE PROTEIN;CD62;GRANULOCYTE MEMBRANE PROTEIN;GRMP;GMP140;P-SELECTIN
	1	169691781	169703220	SELE	OM_131210	SELECTIN E	SELE;E-SELECTIN;ENDOTHELIAL LEUKOCYTE ADHESION MOLECULE 1;ELAM1;ELAM
	1	170501263	170522974	SCYL1BP1	OM_607983	GOLGIN, RAB6-INTERACTING	GORAB;SCYL1-BINDING PROTEIN 1;SCYL1BP1;NTKL-BINDING PROTEIN 1;NTKLBP1
	1	170633313	170708541	PRRX1	OM_167420	PAIRED-RELATED HOMEOBOX GENE 1	PRRX1;PRX1;PAIRED MESODERM HOMEOBOX 1;PMX1;PHOX1
	1	171060018	171086961	FMO3	OM_136132	FLAVIN-CONTAINING MONOOXYGENASE 3	FMO3
	1	171604557	171621773	MYOC	OM_601652	MYOCILIN	MYOC;TRABECULAR MESHWORK-INDUCED GLUCOCORTICOID RESPONSE PROTEIN;TIGR
	1	171714931	171715152	DFNM1	OM_605429	DEAFNESS, NONSYNDROMIC, MODIFIER 1	DFNM1
	1	172628185	172636013	TNFSF6	OM_134638	FAS LIGAND	FASLG;FASL;TUMOR NECROSIS FACTOR LIGAND SUPERFAMILY, MEMBER 6;TNFSF6;APOPTOSIS ANTIGEN LIGAND 1;APT1LG1;APOPTOSIS ANTIGEN LIGAND;CD95 LIGAND;CD95L;CD178 ANTIGEN;CD178
	1	173152870	173176471	TNFSF4	OM_603594	TUMOR NECROSIS FACTOR LIGAND SUPERFAMILY, MEMBER 4	TNFSF4;GLYCOPROTEIN, 34-KD;GP34;OX40 ANTIGEN LIGAND;OX40L;CD134 LIGAND;CD134L
	1	173793719	173827682	DARS2	OM_610956	ASPARTYL-tRNA SYNTHETASE 2	DARS2;ASPARTYL-tRNA SYNTHETASE, MITOCHONDRIAL;MT-ASPRS
	1	173872938	173886516	AT3	OM_107300	SERPIN PEPTIDASE INHIBITOR, CLADE C (ANTITHROMBIN), MEMBER 1	SERPINC1;ANTITHROMBIN III;AT3;ANTITHROMBIN;HEPARIN COFACTOR I
	1	179068462	179198819	ABL2	OM_164690	V-ABL ABELSON MURINE LEUKEMIA VIRAL ONCOGENE HOMOLOG 2	ABL2;ONCOGENE ABL2;ONCOGENE ABLL;ABELSON-RELATED GENE;ARG;ONCOGENE ARG ABL2/ETV6 FUSION GENE, INCLUDED
	1	179519674	179545086	PDCN	OM_604766	PODOCIN	NPHS2;PDCN
	1	180199433	180244188	LHX4	OM_602146	LIM HOMEOBOX GENE 4	LHX4 LHX4/IGHG1 FUSION GENE, INCLUDED
	1	182350839	182361341	GLUL	OM_138290	GLUTAMATE-AMMONIA LIGASE	GLUL;GLUTAMINE SYNTHETASE;GLNS GLUTAMATE-AMMONIA LIGASE-LIKE 1, INCLUDED;GLULL1, INCLUDED;GLUTAMATE-AMMONIA LIGASE-LIKE 2, INCLUDED;GLULL2, INCLUDED;GLUTAMATE-AMMONIA LIGASE-LIKE 3, INCLUDED;GLULL3, INCLUDED
	1	182542769	182558420	RNASEL	OM_180435	RIBONUCLEASE L	RNASEL;RIBONUCLEASE 4;RNS4;RIBONUCLEASE, 2-5A-DEPENDENT, INTERFERON-INDUCED;INTERFERON-INDUCED 2-5A-DEPENDENT RNase
	1	183147952	183214262	LAMC2	OM_150292	LAMININ, GAMMA-2	LAMC2;LAMININ B2 POLYPEPTIDE, TRUNCATED;LAMB2, TRUNCATED;LAMB2T;KALININ;LAMININ, NICEIN, BETA-2;LAMNB2;LAMININ 5, GAMMA-2 SUBUNIT;LAM5, GAMMA-2 SUBUNIT
	1	183524697	183560056	NCF2	OM_608515	NEUTROPHIL CYTOSOLIC FACTOR 2	NCF2;p67-PHOX;NOXA2
	1	185703683	186160085	HMCN1	OM_608548	HEMICENTIN	HMCN1;FIBULIN 6;FBLN6;FIBL6
	1	186265405	186283688	PRG4	OM_604283	PROTEOGLYCAN 4	PRG4;MEGAKARYOCYTE-STIMULATING FACTOR;MSF;CACP GENE;CACP;SUPERFICIAL ZONE PROTEIN;SZP HEMANGIOPOIETIN, INCLUDED;HAPO, INCLUDED;LUBRICIN, INCLUDED
	1	186798032	186958113	PLA2G4A	OM_600522	PHOSPHOLIPASE A2, GROUP IVA	PLA2G4A;PHOSPHOLIPASE A2, CYTOSOLIC, CALCIUM-DEPENDENT, ALPHA;CPLA2-ALPHA PHOSPHOLIPASE A2, GROUP IVA, DEFICIENCY OF, INCLUDED
	1	188146198	190495634	PSNP2	OM_609454	SUPRANUCLEAR PALSY, PROGRESSIVE, 2	PSNP2
	1	189560281	194058123	PDON2	OM_608526	PERIODONTITIS, AGGRESSIVE, 2	N/A
	1	193091088	193223945	HRPT2	OM_607393	CELL DIVISION CYCLE PROTEIN 73, S. CEREVISIAE, HOMOLOG OF	CDC73;PARAFIBROMIN;HYRAX, DROSOPHILA, HOMOLOG OF;HYX;C1ORF28;HRPT2
	1	194737740	194737994	BOS2	OM_120502	BRANCHIOOTIC SYNDROME 2	BO SYNDROME 2;BOS2
	1	196621008	196716634	HF1	OM_134370	COMPLEMENT FACTOR H	CFH;H FACTOR 1;HF1;FACTOR H;HF FACTOR H-LIKE 1, INCLUDED;FHL1, INCLUDED;COMPLEMENT FACTOR H-LIKE 1, INCLUDED;CFHL1, INCLUDED
	1	196743925	196763203	CFHR3	OM_605336	COMPLEMENT FACTOR H-RELATED 3	CFHR3;FACTOR H-RELATED GENE 3;FHR3;H FACTOR-LIKE 4;HLF4;CFHL3
	1	196788861	196801319	CFHR1	OM_134371	COMPLEMENT FACTOR H-RELATED 1	CFHR1;FACTOR H-RELATED GENE 1;FHR1;H FACTOR-LIKE 1;HFL1
	1	196946667	196978804	CFHR5	OM_608593	COMPLEMENT FACTOR H-RELATED 5	CFHR5;FACTOR H-RELATED GENE 5;FHR5;CFHL5
	1	197007877	197036568	F13B	OM_134580	FACTOR XIII, B SUBUNIT	F13B;FIBRIN STABILIZING FACTOR, B SUBUNIT;FSF, B SUBUNIT
	1	197053257	197115824	ASPM	OM_605481	ABNORMAL SPINDLE-LIKE, MICROCEPHALY-ASSOCIATED	ASPM;ASP, DROSOPHILA, HOMOLOG OF;MCPH5 GENE
	1	197170592	197447585	CRB1	OM_604210	CRUMBS, DROSOPHILA, HOMOLOG OF, 1	CRB1
	1	198608098	198726605	PTPRC	OM_151460	PROTEIN-TYROSINE PHOSPHATASE, RECEPTOR-TYPE, C	PTPRC;LEUKOCYTE-COMMON ANTIGEN;LCA;T200 GLYCOPROTEIN;CD45;CD45R;Ly5, HOMOLOG OF;B220
	1	201008635	201081694	CACNA1S	OM_114208	CALCIUM CHANNEL, VOLTAGE-DEPENDENT, L TYPE, ALPHA-1S SUBUNIT	CACNA1S;CALCIUM CHANNEL, L TYPE, ALPHA-1 POLYPEPTIDE, ISOFORM 3, SKELETAL MUSCLE;CACNL1A3;CCHL1A3;CALCIUM CHANNEL, SKELETAL MUSCLE DIHYDROPYRIDINE-SENSITIVE, ALPHA-1 SUBUNIT;CaV.1
	1	201252580	201302121	PKP1	OM_601975	PLAKOPHILIN 1	PKP1
	1	201328136	201346836	TNNT2	OM_191045	TROPONIN T2, CARDIAC	TNNT2
	1	203148059	203155978	CHI3L1	OM_601525	CHITINASE 3-LIKE 1	CHI3L1;CARTILAGE GLYCOPROTEIN 39;GP39;CHONDROCYTE PROTEIN YKL40
	1	203185207	203198860	CHIT	OM_600031	CHITINASE 1	CHIT1;CHITINASE, MACROPHAGE;CHIT;CHITOTRIOSIDASE;METHYLUMBELLIFERYL-TETRA-N-ACETYLCHITOTETRAOSIDE HYDROLASE
	1	203830740	203840280	SNRPE	OM_128260	SMALL NUCLEAR RIBONUCLEOPROTEIN POLYPEPTIDE E	SNRPE;E PROTEIN OF SMALL NUCLEAR RIBONUCLEOPROTEIN COMPLEXES
	1	204123944	204135465	REN	OM_179820	RENIN	REN
	1	204159469	204165619	KISS1	OM_603286	KISS1 METASTASIS SUPPRESSOR	KISS1;METASTIN;KISSPEPTIN
	1	205715478	205715654	MGR6	OM_607516	MIGRAINE WITH OR WITHOUT AURA, SUSCEPTIBILITY TO, 6	MGR6 MIGRAINE, FAMILIAL HEMIPLEGIC, 4, INCLUDED;FHM4, INCLUDED
	1	206940948	206945839	IL10	OM_124092	INTERLEUKIN 10	IL10;CYTOKINE SYNTHESIS INHIBITORY FACTOR;CSIF
	1	207494817	207534311	CD55	OM_125240	CD55 ANTIGEN	CD55;DECAY-ACCELERATING FACTOR FOR COMPLEMENT;DAF
	1	207627645	207663240	CR2	OM_120650	COMPLEMENT COMPONENT RECEPTOR 2	CR2;COMPLEMENT COMPONENT 3d RECEPTOR;C3DR;EPSTEIN-BARR VIRUS RECEPTOR;EBV RECEPTOR;CD21
	1	207669473	207815110	CR1	OM_120620	COMPLEMENT COMPONENT RECEPTOR 1	CR1;COMPLEMENT COMPONENT 3b/4b RECEPTOR;C3-BINDING PROTEIN;C3BR;C4BR;CD35
	1	207925383	207968861	MCP	OM_120920	CD46 ANTIGEN	CD46;TROPHOBLAST-LYMPHOCYTE CROSS-REACTIVE ANTIGEN;TLX;MEMBRANE COFACTOR PROTEIN;MCP;COMPLEMENT MEMBRANE COFACTOR PROTEIN;ANTIGEN DEFINED BY MONOCLONAL ANTIBODY TRA-2-10;MIC10
	1	209788215	209825820	LAMB3	OM_150310	LAMININ, BETA-3	LAMB3;LAMININ B3;LAMININ 5, BETA-3 SUBUNIT;LAM5, BETA-3 SUBUNIT
	1	209859525	209908295	HSD11B1	OM_600713	11-@BETA-HYDROXYSTEROID DEHYDROGENASE, TYPE I	HSD11B1;HSD11L
	1	209958968	209979520	IRF6	OM_607199	INTERFERON REGULATORY FACTOR 6	IRF6
	1	210111519	210337636	SYT14	OM_610949	SYNAPTOTAGMIN 14	SYT14
	1	211649864	211666259	RD3	OM_180040	RETINAL DEGENERATION 3, MOUSE, HOMOLOG OF	RD3;CHROMOSOME 1 OPEN READING FRAME 36;C1ORF36
	1	213031597	213072705	FLVCR1	OM_609144	FELINE LEUKEMIA VIRUS SUBGROUP C RECEPTOR 1	FLVCR1;FLVCR
	1	214521640	214725024	PTPN14	OM_603155	PROTEIN-TYROSINE PHOSPHATASE, NONRECEPTOR-TYPE, 14	PTPN14;PHOSPHATASE WITH EZRIN DOMAIN;PEZ
	1	215796236	216596738	USH2A	OM_608400	USH2A GENE	USH2A;USHERIN;USH2;US2
	1	218518676	218617961	TGFB2	OM_190220	TRANSFORMING GROWTH FACTOR, BETA-2	TGFB2
	1	220087606	220101993	SLC30A10	OM_611146	SOLUTE CARRIER FAMILY 30 (ZINC TRANSPORTER), MEMBER 10	SLC30A10;ZINC TRANSPORTER 10;ZNT10
	1	220321610	220445843	RAB3GAP2	OM_609275	RAB3 GTPase-ACTIVATING PROTEIN, NONCATALYTIC SUBUNIT	RAB3GAP2;RAB3GAP, 150-KD SUBUNIT;RAB3GAP150;p150;KIAA0839
	1	223282748	223316624	TLR5	OM_603031	TOLL-LIKE RECEPTOR 5	TLR5;TOLL/INTERLEUKIN 1 RECEPTOR-LIKE 5;TIL3
	1	223816864	223816967	MDC1B	OM_604801	MUSCULAR DYSTROPHY, CONGENITAL, 1B	MDC1B
	1	225589204	225616557	LBR	OM_600024	LAMIN B RECEPTOR	LBR;LMN2R
	1	226124298	226129083	EBAF	OM_601877	LEFT-RIGHT DETERMINATION FACTOR 2	LEFTY2;ENDOMETRIAL BLEEDING-ASSOCIATED FACTOR;EBAF;LEFT-RIGHT DETERMINATION, FACTOR A;LEFTA;LEFTY A;LEFTY2, MOUSE, HOMOLOG OF;LEFTY2 TRANSFORMING GROWTH FACTOR, BETA-4;TGFB4 LEFT-RIGHT AXIS MALFORMATIONS, INCLUDED
	1	227057885	227083804	PSEN2	OM_600759	PRESENILIN 2	PSEN2;PS2;STM2
	1	227084589	227175246	CABC1	OM_606980	AARF DOMAIN-CONTAINING KINASE 3	ADCK3;COQ8, S. CEREVISIAE, HOMOLOG OF;COQ8;CHAPERONE-ACTIVITY OF BC1 COMPLEX-LIKE;CABC1
	1	228337415	228347527	GJC2	OM_608803	GAP JUNCTION PROTEIN, GAMMA-2	GJC2;GAP JUNCTION PROTEIN, ALPHA 12;GJA12;GAP JUNCTION PROTEIN, 47-KD;CONNEXIN 47;CX47;CONNEXIN 46.6;CX46.6
	1	229566992	229569858	ACTA1	OM_102610	ACTIN, ALPHA, SKELETAL MUSCLE 1	ACTA1;ASMA
	1	230838269	230850336	AGT	OM_106150	ANGIOTENSINOGEN	AGT;SERPINA8 IgA NEPHROPATHY, PROGRESSION TO RENAL FAILURE IN, SUSCEPTIBILITY TO, INCLUDED;ANGIOTENSIN I, INCLUDED;ANGIOTENSIN II, INCLUDED
	1	231376919	231413719	GNPAT	OM_602744	GLYCERONEPHOSPHATE O-ACYLTRANSFERASE	GNPAT;DIHYDROXYACETONEPHOSPHATE ACYLTRANSFERASE;DHAPAT;DAPAT;ACYL-CoA:DIHYDROXYACETONEPHOSPHATE ACYLTRANSFERASE
	1	231499497	231560790	EGLN1	OM_606425	EGL9, C. ELEGANS, HOMOLOG OF, 1	EGLN1;PROLYL HYDROXYLASE DOMAIN-CONTAINING PROTEIN 2;PHD2;HYPOXIA-INDUCIBLE FACTOR PROLYL 4-HYDROXYLASE 2;HPH2;HIFPH2;HIFP4H2;HIF PROLYL 4-HYDROXYLASE 2;CHROMOSOME 1 OPEN READING FRAME 12;C1ORF12;SM20, RAT, HOMOLOG OF;SM20;ZINC FINGER MYND DOMAIN-CONTAINING PROTEIN 6;ZMYND6
	1	231762561	232177018	DISC1	OM_605210	DISRUPTED IN SCHIZOPHRENIA 1	DISC1
	1	231950372	231954263	DISC2	OM_606271	DISRUPTED IN SCHIZOPHRENIA 2	DISC2
	1	235530728	235612280	TBCE	OM_604934	TUBULIN-SPECIFIC CHAPERONE E	TBCE;COFACTOR E
	1	235610505	235667781	G3GALNT2	OM_610194	BETA-1,3-N-ACETYLGALACTOSAMINYLTRANSFERASE 2	B3GALNT2;UDP-GalNAc:BETA-GLcNAc-BETA-1,3-GALACTOSAMINYLTRANSFERASE, POLYPEPTIDE 2;B3GalNAc-T2;MGC39558
	1	235824331	236047008	CHS1	OM_606897	LYSOSOMAL TRAFFICKING REGULATOR	LYST;CHS1 GENE;CHS1
	1	235893779	235893971	RMD1	OM_600332	RIPPLING MUSCLE DISEASE 1	RMD1
	1	236557680	236648008	EDARADD	OM_606603	EDAR-ASSOCIATED DEATH DOMAIN	EDARADD
	1	236849754	236927931	ACTN2	OM_102573	ACTININ, ALPHA-2	ACTN2
	1	236958581	237067281	MTR	OM_156570	5-@METHYLTETRAHYDROFOLATE-HOMOCYSTEINE S-METHYLTRANSFERASE	MTR;TETRAHYDROPTEROYLGLUTAMATE METHYLTRANSFERASE;METHIONINE SYNTHASE;MS
	1	237205510	237997288	RYR2	OM_180902	RYANODINE RECEPTOR 2	RYR2;RYANODINE RECEPTOR, CARDIAC
	1	239549876	240078750	CHRM3	OM_118494	CHOLINERGIC RECEPTOR, MUSCARINIC, 3	CHRM3;ACETYLCHOLINE RECEPTOR, MUSCARINIC, 3
	1	241660857	241683085	FH	OM_136850	FUMARATE HYDRATASE	FH;FUMARASE FUMARATE HYDRATASE, CYTOSOLIC, INCLUDED;FH1, INCLUDED;FUMARATE HYDRATASE, MITOCHONDRIAL, INCLUDED;FH2, INCLUDED
	1	242872718	242872936	PCAP	OM_602759	PROSTATE CANCER, HEREDITARY, 8	HPC8;PREDISPOSING FOR PROSTATE CANCER;PCAP
	1	243419307	243663393	SDCCAG8	OM_613524	SEROLOGICALLY DEFINED COLON CANCER ANTIGEN 8	SDCCAG8;CENTROSOMAL COLON CANCER AUTOANTIGEN PROTEIN;CCCAP;NY-CO-8;SLSN7 GENE;NPHP10 GENE;BBS16 GENE
	1	243651535	244014381	AKT3	OM_611223	V-AKT MURINE THYMOMA VIRAL ONCOGENE HOMOLOG 3	AKT3;PROTEIN KINASE B, GAMMA;PKBG;PKB-GAMMA MAGI3/AKT3 FUSION GENE, INCLUDED
	1	247579247	247612410	NLRP3	OM_606416	NLR FAMILY, PYRIN DOMAIN-CONTAINING 3	NLRP3;CIAS1 GENE;CIAS1;CRYOPYRIN;NACHT DOMAIN-, LEUCINE-RICH REPEAT-, AND PYD-CONTAINING PROTEIN 3;NALP3;PYRIN DOMAIN-CONTAINING APAF1-LIKE PROTEIN 1;PYPAF1;AII/AVP RECEPTOR-LIKE
	2	1417233	1547445	TPO	OM_606765	THYROID PEROXIDASE	TPO;THYROPEROXIDASE
	2	3622853	3628509	RPS7	OM_603658	RIBOSOMAL PROTEIN S7	RPS7
	2	3642422	3692234	COLEC11	OM_612502	COLLECTIN 11	COLEC11;COLLECTIN, KIDNEY, 1;CLK1
	2	9629392	9695917	ADAM17	OM_603639	A DISINTEGRIN AND METALLOPROTEINASE DOMAIN 17	ADAM17;TUMOR NECROSIS FACTOR-ALPHA CONVERTING ENZYME;TACE
	2	10170776	10194963	KLF11	OM_603301	KRUPPEL-LIKE FACTOR 11	KLF11;TRANSFORMING GROWTH FACTOR-BETA-INDUCIBLE EARLY GROWTH RESPONSE 2;TIEG2;TGFB-INDUCIBLE EARLY GROWTH RESPONSE 2;KRUPPEL-LIKE TRANSCRIPTION FACTOR 1;FKLF1;FKLF
	2	10580507	10588680	ODC1	OM_165640	ORNITHINE DECARBOXYLASE 1	ODC1 ORNITHINE DECARBOXYLASE PSEUDOGENE, INCLUDED;ODCP, INCLUDED;ORNITHINE DECARBOXYLASE 2, INCLUDED;ODC2, INCLUDED
	2	11223341	11445683	HYT3	OM_607329	HYPERTENSION, ESSENTIAL, SUSCEPTIBILITY TO, 3	HYT3
	2	11817705	11967535	LPIN1	OM_605518	LIPIN 1	LPIN1;KIAA0188;PHOSPHATIDIC ACID PHOSPHOHYDROLASE 1;PAP1;PAH1, S. CEREVISIAE, HOMOLOG OF
	2	15307032	15701472	NBAS	OM_608025	NEUROBLASTOMA-AMPLIFIED SEQUENCE	NBAS;NEUROBLASTOMA-AMPLIFIED GENE;NAG
	2	16080683	16087129	MYCN	OM_164840	V-MYC AVIAN MYELOCYTOMATOSIS VIRAL-RELATED ONCOGENE, NEUROBLASTOMA-DERIVED	MYCN;ONCOGENE NMYC;NMYC ONCOGENE;AVIAN MYELOCYTOMATOSIS VIRAL-RELATED ONCOGENE, NEUROBLASTOMA-DERIVED;NEUROBLASTOMA MYC ONCOGENE
	2	18246836	19418723	KTCN4	OM_609271	KERATOCONUS 4	KTCN4
	2	20110024	20189884	WDR35	OM_613602	WD REPEAT-CONTAINING PROTEIN 35	WDR35;NAOFEN;INTRAFLAGELLAR TRANSPORT 121, CHLAMYDOMONAS, HOMOLOG OF;IFT121;KIAA1336
	2	20191813	20212455	MATN3	OM_602109	MATRILIN 3	MATN3
	2	20531935	21086187	ETM2	OM_602134	TREMOR, HEREDITARY ESSENTIAL, 2	ETM2
	2	21224301	21266945	APOB	OM_107730	APOLIPOPROTEIN B	APOB APOB100, INCLUDED;APOB48, INCLUDED;APOLIPOPROTEIN B ALLOTYPES, INCLUDED;Ag LIPOPROTEIN TYPES, INCLUDED;LOW DENSITY LIPOPROTEIN CHOLESTEROL LEVEL QUANTITATIVE TRAIT LOCUS 4, INCLUDED;LDLCQ4, INCLUDED
	2	25383722	25391559	POMC	OM_176830	PROOPIOMELANOCORTIN	POMC;POC;PRO-ACTH-ENDORPHIN MELANOTROPIN, INCLUDED;MELANOCYTE-STIMULATING HORMONE, INCLUDED;LIPOTROPIN, INCLUDED
	2	26413504	26467665	HADHA	OM_600890	HYDROXYACYL-CoA DEHYDROGENASE/3-KETOACYL-CoA THIOLASE/ENOYL-CoA HYDRATASE, ALPHA SUBUNIT	HADHA;TRIFUNCTIONAL PROTEIN, ALPHA SUBUNIT;MITOCHONDRIAL TRIFUNCTIONAL PROTEIN, ALPHA SUBUNIT;MTPA;LONG-CHAIN HYDROXYACYL-CoA DEHYDROGENASE;LCHAD;ECHA
	2	26467616	26513333	HADHB	OM_143450	HYDROXYACYL-CoA DEHYDROGENASE/3-KETOACYL-CoA THIOLASE/ENOYL-CoA HYDRATASE, BETA SUBUNIT	HADHB;TRIFUNCTIONAL PROTEIN, BETA SUBUNIT;MITOCHONDRIAL TRIFUNCTIONAL PROTEIN, BETA SUBUNIT;ECHB
	2	26624784	26679579	DRC1	OM_615288	DYNEIN REGULATORY COMPLEX, SUBUNIT 1, CHLAMYDOMONAS, HOMOLOG OF	DRC1;COILED-COIL DOMAIN-CONTAINING PROTEIN 164;CCDC164;CHROMOSOME 2 OPEN READING FRAME 39;C2ORF39
	2	26680071	26781566	OTOF	OM_603681	OTOFERLIN	OTOF
	2	26915581	26954066	KCNK3	OM_603220	POTASSIUM CHANNEL, SUBFAMILY K, MEMBER 3	KCNK3;TWIK-RELATED ACID-SENSITIVE K+ CHANNEL;TASK;TASK1
	2	27309611	27323619	KHK	OM_614058	KETOHEXOKINASE	KHK;FRUCTOKINASE, HEPATIC
	2	27532360	27545969	MPV17	OM_137960	MPV17, MOUSE, HOMOLOG OF	MPV17
	2	27587219	27593324	EIF2B4	OM_606687	EUKARYOTIC TRANSLATION INITIATION FACTOR 2B, SUBUNIT 4	EIF2B4;EUKARYOTIC TRANSLATION INITIATION FACTOR 2B, DELTA;EIF2B-DELTA
	2	27600098	27603733	ZNF513	OM_613598	ZINC FINGER PROTEIN 513	ZNF513
	2	27719470	27746556	GCKR	OM_600842	GLUCOKINASE REGULATORY PROTEIN	GCKR;GKRP
	2	29284556	29297127	C2orf71	OM_613425	CHROMOSOME 2 OPEN READING FRAME 71	C2ORF71
	2	29415640	30144477	ALK	OM_105590	ANAPLASTIC LYMPHOMA KINASE	ALK ALK/EML4 FUSION GENE, INCLUDED;ALK/NPM1 FUSION GENE, INCLUDED;ALK/RNF213 FUSION GENE, INCLUDED;ALK/CARS FUSION GENE, INCLUDED;ALK/CLTC FUSION GENE, INCLUDED
	2	31557188	31637611	XDH	OM_607633	XANTHINE DEHYDROGENASE	XDH;XANTHINE OXIDOREDUCTASE;XOR;XANTHINE OXIDASE;XO
	2	31749656	31806040	SRD5A2	OM_607306	STEROID 5-ALPHA-REDUCTASE 2	SRD5A2 MICROPENIS, INCLUDED
	2	32288660	32382706	SPAST	OM_604277	SPASTIN	SPAST;SPG4 GENE;SPG4
	2	36260306	36260495	LEPQTL1	OM_601694	LEPTIN, SERUM LEVEL OF, QUANTITATIVE TRAIT LOCUS 1	LEPQTL1;LSL
	2	36482268	36483292	CILD4	OM_608646	CILIARY DYSKINESIA, PRIMARY, 4	CILD4;CILIARY DYSKINESIA, PRIMARY, 4, WITH OR WITHOUT SITUS INVERSUS
	2	38294746	38303323	CYP1B1	OM_601771	CYTOCHROME P450, SUBFAMILY I, POLYPEPTIDE 1	CYP1B1;P4501B1
	2	39208690	39347686	SOS1	OM_182530	SON OF SEVENLESS, DROSOPHILA, HOMOLOG 1	SOS1;SOS1 GUANINE NUCLEOTIDE EXCHANGE FACTOR
	2	44039611	44066039	ABCG5	OM_605459	ATP-BINDING CASSETTE, SUBFAMILY G, MEMBER 5	ABCG5;STEROLIN 1
	2	44066103	44105947	ABCG8	OM_605460	ATP-BINDING CASSETTE, SUBFAMILY G, MEMBER 8	ABCG8;STEROLIN 2
	2	44113363	44223144	LRPPRC	OM_607544	LEUCINE-RICH PPR MOTIF-CONTAINING PROTEIN	LRPPRC;LEUCINE-RICH PROTEIN, 130-KD;LRP130
	2	44502597	44547963	SLC3A1	OM_104614	SOLUTE CARRIER FAMILY 3 (CYSTINE, DIBASIC, AND NEUTRAL AMINO ACID TRANSPORTER), MEMBER 1	SLC3A1;AMINO ACID TRANSPORTER 1;ATR1;D2H;RBAT
	2	45169037	45173216	SIX3	OM_603714	SINE OCULIS HOMEOBOX, DROSOPHILA, HOMOLOG OF, 3	SIX3
	2	46411503	59511958	CNC2	OM_605244	CARNEY COMPLEX, TYPE 2	CNC2;CARNEY MYXOMA-ENDOCRINE COMPLEX, TYPE 2
	2	46524541	46613842	EPAS1	OM_603349	ENDOTHELIAL PAS DOMAIN PROTEIN 1	EPAS1;MEMBER OF PAS SUPERFAMILY 2;MOP2;HYPOXIA-INDUCIBLE FACTOR 2, ALPHA SUBUNIT;HIF2-ALPHA;HIF2A
	2	47129009	47168994	MCFD2	OM_607788	MULTIPLE COAGULATION FACTOR DEFICIENCY PROTEIN 2	MCFD2
	2	47168313	47303275	TTC7A	OM_609332	TETRATRICOPEPTIDE REPEAT DOMAIN-CONTAINING PROTEIN 7A	TTC7A;TTC7;KIAA1140
	2	47596287	47614167	EPCAM	OM_185535	EPITHELIAL CELLULAR ADHESION MOLECULE	EPCAM;TUMOR-ASSOCIATED CALCIUM SIGNAL TRANSDUCER 1;TACSTD1;ANTIGEN DEFINED BY MONOCLONAL ANTIBODY AUAI;MIC18;MEMBRANE COMPONENT, CHROMOSOME 4, SURFACE MARKER 1;M4S1;GASTROINTESTINAL TUMOR-ASSOCIATED ANTIGEN 2, 35-KD GLYCOPROTEIN;GA733-2
	2	47630206	47739716	MSH2	OM_609309	MutS, E. COLI, HOMOLOG OF, 2	MSH2
	2	48010221	48034092	MSH6	OM_600678	MutS, E. COLI, HOMOLOG OF, 6	MSH6;G/T MISMATCH-BINDING PROTEIN;GTBP
	2	48913913	48982880	LHCGR	OM_152790	LUTEINIZING HORMONE/CHORIOGONADOTROPIN RECEPTOR	LHCGR;LUTROPIN-CHORIOGONADOTROPIN RECEPTOR;LCGR;LUTEINIZING HORMONE RECEPTOR;LHR;GONADOTROPIN RECEPTOR
	2	49189296	49381666	FSHR	OM_136435	FOLLICLE-STIMULATING HORMONE RECEPTOR	FSHR;FSH RECEPTOR
	2	50145643	51259674	NRXN1	OM_600565	NEUREXIN I	NRXN1
	2	53875896	59369231	DYX3	OM_604254	DYSLEXIA, SUSCEPTIBILITY TO, 3	DYX3
	2	55861198	55921045	PNPT1	OM_610316	POLYRIBONUCLEOTIDE NUCLEOTIDYLTRANSFERASE 1	PNPT1;OLD35;PNPase
	2	56093097	56151298	EFEMP1	OM_601548	EGF-CONTAINING FIBULIN-LIKE EXTRACELLULAR MATRIX PROTEIN 1	EFEMP1;FIBRILLIN-LIKE;FBNL;FIBULIN 3;FBLN3;S1-5
	2	58386378	58468515	PHF9	OM_608111	FANCL GENE	FANCL;PHD FINGER PROTEIN 9;PHF9;FANCONI ANEMIA-ASSOCIATED POLYPEPTIDE, 43-KD;FAAP43
	2	61244812	61279125	PEX13	OM_601789	PEROXISOME BIOGENESIS FACTOR 13	PEX13;PEROXIN 13
	2	62051983	62081278	FAM161A	OM_613596	FAMILY WITH SEQUENCE SIMILARITY 161, MEMBER A	FAM161A
	2	62900986	63273622	EHBP1	OM_609922	EH DOMAIN-BINDING PROTEIN 1	EHBP1;KIAA0903
	2	63348518	63815867	C2orf86	OM_613580	WD REPEAT-CONTAINING PLANAR CELL POLARITY EFFECTOR	WDPCP;CHROMOSOME 2 OPEN READING FRAME 86;C2ORF86;FRITZ, DROSOPHILA, HOMOLOG OF
	2	66667107	68239157	PARK3	OM_602404	PARKINSON DISEASE 3, AUTOSOMAL DOMINANT	PARK3;PARKINSON DISEASE 3, AUTOSOMAL DOMINANT LEWY BODY
	2	69240276	69476459	ANTXR1	OM_606410	ANTHRAX TOXIN RECEPTOR 1	ANTXR1;TUMOR ENDOTHELIAL MARKER 8;TEM8;ANTHRAX TOXIN RECEPTOR;ATR
	2	69546901	69614386	GFPT1	OM_138292	GLUTAMINE:FRUCTOSE-6-PHOSPHATE AMIDOTRANSFERASE 1	GFPT1;GFAT1;GFAT GFPT1L, INCLUDED
	2	69623245	69664760	NFU1	OM_608100	NFU1, S. CEREVISIAE, HOMOLOG OF	NFU1;IRON-SULFUR CLUSTER SCAFFOLD PROTEIN NFU1;HIRA-INTERACTING PROTEIN 5;HIRIP5
	2	70436576	70475886	TIA1	OM_603518	TIA1 CYTOTOXIC GRANULE-ASSOCIATED RNA-BINDING PROTEIN	TIA1
	2	70518112	70518305	WDM	OM_604454	WELANDER DISTAL MYOPATHY	WDM;MUSCULAR DYSTROPHY, DISTAL, LATE-ONSET, AUTOSOMAL DOMINANT;MYOPATHY, DISTAL, SWEDISH
	2	71004442	71017775	FIGLA	OM_608697	FACTOR IN GERMLINE ALPHA, MOUSE, HOMOLOG OF	FIGLA;FOLLICULOGENESIS-SPECIFIC BASIC HELIX-LOOP-HELIX
	2	71057343	71062953	CD207	OM_604862	CD207 ANTIGEN	CD207;LECTIN, C-TYPE, LANGERHANS CELL-SPECIFIC;LANGERIN;C-TYPE LECTIN DOMAIN FAMILY 4, MEMBER K;CLEC4K
	2	71162998	71192561	ATP6B1	OM_192132	ATPase, H+ TRANSPORTING, LYSOSOMAL, 56/58-KD, V1 SUBUNIT B, ISOFORM 1	ATP6V1B1;ATP6B1;VACUOLAR PROTON PUMP, SUBUNIT 3;VPP3
	2	71336806	71357394	MCEE	OM_608419	METHYLMALONYL-CoA EPIMERASE	MCEE;METHYLMALONYL-CoA RACEMASE
	2	71680347	71913895	DYSF	OM_603009	DYSFERLIN	DYSF
	2	72356367	72374991	CYP26B1	OM_605207	CYTOCHROME P450, SUBFAMILY XXVIB, POLYPEPTIDE 1	CYP26B1;CYTOCHROME P450, SUBFAMILY XXVIA, POLYPEPTIDE 2;CYP26A2;P450, RETINOIC ACID-INACTIVATING, 2;P450RAI2
	2	73114512	73119289	SPR	OM_182125	SEPIAPTERIN REDUCTASE	SPR
	2	73612886	73837047	ALMS1	OM_606844	ALMS1 GENE	ALMS1;KIAA0328
	2	74153953	74186088	DGUOK	OM_601465	DEOXYGUANOSINE KINASE	DGUOK;DEOXYGUANOSINE KINASE, MITOCHONDRIAL;DGK
	2	74362528	74375039	BOLA3	OM_613183	BolA, E. COLI, HOMOLOG OF, 3	BOLA3
	2	74588281	74619214	DCTN1	OM_601143	DYNACTIN 1	DCTN1;p150(GLUED), DROSOPHILA, HOMOLOG OF
	2	74688184	74692537	GCS1	OM_601336	MANNOSYL-OLIGOSACCHARIDE GLYCOSIDASE	MOGS;GLUCOSIDASE I;GCS1
	2	74756532	74760683	HTRA2	OM_606441	HTRA SERINE PEPTIDASE 2	HTRA2;HTRA, E. COLI, HOMOLOG OF, 2;PROTEASE, SERINE, 25;PRSS25;OMI
	2	75830381	79763770	DFNA43	OM_608394	DEAFNESS, AUTOSOMAL DOMINANT 43	DFNA43
	2	84650647	84686586	SUCLG1	OM_611224	SUCCINATE-CoA LIGASE, ALPHA SUBUNIT	SUCLG1;SUCCINATE-CoA LIGASE, GDP-FORMING, ALPHA SUBUNIT;SUCCINATE-CoA LIGASE, ADP-FORMING, ALPHA SUBUNIT;SUCLA1;G-ALPHA
	2	85287092	98784900	BAFME2	OM_607876	EPILEPSY, FAMILIAL ADULT MYOCLONIC, 2	FAME2;BENIGN ADULT FAMILIAL MYOCLONIC EPILEPSY 2;BAFME2;CORTICAL MYOCLONIC TREMOR WITH EPILEPSY, FAMILIAL, 2;FCMTE2;CORTICAL MYOCLONUS AND EPILEPSY, AUTOSOMAL DOMINANT;ADCME
	2	85287092	102419860	GLC1B	OM_606689	GLAUCOMA 1, OPEN ANGLE, B	GLC1B
	2	85488173	85488426	CCNP	OM_607304	CATARACT 27	CTRCT27;CATARACT 27, NUCLEAR PROGRESSIVE;CCNP
	2	85488173	88409802	HSR	OM_139900	HAND SKILL, RELATIVE	HSR;HANDEDNESS
	2	85771978	85788657	GGCX	OM_137167	GAMMA-GLUTAMYL CARBOXYLASE	GGCX
	2	85884440	85895864	SFTPB	OM_178640	SURFACTANT, PULMONARY-ASSOCIATED PROTEIN B	SFTPB;SURFACTANT-ASSOCIATED PROTEIN, PULMONARY, 3;SFTP3;PULMONARY SURFACTANT APOPROTEIN PSP-B;SPB;PSP-B;PULMONARY SURFACTANT-ASSOCIATED PROTEIN, 18-KD
	2	86066271	86116157	SIAT9	OM_604402	ST3 BETA-GALACTOSIDE ALPHA-2,3-SIALYLTRANSFERASE 5	ST3GAL5;SIALYLTRANSFERASE 9;SIAT9;CMP-NeuAc:LACTOSYLCERAMIDE ALPHA-2,3-SIALYLTRANSFERASE;ALPHA-2,3-SIALYLTRANSFERASE V;ST3GALV;GM3 SYNTHASE;SATI
	2	86441116	86565206	REEP1	OM_609139	RECEPTOR EXPRESSION-ENHANCING PROTEIN 1	REEP1;CHROMOSOME 2 OPEN READING FRAME 23;C2ORF23
	2	87011728	87035519	CD8A	OM_186910	CD8 ANTIGEN, ALPHA POLYPEPTIDE	CD8A;p32;OKT8 T-CELL ANTIGEN;T8 T-CELL ANTIGEN;CD8 T-CELL ANTIGEN LEU2, INCLUDED;LEU2, INCLUDED;LEU2 T-LYMPHOCYTE ANTIGEN, INCLUDED
	2	88856259	88927094	EIF2AK3	OM_604032	EUKARYOTIC TRANSLATION INITIATION FACTOR 2-ALPHA KINASE 3	EIF2AK3;PANCREATIC EIF2-ALPHA KINASE;PEK;PERK
	2	88991176	89050452	RPIA	OM_180430	RIBOSE 5-PHOSPHATE ISOMERASE A	RPIA;RPI
	2	89156874	89157196	IGKC	OM_147200	IMMUNOGLOBULIN KAPPA LIGHT CHAIN CONSTANT REGION	IGKC;IMMUNOGLOBULIN KM;IMMUNOGLOBULIN InV
	2	96915946	96931751	TMEM127	OM_613403	TRANSMEMBRANE PROTEIN 127	TMEM127
	2	96940074	96971307	SNRNP200	OM_601664	SMALL NUCLEAR RIBONUCLEOPROTEIN, 200-KD	SNRNP200;ACTIVATING SIGNAL COINTEGRATOR I COMPLEX SUBUNIT 3-LIKE 1;ASCC3L1;U5 snRNP-SPECIFIC PROTEIN, 200-KD;BRR2, YEAST, HOMOLOG OF;U5-200KD;KIAA0788
	2	97426639	97477628	CNNM4	OM_607805	CYCLIN M4	CNNM4;ANCIENT CONSERVED DOMAIN PROTEIN 4;ACDP4;KIAA1592
	2	98330031	98356990	ZAP70	OM_176947	ZETA-CHAIN-ASSOCIATED PROTEIN KINASE	ZAP70;SYK-RELATED TYROSINE KINASE;SRK;PROTEIN TYROSINE KINASE ZAP70;ZETA-ASSOCIATED PROTEIN, 70-KD
	2	98962618	99015064	CNGA3	OM_600053	CYCLIC NUCLEOTIDE-GATED CHANNEL, ALPHA-3	CNGA3;CONE PHOTORECEPTOR cGMP-GATED CHANNEL;CYCLIC NUCLEOTIDE-GATED CHANNEL, OLFACTORY, 3;CNG3
	2	99215786	99224981	C2orf64	OM_613920	CYTOCHROME C OXIDASE ASSEMBLY FACTOR 5	COA5;CHROMOSOME 2 OPEN READING FRAME 64;C2ORF64;PET191, S. CEREVISIAE, HOMOLOG OF;PET191
	2	102572076	102572302	SLEN2	OM_607966	SYSTEMIC LUPUS ERYTHEMATOSUS WITH NEPHRITIS, SUSCEPTIBILITY TO, 2	SLEN2
	2	108602979	108630663	SLC5A7	OM_608761	SOLUTE CARRIER FAMILY 5 (CHOLINE TRANSPORTER), MEMBER 7	SLC5A7;CHOLINE TRANSPORTER;CHT;CHT1
	2	109335902	109402267	RANBP2	OM_601181	RAN-BINDING PROTEIN 2	RANBP2;NUP358
	2	109510927	109605828	EDAR	OM_604095	ECTODYSPLASIN A RECEPTOR	EDAR;ECTODYSPLASIN 1, ANHIDROTIC RECEPTOR;DOWNLESS, MOUSE, HOMOLOG OF;DL;ECTODYSPLASIN A1 ISOFORM RECEPTOR;EDA-A1 RECEPTOR;EDA-A1R;EDA1R
	2	110880913	110962639	NPHP1	OM_607100	NEPHROCYSTIN 1	NPHP1;NPH1
	2	111395275	111435684	BUB1	OM_602452	BUDDING UNINHIBITED BY BENZIMIDAZOLES 1, S. CEREVISIAE, HOMOLOG OF	BUB1;BUB1, S. CEREVISIAE, HOMOLOG OF;MITOTIC CHECKPOINT GENE BUB1;BUB1A
	2	112656056	112797293	MERTK	OM_604705	MER TYROSINE KINASE PROTOONCOGENE	MERTK
	2	113587337	113594356	IL1B	OM_147720	INTERLEUKIN 1-BETA	IL1B;IL1-BETA
	2	113816215	113822321	IL36RN	OM_605507	INTERLEUKIN 36 RECEPTOR ANTAGONIST	IL36RN;INTERLEUKIN 1 FAMILY, MEMBER 5;IL1F5;INTERLEUKIN 1 RECEPTOR ANTAGONIST HOMOLOG 1;IL1HY1;FAMILY OF INTERLEUKIN 1-DELTA;FIL1-DELTA;IL1RP3
	2	113868693	113891593	IL1RN	OM_147679	INTERLEUKIN 1 RECEPTOR ANTAGONIST	IL1RN;IL1RA
	2	113973574	114036527	PAX8	OM_167415	PAIRED BOX GENE 8	PAX8;PAIRED DOMAIN GENE 8 PAX8/PPARG FUSION GENE, INCLUDED
	2	121493441	121750229	GLI2	OM_165230	GLI-KRUPPEL FAMILY MEMBER 2	GLI2;ONCOGENE GLI2
	2	122288456	122288585	RNU4ATAC	OM_601428	RNA, U4ATAC SMALL NUCLEAR	RNU4ATAC;RNA, U4, SMALL NUCLEAR, AT-AC FORM;U4ATAC
	2	126576883	126577088	CMD1H	OM_604288	CARDIOMYOPATHY, DILATED, 1H	CMD1H;CARDIOMYOPATHY, DILATED, WITH CONDUCTION DEFECT
	2	127413426	127454251	GYPC	OM_110750	GLYCOPHORIN C	GYPC;GPC;SIALOGLYCOPROTEIN, BETA GLYCOPHORIN D, INCLUDED;GYPD, INCLUDED;GPD, INCLUDED;SIALOGLYCOPROTEIN, GAMMA, INCLUDED
	2	127805599	127864903	BIN1	OM_601248	BRIDGING INTEGRATOR 1	BIN1;AMPHIPHYSIN II;AMPH2;BOX-DEPENDENT MYC-INTERACTING PROTEIN 1;AMPHIPHYSIN-LIKE, FORMERLY;AMPHL, FORMERLY
	2	128014866	128051752	ERCC3	OM_133510	EXCISION REPAIR, COMPLEMENTING DEFECTIVE, IN CHINESE HAMSTER, 3	ERCC3;XPB GENE;XPB
	2	128099902	128100051	NMTC1	OM_606240	THYROID CARCINOMA, NONMEDULLARY, SUSCEPTIBILITY TO, 1	NONMEDULLARY THYROID CARCINOMA 1;NMTC1
	2	128175996	128186822	PROC	OM_612283	PROTEIN C	PROC;PC
	2	129023054	129076171	HS6ST1	OM_604846	HEPARAN SULFATE 6-O-SULFOTRANSFERASE 1	HS6ST1;HS6ST
	2	131349738	131357148	CFC1	OM_605194	CRYPTIC PROTEIN	CFC1;CRYPTIC, MOUSE, HOMOLOG OF;CRYPTIC
	2	135809835	135928280	RAB3GAP1	OM_602536	RAB3 GTPase-ACTIVATING PROTEIN, CATALYTIC SUBUNIT	RAB3GAP1;RAB3GAP;RAB3GAP, 130-KD SUBUNIT;RAB3GAP, CATALYTIC SUBUNIT;p130;WARBM1 GENE;KIAA0066
	2	136545415	136594750	LCT	OM_603202	LACTASE	LCT;LAC;LACTASE-PHLORIZIN HYDROLASE;LPH
	2	136597196	136634047	MCM6	OM_601806	MINICHROMOSOME MAINTENANCE COMPLEX COMPONENT 6	MCM6;MINICHROMOSOME MAINTENANCE, S. POMBE, HOMOLOG OF, 6
	2	136664252	136743254	DARS	OM_603084	ASPARTYL-tRNA SYNTHETASE	DARS;ASPRS
	2	136871919	136875725	CXCR4	OM_162643	CHEMOKINE, CXC MOTIF, RECEPTOR 4	CXCR4;NEUROPEPTIDE Y RECEPTOR Y3;NPY3R;FUSIN;D2S201E;LEUKOCYTE-DERIVED SEVEN-TRANSMEMBRANE-DOMAIN RECEPTOR;LESTR;SEVEN-TRANSMEMBRANE-SEGMENT RECEPTOR, SPLEEN;HM89;LIPOPOLYSACCHARIDE-ASSOCIATED PROTEIN 3;LAP3;LPS-ASSOCIATED PROTEIN 3
	2	138721808	138773934	HNMT	OM_605238	HISTAMINE N-METHYLTRANSFERASE	HNMT
	2	145141942	145277958	ZEB2	OM_605802	ZINC FINGER E BOX-BINDING HOMEOBOX 2	ZEB2;ZINC FINGER HOMEOBOX 1B;ZFHX1B;SMAD-INTERACTING PROTEIN 1;SMADIP1;SIP1;KIAA0569
	2	148687966	148779173	ORC4	OM_603056	ORIGIN RECOGNITION COMPLEX, SUBUNIT 4, S. CEREVISIAE, HOMOLOG OF	ORC4;ORC4-LIKE;ORC4L
	2	148778580	149271046	MBD5	OM_611472	METHYL-CpG-BINDING DOMAIN PROTEIN 5	MBD5;KIAA1461
	2	150426147	150444330	C2orf25	OM_611935	MMADHC GENE	MMADHC;CHROMOSOME 2 OPEN READING FRAME 25;C2ORF25
	2	152341853	152591001	NEB	OM_161650	NEBULIN	NEB
	2	152689285	152955593	CACNB4	OM_601949	CALCIUM CHANNEL, VOLTAGE-DEPENDENT, BETA-4 SUBUNIT	CACNB4
	2	156283230	183034685	AUTS5	OM_606053	AUTISM, SUSCEPTIBILITY TO, 5	AUTS5;PHRASE SPEECH DELAY, AUTISM-RELATED;AUTISM-RELATED SPEECH DELAY
	2	157291965	157442915	GPD2	OM_138430	GLYCEROL-3-PHOSPHATE DEHYDROGENASE 2	GPD2;GLYCEROPHOSPHATE DEHYDROGENASE-2 Ca(2+)-RESPONSIVE MITOCHONDRIAL FAD-LINKED;GPD, MITOCHONDRIAL;GPDM;GDH2
	2	158592958	158732374	ACVR1	OM_102576	ACTIVIN A RECEPTOR, TYPE I	ACVR1;ACTIVIN A RECEPTOR, TYPE II-LIKE KINASE 2;ACVRLK2;ACTIVIN RECEPTOR-LIKE KINASE 2;ALK2
	2	162999379	163008914	GCG	OM_138030	GLUCAGON	GCG GLUCAGON-LIKE PEPTIDE 1, INCLUDED;GLP1, INCLUDED;GLUCAGON-LIKE PEPTIDE 2, INCLUDED;GLP2, INCLUDED
	2	163815518	163815678	DFNA16	OM_603964	DEAFNESS, AUTOSOMAL DOMINANT 16	DFNA16
	2	165827211	184142623	DFNB27	OM_605818	DEAFNESS, AUTOSOMAL RECESSIVE 27	DFNB27
	2	165986659	166248820	SCN2A1	OM_182390	SODIUM CHANNEL, VOLTAGE-GATED, TYPE II, ALPHA SUBUNIT	SCN2A;SODIUM CHANNEL, BRAIN TYPE II, ALPHA SUBUNIT;NAC2;NAV1.2;SODIUM CHANNEL, NEURONAL TYPE II, ALPHA SUBUNIT-1, FORMERLY;SCN2A1, FORMERLY
	2	166604313	166650803	GALNT3	OM_601756	UDP-N-ACETYL-ALPHA-D-GALACTOSAMINE:POLYPEPTIDE N-ACETYLGALACTOSAMINYLTRANSFERASE 3	GALNT3;GalNAc TRANSFERASE 3;GalNAcT3;POLYPEPTIDE N-ACETYLGALACTOSAMINYLTRANSFERASE 3
	2	166729872	166810348	TTC21B	OM_612014	TETRATRICOPEPTIDE REPEAT DOMAIN-CONTAINING PROTEIN 21B	TTC21B;TETRATRICOPEPTIDE REPEAT-CONTAINING HEDGEHOG MODULATOR 1;THM1
	2	166845670	167005642	SCN1A	OM_182389	SODIUM CHANNEL, NEURONAL TYPE I, ALPHA SUBUNIT	SCN1A;SODIUM CHANNEL, BRAIN TYPE I, ALPHA SUBUNIT;NAC1;NAV1.1
	2	167051695	167232497	SCN9A	OM_603415	SODIUM CHANNEL, VOLTAGE-GATED, TYPE IX, ALPHA SUBUNIT	SCN9A;NAV1.7;NEUROENDOCRINE SODIUM CHANNEL;NENA;PERIPHERAL SODIUM CHANNEL 1;PN1
	2	169779336	169887833	ABCB11	OM_603201	ATP-BINDING CASSETTE, SUBFAMILY B, MEMBER 11	ABCB11;BILE SALT EXPORT PUMP;BSEP;SISTER OF P-GLYCOPROTEIN;SPGP
	2	169983619	170219123	LRP2	OM_600073	LOW DENSITY LIPOPROTEIN RECEPTOR-RELATED PROTEIN 2	LRP2;GLYCOPROTEIN 330;MEGALIN
	2	170335967	170363165	BBS5	OM_603650	BBS5 GENE	BBS5
	2	171493405	176862505	MMDK	OM_156232	MESOMELIC DYSPLASIA, KANTAPUTRA TYPE	MMDK;MDK;MESOMELIC DYSPLASIA WITH ANKLE, CARPAL, AND TARSAL SYNOSTOSIS;MESOMELIC DYSPLASIA, THAI TYPE
	2	171673200	171717661	GAD1	OM_605363	GLUTAMATE DECARBOXYLASE 1	GAD1;GAD;GLUTAMATE DECARBOXYLASE, BRAIN, 67-KD;GAD67
	2	172290761	172341562	C2orf37	OM_612515	DDB1- AND CUL4-ASSOCIATED FACTOR 17	DCAF17;CHROMOSOME 2 OPEN READING FRAME 37;C2ORF37
	2	172639915	172750816	SLC25A12	OM_603667	SOLUTE CARRIER FAMILY 25 (MITOCHONDRIAL CARRIER, ARALAR), MEMBER 12	SLC25A12;ARALAR;ASPARTATE-GLUTAMATE CARRIER ISOFORM 1, MITOCHONDRIAL;AGC1
	2	173291954	173371181	ITGA6	OM_147556	INTEGRIN, ALPHA-6	ITGA6;CD49F
	2	175424302	175547667	WIPF1	OM_602357	WAS/WASL-INTERACTING PROTEIN FAMILY, MEMBER 1	WIPF1;WISKOTT-ALDRICH SYNDROME PROTEIN-INTERACTING PROTEIN;WASPIP;WASP-INTERACTING PROTEIN;WIP
	2	175612320	175629200	CHRNA1	OM_100690	CHOLINERGIC RECEPTOR, NICOTINIC, ALPHA POLYPEPTIDE 1	CHRNA1;CHRNA;ACETYLCHOLINE RECEPTOR, MUSCLE, ALPHA SUBUNIT;ACHRA
	2	175664042	175870671	CHN1	OM_118423	CHIMERIN 1	CHN1;N-CHIMERIN;CHN;CHIMERIN, ALPHA-1;GTPase-ACTIVATING PROTEIN, RHO, 2;ARHGAP2;RHO GTPase-ACTIVATING PROTEIN 2;RHOGAP2 CHIMERIN, ALPHA-2, INCLUDED
	2	176957532	176960666	HOXD13	OM_142989	HOMEOBOX D13	HOXD13;HOMEOBOX 4I;HOX4I
	2	176981492	176984670	HOXD10	OM_142984	HOMEOBOX D10	HOXD10;HOMEOBOX 4D;HOX4D;Hox-4.4, MOUSE, HOMOLOG OF
	2	177015122	177017951	HOXD4	OM_142981	HOMEOBOX D4	HOXD4;HOMEOBOX 4B;HOX4B;Hox-4.2, MOUSE, HOMOLOG OF;HOMEOBOX X
	2	178257471	178408564	AGPS	OM_603051	ALKYLGLYCERONE-PHOSPHATE SYNTHASE	AGPS;ALKYLDIHYDROXYACETONEPHOSPHATE SYNTHASE;ADHAPS;ALKYL-DHAP SYNTHASE
	2	178487977	178973066	PDE11A	OM_604961	PHOSPHODIESTERASE 11A	PDE11A;PDE11A1 PDE11A2, INCLUDED;PDE11A3, INCLUDED
	2	179296141	179315958	PRKRA	OM_603424	PROTEIN KINASE, INTERFERON-INDUCIBLE DOUBLE-STRANDED RNA-DEPENDENT ACTIVATOR	PRKRA;PROTEIN ACTIVATOR OF INTERFERON-INDUCED PROTEIN KINASE;PACT;PKR PROTEIN ACTIVATOR;RAX
	2	179316163	179326149	PJVK	OM_610219	DFNB59 GENE	PEJVAKIN;PJVK
	2	179390716	179672150	TTN	OM_188840	TITIN	TTN;CONNECTIN
	2	182401399	182521834	CERKL	OM_608381	CERAMIDE KINASE-LIKE	CERKL
	2	182540833	182545392	NEUROD1	OM_601724	NEUROGENIC DIFFERENTIATION 1	NEUROD1;NEUROD;BETA-CELL E-BOX TRANSACTIVATOR 2;BETA2
	2	183698002	183731498	FRZB	OM_605083	FRIZZLED-RELATED PROTEIN	FRZB;FRIZZLED-RELATED PROTEIN 1;FRZB1;SECRETED FRIZZLED-RELATED PROTEIN 3;SFRP3
	2	188231596	188231870	IDDM7	OM_600321	DIABETES MELLITUS, INSULIN-DEPENDENT, 7	IDDM7;INSULIN-DEPENDENT DIABETES MELLITUS 7
	2	189544464	191644853	ARVD4	OM_602087	ARRHYTHMOGENIC RIGHT VENTRICULAR DYSPLASIA, FAMILIAL, 4	ARVD4;ARRHYTHMOGENIC RIGHT VENTRICULAR CARDIOMYOPATHY 4;ARVC4
	2	189839099	189877472	COL3A1	OM_120180	COLLAGEN, TYPE III, ALPHA-1	COL3A1;COLLAGEN, FETAL;COLLAGEN, BLOOD VESSEL
	2	189896641	190044668	COL5A2	OM_120190	COLLAGEN, TYPE V, ALPHA-2	COL5A2;AB COLLAGEN;COLLAGEN, FETAL MEMBRANE, A POLYPEPTIDE
	2	190425316	190448478	SLC40A1	OM_604653	SOLUTE CARRIER FAMILY 40 (IRON-REGULATED TRANSPORTER), MEMBER 1	SLC40A1;FERROPORTIN 1;FPN1;IRON-REGULATED TRANSPORTER 1;IREG1;SOLUTE CARRIER FAMILY 11 (PROTON-COUPLED DIVALENT METAL ION TRANSPORTER), MEMBER 3, FORMERLY;SLC11A3, FORMERLY
	2	190920426	190927455	GDF8	OM_601788	MYOSTATIN	MSTN;GROWTH/DIFFERENTIATION FACTOR 8;GDF8
	2	191069355	191184771	HIBCH	OM_610690	3-@HYDROXYISOBUTYRYL-CoA HYDROLASE	HIBCH;BETA-HYDROXYISOBUTYRYL-COENZYME A HYDROLASE;HIBYL-CoA-H
	2	191833762	191878976	STAT1	OM_600555	SIGNAL TRANSDUCER AND ACTIVATOR OF TRANSCRIPTION 1	STAT1
	2	191894302	192037404	STAT4	OM_600558	SIGNAL TRANSDUCER AND ACTIVATOR OF TRANSCRIPTION 4	STAT4
	2	198256698	198299815	SF3B1	OM_605590	SPLICING FACTOR 3B, SUBUNIT 1	SF3B1;SF3B, 155-KD SUBUNIT;SF3B155;SPLICEOSOME-ASSOCIATED PROTEIN, 155-KD;SAP155
	2	198351308	198364998	HSPD1	OM_118190	HEAT-SHOCK 60-KD PROTEIN 1	HSPD1;HSP60;CHAPERONIN, 60-KD;CPN60;GroEL, E. COLI, HOMOLOG OF
	2	200134223	200335989	SATB2	OM_608148	SPECIAL AT-RICH SEQUENCE-BINDING PROTEIN 2	SATB2;KIAA1034
	2	201936462	201950473	NDUFB3	OM_603839	NADH-UBIQUINONE OXIDOREDUCTASE 1 BETA SUBCOMPLEX, 3	NDUFB3
	2	202047621	202094129	CASP10	OM_601762	CASPASE 10, APOPTOSIS-RELATED CYSTEINE PROTEASE	CASP10;MCH4 CASPASE 10, ISOFORM B, INCLUDED;CASP10B, INCLUDED;FADD-LIKE ICE 2, INCLUDED;FLICE2, INCLUDED
	2	202098166	202152434	CASP8	OM_601763	CASPASE 8, APOPTOSIS-RELATED CYSTEINE PROTEASE	CASP8;MORT1-ASSOCIATED CED3 HOMOLOG;MACH;FADD-HOMOLOGOUS ICE/CED3-LIKE PROTEASE;FADD-LIKE ICE;FLICE;MCH5
	2	202484907	202508252	TMEM237	OM_614423	TRANSMEMBRANE PROTEIN 237	TMEM237;ALS2 CHROMOSOME REGION GENE 4;ALS2CR4
	2	202564986	202645895	ALS2	OM_606352	ALSIN	ALS2 GENE;KIAA1563
	2	203070903	203103322	SUMO1	OM_601912	SMALL UBIQUITIN-LIKE MODIFIER 1	SUMO1;UBIQUITIN-LIKE 1;UBL1;SMT3, YEAST, HOMOLOG 3;SMT3H3;SMT3C;SENTRIN;PIC1
	2	203241033	203432474	BMPR2	OM_600799	BONE MORPHOGENETIC PROTEIN RECEPTOR, TYPE II	BMPR2
	2	204732511	204738683	CTLA4	OM_123890	CYTOTOXIC T LYMPHOCYTE-ASSOCIATED 4	CTLA4;CD152 CYTOTOXIC T LYMPHOCYTE-ASSOCIATED 4, SOLUBLE ISOFORM, INCLUDED
	2	204801454	204826302	ICOS	OM_604558	INDUCIBLE T-CELL COSTIMULATOR	ICOS;INDUCIBLE COSTIMULATOR;ACTIVATION-INDUCIBLE LYMPHOCYTE IMMUNOMEDIATORY MOLECULE;AILIM
	2	206987803	207024243	NDUFS1	OM_157655	NADH-UBIQUINONE OXIDOREDUCTASE Fe-S PROTEIN 1	NDUFS1;COMPLEX I, MITOCHONDRIAL RESPIRATORY CHAIN, 75-KD SUBUNIT
	2	207630112	207660913	FASTKD2	OM_612322	FAST KINASE DOMAIN-CONTAINING PROTEIN 2	FASTKD2;KIAA0971
	2	208394616	208470284	CREB1	OM_123810	cAMP RESPONSE ELEMENT-BINDING PROTEIN 1	CREB1;CREB CREB/EWS FUSION GENE, INCLUDED
	2	208986331	208989313	CRYGD	OM_123690	CRYSTALLIN, GAMMA-D	CRYGD;CRYSTALLIN, GAMMA-4;CRYG4
	2	208992861	208994554	CRYGC	OM_123680	CRYSTALLIN, GAMMA-C	CRYGC;CRYSTALLIN, GAMMA-3;CRYG3
	2	209007297	209010877	CRYGB	OM_123670	CRYSTALLIN, GAMMA-B	CRYGB;CRYSTALLIN, GAMMA-2;CRYG2
	2	209100951	209120478	IDH1	OM_147700	ISOCITRATE DEHYDROGENASE 1	IDH1;ISOCITRATE DEHYDROGENASE, NADP(+)-SPECIFIC, SOLUBLE;PEROXISOMAL ISOCITRATE DEHYDROGENASE;PICD;ISOCITRATE DEHYDROGENASE, NADP(+)-DEPENDENT, CYTOSOLIC;IDPC;ICDC
	2	209130990	209223475	PIKFYVE	OM_609414	PHOSPHOINOSITIDE KINASE, FYVE FINGER-CONTAINING	PIKFYVE;PHOSPHATIDYLINOSITOL 3-PHOSPHATE 5-KINASE, TYPE III;PIP5K3;FAB1, S. CEREVISIAE, HOMOLOG OF;FAB1;KIAA0981
	2	211342406	211543831	CPS1	OM_608307	CARBAMOYL PHOSPHATE SYNTHETASE I	CPS1 VENOOCCLUSIVE DISEASE AFTER BONE MARROW TRANSPLANTATION, SUSCEPTIBILITY TO, INCLUDED
	2	215590370	215674428	BARD1	OM_601593	BRCA1-ASSOCIATED RING DOMAIN 1	BARD1
	2	215796266	216003151	ABCA12	OM_607800	ATP-BINDING CASSETTE, SUBFAMILY A, MEMBER 12	ABCA12
	2	216176679	216214496	ATIC	OM_601731	5-@AMINOIMIDAZOLE-4-CARBOXAMIDE RIBONUCLEOTIDE FORMYLTRANSFERASE/IMP CYCLOHYDROLASE	ATIC;AICARFT/IMPCHASE;AICAR TRANSFORMYLASE/IMP CYCLOHYDROLASE;PURH
	2	216225177	216300890	FN1	OM_135600	FIBRONECTIN 1	FN1;FN;LARGE, EXTERNAL, TRANSFORMATION-SENSITIVE PROTEIN;LETS
	2	217277137	217347776	SMARCAL1	OM_606622	SWI/SNF-RELATED, MATRIX-ASSOCIATED, ACTIN-DEPENDENT REGULATOR OF CHROMATIN, SUBFAMILY A-LIKE PROTEIN 1	SMARCAL1;SMARCA-LIKE PROTEIN 1;HepA-RELATED PROTEIN;HARP
	2	217887163	218811746	SDTY1	OM_185900	CHROMOSOME 2q35 DUPLICATION SYNDROME	SYNDACTYLY, TYPE I;SDTY1;SD1;ZYGODACTYLY CRANIOSYNOSTOSIS, PHILADELPHIA TYPE, INCLUDED
	2	218879515	218879706	PSHK2	OM_609153	PSEUDOHYPERKALEMIA, FAMILIAL, 2, DUE TO RED CELL LEAK	PSHK2;PSEUDOHYPERKALEMIA LILLE;PSEUDOHYPERKALEMIA FALKIRK;PSEUDOHYPERKALEMIA CHISWICK
	2	219027568	219031716	IL8RA	OM_146929	CHEMOKINE, CXC MOTIF, RECEPTOR 1	CXCR1;INTERLEUKIN 8 RECEPTOR, ALPHA;IL8RA;INTERLEUKIN 8 RECEPTOR, TYPE 1;IL8R1
	2	219135115	219211516	MR1	OM_609023	MYOFIBRILLOGENESIS REGULATOR 1	MR1;PNKD;TRANSACTIVATED BY HEPATITIS C VIRUS CORE PROTEIN 2;TAHCCP2;BRAIN PROTEIN 17, MOUSE, HOMOLOG OF;BRP17;KIAA1184
	2	219246752	219261617	NRAMP1	OM_600266	SOLUTE CARRIER FAMILY 11 (PROTON-COUPLED DIVALENT METAL ION TRANSPORTER), MEMBER 1	SLC11A1;NATURAL RESISTANCE-ASSOCIATED MACROPHAGE PROTEIN 1;NRAMP1;NRAMP
	2	219283838	219314248	VIL1	OM_193040	VILLIN	VIL;VILLIN 1;VIL1
	2	219524379	219528166	BCS1L	OM_603647	BCS1, S. CEREVISIAE, HOMOLOG-LIKE	BCS1L
	2	219646472	219680016	CYP27A1	OM_606530	CYTOCHROME P450, SUBFAMILY XXVIIA, POLYPEPTIDE 1	CYP27A1;CYP27;STEROL 27-HYDROXYLASE
	2	219745255	219758651	WNT10A	OM_606268	WINGLESS-TYPE MMTV INTEGRATION SITE FAMILY, MEMBER 10A	WNT10A
	2	219756991	219757175	ACRPV	OM_102510	ACROPECTOROVERTEBRAL DYSPLASIA	ACRPV;F SYNDROME
	2	219919142	219925238	IHH	OM_600726	INDIAN HEDGEHOG	IHH
	2	219940046	220025587	NHEJ1	OM_611290	NONHOMOLOGOUS END-JOINING FACTOR 1	NHEJ1;XRCC4-LIKE FACTOR;XLF;CERNUNNOS;NEJ1, S. CEREVISIAE, HOMOLOG OF
	2	220074488	220083712	ABCB6	OM_605452	ATP-BINDING CASSETTE, SUBFAMILY B, MEMBER 6	ABCB6;MITOCHONDRIAL ABC PROTEIN 3;MTABC3
	2	220144040	220151622	DNAJB2	OM_604139	DNAJ/HSP40 HOMOLOG, SUBFAMILY B, MEMBER 2	DNAJB2;HEAT-SHOCK PROTEIN, DNAJ-LIKE 1;HSJ1;HEAT-SHOCK 40-KD PROTEIN 3;HSPF3
	2	220283099	220291461	DES	OM_125660	DESMIN	DES
	2	220415450	220436357	OBSL1	OM_610991	OBSCURIN-LIKE 1	OBSL1;KIAA0657
	2	221348479	221348659	MTBS1	OM_607949	MYCOBACTERIUM TUBERCULOSIS, SUSCEPTIBILITY TO, 1	MTBS1
	2	223064606	223163715	PAX3	OM_606597	PAIRED BOX GENE 3	PAX3;PAIRED DOMAIN GENE HuP2;HUP2 PAX3/FKHR FUSION GENE, INCLUDED
	2	225334867	225450114	CUL3	OM_603136	CULLIN 3	CUL3
	2	227596033	227664545	IRS1	OM_147545	INSULIN RECEPTOR SUBSTRATE 1	IRS1 CORONARY ARTERY DISEASE, SUSCEPTIBILITY TO, INCLUDED
	2	227867427	228029275	COL4A4	OM_120131	COLLAGEN, TYPE IV, ALPHA-4	COL4A4;COLLAGEN OF BASEMENT MEMBRANE, ALPHA-4 CHAIN
	2	228029281	228179508	COL4A3	OM_120070	COLLAGEN, TYPE IV, ALPHA-3	COL4A3;COLLAGEN OF BASEMENT MEMBRANE, ALPHA-3 CHAIN TUMSTATIN, INCLUDED;GOODPASTURE ANTIGEN, INCLUDED
	2	228549926	228582814	SLC19A3	OM_606152	SOLUTE CARRIER FAMILY 19 (THIAMINE TRANSPORTER), MEMBER 3	SLC19A3;THIAMINE TRANSPORTER 2;THTR2
	2	231033634	231090444	SP110	OM_604457	NUCLEAR BODY PROTEIN SP110	SP110;SPECKLED, 110-KD;INTRACELLULAR PATHOGEN RESISTANCE 1, MOUSE, HOMOLOG OF;IPR1 INTERFERON-INDUCED PROTEIN 41, INCLUDED;IFI41, INCLUDED;INTERFERON-INDUCED PROTEIN 75, INCLUDED;IFI75, INCLUDED
	2	232826293	233208678	DIS3L2	OM_614184	DIS3 MITOTIC CONTROL, S. CEREVISIAE, HOMOLOG-LIKE 2	DIS3L2
	2	233344537	233352532	ECEL1	OM_605896	ENDOTHELIN-CONVERTING ENZYME-LIKE 1	ECEL1;XCE
	2	233385173	233390426	PRSS56	OM_613858	PROTEASE, SERINE, 56	PRSS56
	2	233390870	233401375	CHRND	OM_100720	CHOLINERGIC RECEPTOR, NICOTINIC, DELTA POLYPEPTIDE	CHRND;ACETYLCHOLINE RECEPTOR, MUSCLE, DELTA SUBUNIT;ACHRD
	2	233404424	233411038	CHRNG	OM_100730	CHOLINERGIC RECEPTOR, NICOTINIC, GAMMA POLYPEPTIDE	CHRNG;ACETYLCHOLINE RECEPTOR, MUSCLE, GAMMA SUBUNIT;ACHRG
	2	233562015	233725287	GIGYF2	OM_612003	GRB10-INTERACTING GYF PROTEIN 2	GIGYF2;KIAA0642
	2	233630512	233641275	KCNJ13	OM_603208	POTASSIUM CHANNEL, INWARDLY RECTIFYING, SUBFAMILY J, MEMBER 13	KCNJ13;INWARDLY RECTIFYING POTASSIUM CHANNEL Kir7.1
	2	234160217	234204320	ATG16L1	OM_610767	AUTOPHAGY 16-LIKE 1	ATG16L1;APG16-LIKE;APG16L
	2	234216309	234255701	SAG	OM_181031	S-ANTIGEN	SAG;ARRESTIN;S-ARRESTIN;ROD ARRESTIN
	2	234668919	234681945	UGT1A1	OM_191740	UDP-GLYCOSYLTRANSFERASE 1 FAMILY, POLYPEPTIDE A1	UGT1A1;URIDINE DIPHOSPHATE GLYCOSYLTRANSFERASE 1 FAMILY, POLYPEPTIDE A1;URIDINE DIPHOSPHATE GLYCOSYLTRANSFERASE 1;UGT1;UDP-GLYCOSYLTRANSFERASE 1;URIDINE DIPHOSPHATE GLUCURONOSYLTRANSFERASE, BILIRUBIN;BILIRUBIN UDP-GLUCURONOSYLTRANSFERASE UDP-GLYCOSYLTRANSFERASE 1 FAMILY, POLYPEPTIDE A GENE COMPLEX, INCLUDED;UGT1A@, INCLUDED;UGT1A GENE COMPLEX, INCLUDED
	2	237235412	241168247	CHDS2	OM_608316	CORONARY HEART DISEASE, SUSCEPTIBILITY TO, 2	CHDS2
	2	238232655	238322850	COL6A3	OM_120250	COLLAGEN, TYPE VI, ALPHA-3	COL6A3
	2	238395053	238463961	MLPH	OM_606526	MELANOPHILIN	MLPH;SYNAPTOTAGMIN-LIKE PROTEIN LACKING C2 DOMAINS A;SLAC2A
	2	239152679	239198678	PER2	OM_603426	PERIOD, DROSOPHILA, HOMOLOG OF, 2	PER2
	2	239756673	239795893	TWIST2	OM_607556	TWIST, DROSOPHILA, HOMOLOG OF, 2	TWIST2;DERMIS-EXPRESSED PROTEIN 1, MOUSE, HOMOLOG OF;DERMO1
	2	239831979	239832237	TWIST2	OM_607556	TWIST, DROSOPHILA, HOMOLOG OF, 2	TWIST2;DERMIS-EXPRESSED PROTEIN 1, MOUSE, HOMOLOG OF;DERMO1
	2	239969864	240323346	HDAC4	OM_605314	HISTONE DEACETYLASE 4	HDAC4;HDACA
	2	240896789	240964819	NDUFA10	OM_603835	NADH-UBIQUINONE OXIDOREDUCTASE 1 ALPHA SUBCOMPLEX, 10	NDUFA10
	2	241526133	241538526	CAPN10	OM_605286	CALPAIN 10	CAPN10
	2	241653181	241759725	KIF1A	OM_601255	KINESIN FAMILY MEMBER 1A	KIF1A;AXONAL TRANSPORTER OF SYNAPTIC VESICLES;ATSV;UNC104, C. ELEGANS, HOMOLOG OF;UNC104;KINESIN, HEAVY CHAIN, MEMBER 1A, MOUSE, HOMOLOG OF
	2	241808162	241818536	AGXT	OM_604285	ALANINE-GLYOXYLATE AMINOTRANSFERASE	AGXT;AGXT1;AGT;SERINE-PYRUVATE AMINOTRANSFERASE;SPT;SPAT
	2	242674030	242708231	D2HGDH	OM_609186	D-2-@HYDROXYGLUTARATE DEHYDROGENASE	D2HGDH;D2HGD
	2	242792033	242801058	PDCD1	OM_600244	PROGRAMMED CELL DEATH 1	PDCD1;PD1
	3	256559	1448454	HPC5	OM_609299	PROSTATE CANCER, HEREDITARY, 5	HPC5
	3	2038447	6919572	STQTL5	OM_608982	STATURE QUANTITATIVE TRAIT LOCUS 5	STQTL5
	3	2038455	2038681	IBD9	OM_608448	INFLAMMATORY BOWEL DISEASE 9	IBD9
	3	3191317	3221401	CRBN	OM_609262	CEREBLON	CRBN
	3	3296517	3296750	MYMY1	OM_252350	MOYAMOYA DISEASE 1	MYMY1;MOYAMOYA DISEASE;MYMY;SPONTANEOUS OCCLUSION OF THE CIRCLE OF WILLIS
	3	4402829	4508966	SUMF1	OM_607939	SULFATASE-MODIFYING FACTOR 1	SUMF1;C-ALPHA-FORMYLGLYCINE-GENERATING ENZYME;FGE;FGLY-GENERATING ENZYME
	3	4535032	4889524	ITPR1	OM_147265	INOSITOL 1,4,5-TRIPHOSPHATE RECEPTOR, TYPE 1	ITPR1;IP3R;IP3R1
	3	8472081	8472690	EPRPDC	OM_608105	EPILEPSY, ROLANDIC, WITH PAROXYSMAL EXERCISE-INDUCED DYSTONIA AND WRITER'S CRAMP	EPRPDC;RE-PED-WC
	3	8775486	8788451	CAV3	OM_601253	CAVEOLIN 3	CAV3;M-CAVEOLIN
	3	9365445	10554225	OVCAS1	OM_607893	OVARIAN CANCER, SUSCEPTIBILITY TO, 1	OVCAS1
	3	9691117	9744078	MTMR14	OM_611089	MYOTUBULARIN-RELATED PROTEIN 14	MTMR14;C3ORF29;EGG-DERIVED TYROSINE PHOSPHATASE, DROSOPHILA, HOMOLOG OF;HJUMPY
	3	9791628	9829468	OGG1	OM_601982	8-@OXOGUANINE DNA GLYCOSYLASE	OGG1;8-@HYDROXYGUANINE DNA GLYCOSYLASE
	3	9975478	9987097	CRELD1	OM_607170	CYSTEINE-RICH PROTEIN WITH EGF-LIKE DOMAINS 1	CRELD1;CIRRIN
	3	10068113	10143614	FANCD2	OM_613984	FANCD2 GENE	FANCD2
	3	10183319	10195354	VHL	OM_608537	VHL GENE	VHL
	3	10327434	10334631	GHRL	OM_605353	GHRELIN	GHRL;GROWTH HORMONE SECRETAGOGUE RECEPTOR LIGAND;MOTILIN-RELATED PEPTIDE OBESTATIN, INCLUDED
	3	10365707	10733131	ATP2B2	OM_108733	ATPase, Ca(2+)-TRANSPORTING, PLASMA MEMBRANE, 2	ATP2B2;PLASMA MEMBRANE Ca(2+)-ATPase, TYPE 2;PMCA2
	3	12182150	12233532	SYN2	OM_600755	SYNAPSIN II	SYN2
	3	12329349	12475855	PPARG	OM_601487	PEROXISOME PROLIFERATOR-ACTIVATED RECEPTOR-GAMMA	PPARG PPARG1, INCLUDED;PPARG2, INCLUDED;PPARG3, INCLUDED;PAX8/PPARG FUSION GENE, INCLUDED
	3	12517748	12580672	TSEN2	OM_608753	tRNA SPLICING ENDONUCLEASE 2, S. CEREVISIAE, HOMOLOG OF	TSEN2;SEN2, YEAST, HOMOLOG OF;SEN2
	3	12625100	12705700	RAF1	OM_164760	V-RAF-1 MURINE LEUKEMIA VIRAL ONCOGENE HOMOLOG 1	RAF1;ONCOGENE RAF1;TRANSFORMING REPLICATION-DEFECTIVE MURINE RETROVIRUS 3611-MSV;ONCOGENE MIL;CRAF RAF1/SRGAP3 FUSION GENE, INCLUDED
	3	13860082	13921618	WNT7A	OM_601570	WINGLESS-TYPE MMTV INTEGRATION SITE FAMILY, MEMBER 7A	WNT7A
	3	14166440	14185180	TMEM43	OM_612048	TRANSMEMBRANE PROTEIN 43	TMEM43;LUMA
	3	14186647	14220172	XPC	OM_613208	XPC GENE	XPC;XPCC GENE;RAD4, YEAST, HOMOLOG OF;RAD4
	3	15491640	15563277	COLQ	OM_603033	COLLAGENIC TAIL OF ENDPLATE ACETYLCHOLINESTERASE	COLQ;ACETYLCHOLINESTERASE-ASSOCIATED COLLAGEN
	3	15642864	15689147	BTD	OM_609019	BIOTINIDASE	BTD
	3	16628299	16647006	DAZL	OM_601486	DELETED IN AZOOSPERMIA-LIKE	DAZL;DAZLA;DELETED IN AZOOSPERMIA HOMOLOG;DAZH;SPGYLA
	3	16849406	16849588	HSN1B	OM_608088	NEUROPATHY, HEREDITARY SENSORY AND AUTONOMIC, TYPE I, WITH COUGH AND GASTROESOPHAGEAL REFLUX	NEUROPATHY, HEREDITARY SENSORY AND AUTONOMIC, TYPE IB;HSAN1B;NEUROPATHY, HEREDITARY SENSORY, TYPE IB;HSN1B
	3	24158644	24536772	THRB	OM_190160	THYROID HORMONE RECEPTOR, BETA	THRB;V-ERB-A AVIAN ERYTHROBLASTIC LEUKEMIA VIRAL ONCOGENE HOMOLOG 2;ERBA2;ONCOGENE ERBA2;ERBA-BETA
	3	30647994	30735634	TGFBR2	OM_190182	TRANSFORMING GROWTH FACTOR-BETA RECEPTOR, TYPE II	TGFBR2
	3	32148003	32210207	GPD1L	OM_611778	GLYCEROL-3-PHOSPHATE DEHYDROGENASE 1-LIKE	GPD1L;KIAA0089
	3	32165239	32165375	ASPG3	OM_608781	ASPERGER SYNDROME, SUSCEPTIBILITY TO, 3	ASPG3
	3	33038100	33138694	GLB1	OM_611458	GALACTOSIDASE, BETA-1	GLB1;BETA-GALACTOSIDASE-1 ELASTIN-BINDING PROTEIN, INCLUDED;EBP, INCLUDED;S-GAL, INCLUDED;ELASTIN RECEPTOR 1, INCLUDED
	3	33155450	33189265	CRTAP	OM_605497	CARTILAGE-ASSOCIATED PROTEIN	CRTAP;CASP
	3	34624405	34624589	PSORS5	OM_604316	PSORIASIS 5, SUSCEPTIBILITY TO	PSORS5
	3	37034841	37092337	MLH1	OM_120436	MutL, E. COLI, HOMOLOG OF, 1	MLH1
	3	38048987	38071154	PLCD1	OM_602142	PHOSPHOLIPASE C, DELTA-1	PLCD1
	3	38080497	38164228	DLEC1	OM_604050	DELETED IN LUNG AND ESOPHAGEAL CANCER 1	DLEC1;DLC1
	3	38179969	38184513	MYD88	OM_602170	MYELOID DIFFERENTIATION PRIMARY RESPONSE GENE 88	MYD88
	3	38495790	38534633	ACVR2B	OM_602730	ACTIVIN A RECEPTOR, TYPE IIB	ACVR2B;ACTRIIB
	3	38589553	38691164	SCN5A	OM_600163	SODIUM CHANNEL, VOLTAGE-GATED, TYPE V, ALPHA SUBUNIT	SCN5A;NAV1.5
	3	39028613	44613968	MHB	OM_255160	MYOPATHY, MYOSIN STORAGE, AUTOSOMAL RECESSIVE	MSMB;MYOPATHY, HYALINE BODY, AUTOSOMAL RECESSIVE
	3	39304985	39323226	CX3CR1	OM_601470	CHEMOKINE, CX3C MOTIF, RECEPTOR 1	CX3CR1;FRACTALKINE RECEPTOR CX3CR1;G PROTEIN-COUPLED RECEPTOR 13;GPR13;G PROTEIN-COUPLED RECEPTOR V28;V28
	3	39424815	39438819	SLC25A38	OM_610819	SOLUTE CARRIER FAMILY 25, MEMBER 38	SLC25A38
	3	41236401	41281939	CTNNB1	OM_116806	CATENIN, BETA-1	CTNNB1;CADHERIN-ASSOCIATED PROTEIN, BETA;CTNNB
	3	42727011	42733938	KLHL40	OM_615340	KELCH-LIKE 40: KLHL40	SARCOSYNAPSIN;SYRP;KELCH REPEAT AND BTB/POZ DOMAINS-CONTAINING PROTEIN 5;KBTBD5
	3	43120721	43147575	GTDC2	OM_614828	PROTEIN O-MANNOSE BETA-1,4-N-ACETYLGLUCOSAMINYLTRANSFERASE 2	POMGNT2;GLYCOSYLTRANSFERASE-LIKE DOMAIN-CONTAINING PROTEIN 2;GTDC2;CHROMOSOME 3 OPEN READING FRAME 39;C3ORF39;AGO61
	3	43407818	43663560	ANO10	OM_613726	ANOCTAMIN 10	ANO10;TRANSMEMBRANE PROTEIN 16K;TMEM16K
	3	43732375	43764217	ABHD5	OM_604780	ABHYDROLASE DOMAIN-CONTAINING 5	ABHD5;COMPARATIVE GENE IDENTIFICATION 58;CGI58;NCIE2 GENE;NCIE2
	3	45430053	45590334	LARS2	OM_604544	LEUCYL-tRNA SYNTHETASE 2	LARS2;LEUCYL-tRNA SYNTHETASE, MITOCHONDRIAL;MITOCHONDRIAL LEURS
	3	45796941	45838039	SLC6A20	OM_605616	SOLUTE CARRIER FAMILY 6 (PROLINE IMINO TRANSPORTER), MEMBER 20	SLC6A20;X TRANSPORTER PROTEIN 3;XT3
	3	45959391	46037316	FYCO1	OM_607182	FYVE AND COILED-COIL DOMAIN CONTAINING 1	FYCO1
	3	46395235	46402413	CCR2	OM_601267	CHEMOKINE, CC MOTIF, RECEPTOR 2	CCR2;CMKBR2;CKR2;MONOCYTE CHEMOTACTIC PROTEIN 1 RECEPTOR;MCP1 RECEPTOR CCR2A, INCLUDED;CKR2A, INCLUDED;CCR2B, INCLUDED;CKR2B, INCLUDED
	3	46411633	46417697	CCR5	OM_601373	CHEMOKINE, CC MOTIF, RECEPTOR 5	CCR5;CC CHEMOKINE RECEPTOR 5;CCCKR5;CMKBR5;CKR5
	3	46616045	46623953	TDGF1	OM_187395	TERATOCARCINOMA-DERIVED GROWTH FACTOR 1	TDGF1;CRIPTO GROWTH FACTOR;CRGF FOREBRAIN DEFECTS, INCLUDED
	3	46742823	46752413	TMIE	OM_607237	TRANSMEMBRANE INNER EAR-EXPRESSED GENE	TMIE
	3	46899357	46904973	MYL3	OM_160790	MYOSIN, LIGHT CHAIN 3, ALKALI, VENTRICULAR, SKELETAL, SLOW	MYL3;ESSENTIAL LIGHT CHAIN OF MYOSIN;ELC OF MYOSIN;MYOSIN, LIGHT CHAIN 1, SLOW, B;MLC1SB;MYOSIN, LIGHT CHAIN 1, VENTRICULAR;MLC1V
	3	46919236	46945289	PTHR1	OM_168468	PARATHYROID HORMONE 1 RECEPTOR	PTH1R;PARATHYROID HORMONE RECEPTOR 1;PTHR1;PTH RECEPTOR;PTHR;PARATHYROID HORMONE/PARATHYROID HORMONE-RELATED PROTEIN RECEPTOR;PTH/PTHRP RECEPTOR
	3	47021173	47051194	NBEAL2	OM_614169	NEUROBEACHIN-LIKE 2	NBEAL2;KIAA0540
	3	48506919	48509044	TREX1	OM_606609	3-PRIME @REPAIR EXONUCLEASE 1	TREX1;DNase III
	3	48601506	48632593	COL7A1	OM_120120	COLLAGEN, TYPE VII, ALPHA-1	COL7A1;LONG-CHAIN COLLAGEN;LC COLLAGEN
	3	48894356	48936426	SLC25A20	OM_613698	SOLUTE CARRIER FAMILY 25 (CARNITINE/ACYLCARNITINE TRANSLOCASE), MEMBER 20	SLC25A20;CARNITINE-ACYLCARNITINE TRANSLOCASE;CACT;CARNITINE-ACYLCARNITINE CARRIER;CAC
	3	49057908	49060928	NDUFAF3	OM_612911	NADH DEHYDROGENASE (UBIQUINONE) COMPLEX I, ASSEMBLY FACTOR 3	NDUFAF3;NADH DEHYDROGENASE 1 ALPHA SUBCOMPLEX, ASSEMBLY FACTOR 3
	3	49061758	49066875	IMPDH2	OM_146691	IMP DEHYDROGENASE 2	IMPDH2;INOSINE-5-PRIME-MONOPHOSPHATE DEHYDROGENASE, TYPE II;IMPD2;IMPDHII IMPDH2 ENZYME ACTIVITY, VARIATION IN, INCLUDED
	3	49158547	49170599	LAMB2	OM_150325	LAMININ, BETA-2	LAMB2;LAMININ S;LAMS
	3	49208987	49213919	KLHDC8B	OM_613169	KELCH DOMAIN-CONTAINING PROTEIN 8B	KLHDC8B
	3	49394609	49395791	GPX1	OM_138320	GLUTATHIONE PEROXIDASE	GPX1
	3	49454211	49460111	AMT	OM_238310	AMINOMETHYLTRANSFERASE	AMT;GLYCINE CLEAVAGE SYSTEM T PROTEIN;GCST
	3	49506136	49573051	DAG1	OM_128239	DYSTROPHIN-ASSOCIATED GLYCOPROTEIN 1	DAG1;DAG;DYSTROGLYCAN, ALPHA;AGRIN RECEPTOR;AGRNR DYSTROGLYCAN, BETA, INCLUDED
	3	50229043	50235129	GNAT1	OM_139330	GUANINE NUCLEOTIDE-BINDING PROTEIN, ALPHA-TRANSDUCING ACTIVITY POLYPEPTIDE 1	GNAT1;G PROTEIN, ALPHA-TRANSDUCING 1;TRANSDUCIN, ROD-SPECIFIC, ALPHA POLYPEPTIDE
	3	50264120	50296786	GNAI2	OM_139360	GUANINE NUCLEOTIDE-BINDING PROTEIN, ALPHA-INHIBITING ACTIVITY POLYPEPTIDE 2	GNAI2;G PROTEIN, ALPHA-INHIBITING 2B;GNAI2B
	3	50337320	50349812	HYAL1	OM_607071	HYALURONOGLUCOSAMINIDASE 1	HYAL1;HYALURONIDASE 1
	3	50367217	50378367	RASSF1	OM_605082	RAS ASSOCIATION DOMAIN FAMILY PROTEIN 1	RASSF1;RASSF1A
	3	50643885	50649262	CISH	OM_602441	CYTOKINE-INDUCIBLE SH2-CONTAINING PROTEIN	CISH;CIS
	3	52017300	52023218	ACY1	OM_104620	AMINOACYLASE 1	ACY1;N-ACYL-L-AMINO ACID AMIDOHYDROLASE;ACYLASE
	3	52017437	115124441	KTCN3	OM_608586	KERATOCONUS 3	KTCN3
	3	52109249	52188720	POC1A	OM_614783	POC1 CENTRIOLAR PROTEIN, CHLAMYDOMONAS, HOMOLOG OF, A	POC1A;PIX2;PROTEOME OF CENTRIOLE 1A
	3	52321836	52329272	GLYCTK	OM_610516	GLYCERATE KINASE	GLYCTK;GLYCTK1 GLYCTK2, INCLUDED
	3	52435020	52444121	BAP1	OM_603089	BRCA1-ASSOCIATED PROTEIN 1	BAP1
	3	52485107	52488057	TNNC1	OM_191040	TROPONIN C, SLOW	TNNC1;TROPONIN C, SLOW-TWITCH SKELETAL MUSCLE;TROPONIN C, CARDIAC;TNC
	3	52847006	52864717	ITIH4	OM_600564	INTER-ALPHA-TRYPSIN INHIBITOR, HEAVY CHAIN 4	ITIH4;INTER-ALPHA-TRYPSIN INHIBITOR, HEAVY CHAIN-LIKE, 1;ITIHL1;INTER-ALPHA-TRYPSIN INHIBITOR, HEAVY CHAIN-RELATED PROTEIN;IHRP;PLASMA KALLIKREIN-SENSITIVE GLYCOPROTEIN 120;PK120
	3	53122499	53164480	RFT1	OM_611908	RFT1, S. CEREVISIAE, HOMOLOG OF	RFT1
	3	53529076	53847179	CACNA1D	OM_114206	CALCIUM CHANNEL, VOLTAGE-DEPENDENT, L TYPE, ALPHA-1D SUBUNIT	CACNA1D;CALCIUM CHANNEL, L TYPE, ALPHA-1 POLYPEPTIDE, ISOFORM 2;CACNL1A2;CALCIUM CHANNEL, NEUROENDOCRINE/BRAIN-TYPE, ALPHA-1 SUBUNIT
	3	55499743	55521670	WNT5A	OM_164975	WINGLESS-TYPE MMTV INTEGRATION SITE FAMILY, MEMBER 5A	WNT5A;ONCOGENE WNT5A
	3	55710365	58981887	HSCRS2	OM_606874	HIRSCHSPRUNG DISEASE, SUSCEPTIBILITY TO, 6	HSCR6
	3	57124010	57204345	IL17RD	OM_606807	INTERLEUKIN 17 RECEPTOR D	IL17RD;SEF, ZEBRAFISH, HOMOLOG OF;SEF
	3	57231866	57261656	HESX1	OM_601802	HOMEOBOX GENE EXPRESSED IN ES CELLS	HESX1;RATHKE POUCH HOMEOBOX;RPX
	3	57994127	58157982	FLNB	OM_603381	FILAMIN B	FLNB;FILAMIN, BETA;ACTIN-BINDING PROTEIN 276/278;ABP276/278 TRUNCATED ACTIN-BINDING PROTEIN, INCLUDED;TABP, INCLUDED;ACTIN-BINDING PROTEIN, TRUNCATED, INCLUDED;FILAMIN HOMOLOG 1, INCLUDED;FH1, INCLUDED
	3	58178353	58196730	DNASE1L3	OM_602244	DEOXYRIBONUCLEASE I-LIKE 3	DNASE1L3
	3	58413357	58419579	PDHB	OM_179060	PYRUVATE DEHYDROGENASE, BETA POLYPEPTIDE	PDHB;PYRUVATE DEHYDROGENASE COMPLEX, E1 BETA POLYPEPTIDE;PHE1B
	3	63849785	63989240	ATXN7	OM_607640	ATAXIN 7	ATXN7
	3	64079526	64253859	PRICKLE2	OM_608501	PRICKLE, DROSOPHILA, HOMOLOG OF, 2	PRICKLE2;PRICKLE-LIKE 2
	3	69024363	69063112	EOGT	OM_614789	EGF DOMAIN-SPECIFIC O-LINKED N-ACETYLGLUCOSAMINE TRANSFERASE	EOGT;EOGT1;CHROMOSOME 3 OPEN READING FRAME 64;C3ORF64
	3	69788586	70017488	MITF	OM_156845	MICROPHTHALMIA-ASSOCIATED TRANSCRIPTION FACTOR	MITF;MICROPHTHALMIA, MOUSE, HOMOLOG OF;MI
	3	71003865	71633140	FOXP1	OM_605515	FORKHEAD BOX P1	FOXP1;GLUTAMINE-RICH FACTOR 1;QRF1
	3	71820806	71834357	PROK2	OM_607002	PROKINETICIN 2	PROK2;PK2;BV8
	3	75955845	77699115	ROBO2	OM_602431	ROUNDABOUT, DROSOPHILA, HOMOLOG OF, 2	ROBO2;SAX3, C. ELEGANS, HOMOLOG OF, 2;KIAA1568
	3	78909240	106990108	SSD	OM_608445	SPEECH-SOUND DISORDER	SSD
	3	81538850	81810950	GBE1	OM_607839	GLYCOGEN BRANCHING ENZYME	GBE1;GBE;1,4-@ALPHA-GLUCAN BRANCHING ENZYME;AMYLO-(1,4 to 1,6) TRANSGLUCOSIDASE;AMYLO-(1,4 to 1,6) TRANSGLYCOSYLASE
	3	86170777	101704697	DYX5	OM_606896	DYSLEXIA, SUSCEPTIBILITY TO, 5	DYX5
	3	87276413	87304698	CHMP2B	OM_609512	CHMP FAMILY, MEMBER 2B	CHMP2B;CHROMATIN-MODIFYING PROTEIN 2B;CHARGED MULTIVESICULAR BODY PROTEIN 2B;VACUOLAR PROTEIN SORTING 2, YEAST, HOMOLOG OF, B;VPS2B
	3	87308783	87325737	POU1F1	OM_173110	POU DOMAIN, CLASS 1, TRANSCRIPTION FACTOR 1	POU1F1;PITUITARY-SPECIFIC TRANSCRIPTION FACTOR 1;PIT1;GROWTH HORMONE FACTOR 1;GHF1
	3	93591881	93692934	PROS1	OM_176880	PROTEIN S	PROS1;PROTEIN S, ALPHA;PSA PROTEIN S PSEUDOGENE, INCLUDED;PROSP, INCLUDED;PROTEIN S, BETA, INCLUDED;PSB, INCLUDED;PROS2, INCLUDED
	3	93698983	93774522	ARL13B	OM_608922	ADP-RIBOSYLATION FACTOR-LIKE 13B	ARL13B;ARL2-LIKE PROTEIN 1;ARL2L1
	3	97483365	97520086	ARL6	OM_608845	ADP-RIBOSYLATION FACTOR-LIKE 6	ARL6;ARF-LIKE 6;BBS3 GENE
	3	98296677	98312470	CPOX	OM_612732	COPROPORPHYRINOGEN OXIDASE	CPOX;CPO;CPX
	3	100428128	100467811	TFG	OM_602498	TRK-FUSED GENE	TFG TRKT3 ONCOGENE, INCLUDED;TFG/NTRK1 FUSION GENE, INCLUDED;TFG/NR4A3 FUSION GENE, INCLUDED
	3	100941390	101039419	IMPG2	OM_607056	INTERPHOTORECEPTOR MATRIX PROTEOGLYCAN 2	IMPG2;SPACRCAN;IPM200
	3	111260926	111384843	CD96	OM_606037	CD96 ANTIGEN	CD96;T-CELL ACTIVATION ANTIGEN, INCREASED LATE EXPRESSION;TACTILE
	3	113847499	113918254	DRD3	OM_126451	DOPAMINE RECEPTOR D3	DRD3
	3	119013220	119138323	ARHGAP31	OM_610911	RHO GTPase-ACTIVATING PROTEIN 31	ARHGAP31;CDC42 GTPase-ACTIVATING PROTEIN;CDGAP;KIAA1204
	3	120347015	120401418	HGD	OM_607474	HOMOGENTISATE 1,2-DIOXYGENASE	HGD;HOMOGENTISIC ACID OXIDASE;HGO
	3	121488608	121553926	IQCB1	OM_609237	IQ MOTIF-CONTAINING PROTEIN B1	IQCB1;NEPHROCYSTIN 5;NPHP5;p53- AND DNA DAMAGE-REGULATED IQ MOTIF PROTEIN;PIQ;KIAA0036
	3	121706170	121741127	ILDR1	OM_609739	IMMUNOGLOBULIN-LIKE DOMAIN-CONTAINING RECEPTOR 1	ILDR1
	3	121902530	122005350	CASR	OM_601199	CALCIUM-SENSING RECEPTOR	CASR;PARATHYROID CA(2+)-SENSING RECEPTOR 1;PCAR1 HYPERCALCIURIC HYPERCALCEMIA, INCLUDED;CALCIUM, SERUM LEVEL OF, INCLUDED
	3	122044011	122060816	CSTA	OM_184600	CYSTATIN A	CSTA;STEFIN A;STFA;STF1
	3	122513901	122599986	DIRC2	OM_602773	DISRUPTED IN RENAL CARCINOMA 2	DIRC2
	3	123001143	123167924	ADCY5	OM_600293	ADENYLATE CYCLASE 5	ADCY5;ADENYLYL CYCLASE 5
	3	123331143	123603149	MYLK	OM_600922	MYOSIN LIGHT CHAIN KINASE	MYLK;MYOSIN LIGHT POLYPEPTIDE KINASE;MLCK KINASE-RELATED PROTEIN, INCLUDED;KRP, INCLUDED;TELOKIN, INCLUDED
	3	123813558	124440036	KALRN	OM_604605	KALIRIN	KALRN HUNTINGTIN-ASSOCIATED PROTEIN-INTERACTING PROTEIN, INCLUDED;HAPIP, INCLUDED;DUO, INCLUDED;SERINE/THREONINE PROTEIN KINASE WITH DBL HOMOLOGY AND PLECKSTRIN HOMOLOGY DOMAINS, INCLUDED;DUET, INCLUDED
	3	124449213	124468120	UMPS	OM_613891	URIDINE MONOPHOSPHATE SYNTHETASE	UMPS;OROTATE PHOSPHORIBOSYLTRANSFERASE;OPRT;OROTIDYLIC DECARBOXYLASE;ODC
	3	126200008	126236616	UROC1	OM_613012	UROCANASE DOMAIN-CONTAINING PROTEIN 1	UROC1;UROCANASE
	3	128198265	128212030	GATA2	OM_137295	GATA-BINDING PROTEIN 2	GATA2
	3	128444975	128533641	RAB7	OM_602298	RAS-ASSOCIATED PROTEIN RAB7	RAB7
	3	128598333	128631957	ACAD9	OM_611103	ACYL-CoA DEHYDROGENASE FAMILY, MEMBER 9	ACAD9
	3	128775459	128781254	GP9	OM_173515	GLYCOPROTEIN IX, PLATELET	GP9;PLATELET GLYCOPROTEIN IX;GP IX
	3	128886658	128902810	ZNF9	OM_116955	ZINC FINGER PROTEIN 9	ZNF9;CELLULAR RETROVIRAL NUCLEIC ACID-BINDING PROTEIN 1;CNBP1
	3	129158671	129239350	IFT122	OM_606045	INTRAFLAGELLAR TRANSPORT 122, CHLAMYDOMONAS, HOMOLOG OF	IFT122;WD REPEAT-CONTAINING PROTEIN 10;WDR10
	3	129247482	129254187	RHO	OM_180380	RHODOPSIN	RHO;OPSIN 2;OPN2
	3	129693236	129696781	TRH	OM_613879	THYROTROPIN-RELEASING HORMONE	TRH
	3	130569327	130735556	ATP2C1	OM_604384	ATPase, Ca(2+)-TRANSPORTING, TYPE 2C, MEMBER 1	ATP2C1;ATPase, Ca(2+)-SEQUESTERING;SECRETORY PATHWAY Ca(2+) ATPase 1;SPCA1;PMR1, RAT, HOMOLOG OF;KIAA1347
	3	130798838	145044959	SLSN3	OM_606995	SENIOR-LOKEN SYNDROME 3	SLSN3
	3	131181045	131221860	MRPL3	OM_607118	MITOCHONDRIAL RIBOSOMAL PROTEIN L3	MRPL3;MRL3
	3	131630365	131630522	HCFP1	OM_601471	FACIAL PARESIS, HEREDITARY CONGENITAL, 1	HCFP1;FACIAL PALSY, CONGENITAL, UNILATERAL OR BILATERAL;MOEBIUS SYNDROME 2, FORMERLY;MBS2, FORMERLY;MOBIUS SYNDROME 2, FORMERLY
	3	131720323	131720602	DFNA18	OM_606012	DEAFNESS, AUTOSOMAL DOMINANT 18	DFNA18
	3	132399453	132441303	NPHP3	OM_608002	NEPHROCYSTIN 3	NPHP3
	3	133118790	133194056	BFSP2	OM_603212	BEADED FILAMENT STRUCTURAL PROTEIN 2	BFSP2;BEADED FILAMENT STRUCTURAL PROTEIN, 49-KD;CYTOSKELETAL PROTEIN, 49-KD;CP49;CYTOSKELETAL PROTEIN, 47-KD;CP47;PHAKININ;PHAKOSIN
	3	133464977	133497850	TF	OM_190000	TRANSFERRIN	TF
	3	133651540	133748920	SLCO2A1	OM_601460	SOLUTE CARRIER ORGANIC ANION TRANSPORTER FAMILY, MEMBER 2A1	SLCO2A1;ORGANIC ANION TRANSPORTER 2A1;OATP2A1;PROSTAGLANDIN TRANSPORTER;PGT;SOLUTE CARRIER FAMILY 21 (PROSTAGLANDIN TRANSPORTER), MEMBER 2, FORMERLY;SLC21A2, FORMERLY
	3	134204575	134293855	CEP63	OM_614724	CENTROSOMAL PROTEIN, 63-KD	CEP63
	3	135969167	136056737	PCCB	OM_232050	PROPIONYL-CoA CARBOXYLASE, BETA SUBUNIT	PCCB;pccBC COMPLEMENTATION GROUP
	3	138663066	138665982	FOXL2	OM_605597	FORKHEAD TRANSCRIPTION FACTOR FOXL2	FOXL2;PITUITARY FORKHEAD FACTOR, MOUSE, HOMOLOG OF;PFRK
	3	139062861	139075888	MRPS22	OM_605810	MITOCHONDRIAL RIBOSOMAL PROTEIN S22	MRPS22;CHROMOSOME 3 OPEN READING FRAME 5;C3ORF5
	3	142168077	142297668	ATR	OM_601215	ATR GENE	ATR;ATAXIA-TELANGIECTASIA AND RAD3-RELATED;FRAP-RELATED PROTEIN 1;FRP1
	3	142984063	143567373	SLC9A9	OM_608396	SOLUTE CARRIER FAMILY 9 (SODIUM/HYDROGEN EXCHANGER), MEMBER 9	SLC9A9;SODIUM/HYDROGEN EXCHANGER 9;NHE9
	3	145787225	145879282	PLOD2	OM_601865	PROCOLLAGEN-LYSINE, 2-OXOGLUTARATE 5-DIOXYGENASE 2	PLOD2;LYSYL HYDROXYLASE 2;LH2;LYSINE HYDROXYLASE 2;TELOPEPTIDE LYSYL HYDROXYLASE;TLH
	3	148415658	148460790	AGTR1	OM_106165	ANGIOTENSIN RECEPTOR 1	AGTR1;ANGIOTENSIN II RECEPTOR, VASCULAR TYPE 1;AT2R1;ANGIOTENSIN RECEPTOR 1A;AGTR1A;AT1R ANGIOTENSIN RECEPTOR 1B, INCLUDED;AGTR1B, INCLUDED
	3	148709195	148745456	GYG1	OM_603942	GLYCOGENIN 1	GYG1
	3	148847371	148891305	HPS3	OM_606118	HPS3 GENE	HPS3;COCOA, MOUSE, HOMOLOG OF
	3	148880197	148939832	CP	OM_117700	CERULOPLASMIN	CP;FERROXIDASE
	3	150643950	150690786	CLRN1	OM_606397	CLARIN 1	CLRN1;USH3A GENE;USH3A;USH3
	3	151025260	173482938	MYP8	OM_609257	MYOPIA 8	MYP8
	3	151054631	151102600	P2RY12	OM_600515	PURINERGIC RECEPTOR P2Y, G PROTEIN-COUPLED, 12	P2RY12;PURINORECEPTOR P2Y12;P2Y12;PLATELET ADP RECEPTOR
	3	154797436	154901518	MME	OM_120520	MEMBRANE METALLOENDOPEPTIDASE	MME;COMMON ACUTE LYMPHOCYTIC LEUKEMIA ANTIGEN;CALLA;CD10;NEPRILYSIN;NEUTRAL ENDOPEPTIDASE, MEMBRANE-ASSOCIATED;NEP;ENKEPHALINASE;ATRIOPEPTIDASE
	3	155544300	155572248	SLC33A1	OM_603690	SOLUTE CARRIER FAMILY 33 (ACETYL-CoA TRANSPORTER), MEMBER 1	SLC33A1;ACETYL-CoA TRANSPORTER;ACATN;AT1
	3	155588325	155657150	GMPS	OM_600358	GUANINE MONOPHOSPHATE SYNTHETASE	GMPS;GMP SYNTHETASE GMPS/MLL FUSION GENE, INCLUDED
	3	158288953	158324249	MLF1	OM_601402	MYELOID LEUKEMIA FACTOR 1	MLF1;MYELODYSPLASIA-MYELOID LEUKEMIA FACTOR 1
	3	158362286	158410361	GFM1	OM_606639	MITOCHONDRIAL ELONGATION FACTOR G1	GFM1;ELONGATION FACTOR G1;EFG;EFG1;GFM
	3	159974774	160118028	IFT80	OM_611177	INTRAFLAGELLAR TRANSPORT 80, CHLAMYDOMONAS, HOMOLOG OF	IFT80;KIAA1374;WD REPEAT-CONTAINING PROTEIN 56;WDR56
	3	160801671	160823160	B3GALT3	OM_603094	BETA-1,3-N-ACETYLGALACTOSAMINYLTRANSFERASE 1	B3GALNT1;BETA-3-GalNAc-T1;UDP-GAL:BETA-GlcNAc BETA-1,3-GALACTOSYLTRANSFERASE, POLYPEPTIDE 3;B3GALT3;BETA-3-GALACTOSYLTRANSFERASE 3;BETA-3-GALT3;GLOBOSIDE SYNTHASE;GLOB;GB4 SYNTHASE;P ANTIGEN SYNTHASE
	3	164696686	164796283	SI	OM_609845	SUCRASE-ISOMALTASE	SI
	3	165490692	165555260	BCHE	OM_177400	BUTYRYLCHOLINESTERASE	BCHE;PSEUDOCHOLINESTERASE E1;CHE1;ACYLCHOLINE ACYLHYDROLASE BUTYRYLCHOLINESTERASE DEFICIENCY, INCLUDED;ACHOLINESTERASEMIA, INCLUDED;SUXAMETHONIUM SENSITIVITY, INCLUDED;PSEUDOCHOLINESTERASE DEFICIENCY, INCLUDED;APNEA, POSTANESTHETIC, INCLUDED;BUTYRYLCHOLINESTERASE DEFICIENCY, FLUORIDE-RESISTANT, JAPANESE TYPE, INCLUDED;HYPOCHOLINESTERASEMIA, FLUORIDE-RESISTANT, JAPANESE TYPE, INCLUDED
	3	167401692	167452693	PDCD10	OM_609118	PROGRAMMED CELL DEATH 10	PDCD10;CCM3 GENE;TFAR15
	3	167453432	167543357	SERPINI1	OM_602445	SERINE PROTEASE INHIBITOR, CLADE I, MEMBER 1	SERPINI1;PROTEASE INHIBITOR 12;PI12;NEUROSERPIN
	3	168801287	169381563	EVI1	OM_165215	ECOTROPIC VIRAL INTEGRATION SITE 1	EVI1;ONCOGENE EVI1;MURINE MYELOID LEUKEMIA-ASSOCIATED GENE EVI1, MOUSE, HOMOLOG OF
	3	169482398	169482848	TERC	OM_602322	TELOMERASE RNA COMPONENT	TERC;TELOMERASE RNA CANDIDATE 3;TRC3;TR
	3	170714137	170744768	SLC2A2	OM_138160	SOLUTE CARRIER FAMILY 2 (FACILITATED GLUCOSE TRANSPORTER), MEMBER 2	SLC2A2;GLUCOSE TRANSPORTER 2;GLUT2;GLUCOSE TRANSPORTER, LIVER/ISLET
	3	172161081	172166246	GHSR	OM_601898	GROWTH HORMONE SECRETAGOGUE RECEPTOR	GHSR
	3	172607147	172859058	SPATA16	OM_609856	SPERMATOGENESIS-ASSOCIATED PROTEIN 16	SPATA16;NYD-SP12
	3	175784801	192317104	AOMS1	OM_605552	ABDOMINAL OBESITY-METABOLIC SYNDROME 1	AOMS1;METABOLIC SYNDROME X ABDOMINAL OBESITY-METABOLIC SYNDROME QUANTITATIVE TRAIT LOCUS 1, INCLUDED;METABOLIC SYNDROME, PROTECTION AGAINST, INCLUDED
	3	178866311	178952500	PIK3CA	OM_171834	PHOSPHATIDYLINOSITOL 3-KINASE, CATALYTIC, ALPHA	PIK3CA;PHOSPHATIDYLINOSITOL 3-KINASE, CATALYTIC, 110-KD, ALPHA;p110-ALPHA;PI3K-ALPHA;PIK3-ALPHA
	3	179113876	179169371	GNB4	OM_610863	GUANINE NUCLEOTIDE-BINDING PROTEIN, BETA-4	GNB4;G PROTEIN, BETA-4 SUBUNIT;G BETA-4
	3	180331360	180397300	CCDC39	OM_613798	COILED-COIL DOMAIN-CONTAINING PROTEIN 39	CCDC39
	3	180701497	180707562	DNAJC19	OM_608977	DNAJ/HSP40 HOMOLOG, SUBFAMILY C, MEMBER 19	DNAJC19;TRANSLOCASE OF INNER MITOCHONDRIAL MEMBRANE 14, YEAST, HOMOLOG OF;TIM14
	3	181429712	181432224	SOX2	OM_184429	SRY-BOX 2	SOX2;SRY-RELATED HMG-BOX GENE 2
	3	182733006	182817373	MCCC1	OM_609010	3-@METHYLCROTONYL-CoA CARBOXYLASE 1	MCCC1;3-@METHYLCROTONYL-CoA CARBOXYLASE, ALPHA;MCCA;3-@METHYLCROTONYL-CoA CARBOXYLASE, BIOTIN-CONTAINING SUBUNIT
	3	183351847	183351998	MNG3	OM_606082	GOITER, MULTINODULAR 3	MNG3
	3	183852810	183863099	EIF2B5	OM_603945	EUKARYOTIC TRANSLATION INITIATION FACTOR 2B, SUBUNIT 5	EIF2B5;EUKARYOTIC TRANSLATION INITIATION FACTOR 2B, EPSILON;EIF2B-EPSILON
	3	183960117	183967313	ALG3	OM_608750	ALG3, S. CEREVISIAE, HOMOLOG OF	ALG3;NOT56-LIKE PROTEIN;NOT56L
	3	184032283	184053146	EIF4G1	OM_600495	EUKARYOTIC TRANSLATION INITIATION FACTOR 4-GAMMA, 1	EIF4G1;EUKARYOTIC TRANSLATION INITIATION FACTOR 4G;EIF4G;EIF4-GAMMA;EIF4GI
	3	184063973	184079439	CLCN2	OM_600570	CHLORIDE CHANNEL 2	CLCN2;CLC2
	3	184089773	184097368	THPO	OM_600044	THROMBOPOIETIN	THPO;TPO;MYELOPROLIFERATIVE LEUKEMIA VIRUS ONCOGENE LIGAND;MPL LIGAND;MEGAKARYOCYTE COLONY-STIMULATING FACTOR;MKCSF;MEGAKARYOCYTE GROWTH AND DEVELOPMENT FACTOR;MGDF
	3	185225570	185270369	LIPH	OM_607365	LIPASE H	LIPH;MEMBRANE-ASSOCIATED PHOSPHATIDIC ACID-SELECTIVE PHOSPHOLIPASE A1;MPAPLA1;PHOSPHOLIPASE A1, PHOSPHATIDIC ACID-SELECTIVE, MEMBRANE-ASSOCIATED;LPD LIPASE-RELATED PROTEIN;LPDLR
	3	185361527	185542827	IGF2BP2	OM_608289	INSULIN-LIKE GROWTH FACTOR 2 mRNA-BINDING PROTEIN 2	IGF2BP2;IGF2 mRNA-BINDING PROTEIN 2;IMP2
	3	186256232	186263049	CRYGS	OM_123730	CRYSTALLIN, GAMMA-S	CRYGS;CRYSTALLIN, GAMMA-8;CRYG8
	3	186383747	186396023	HRG	OM_142640	HISTIDINE-RICH GLYCOPROTEIN	HRG;HRGP
	3	186435098	186462199	KNG1	OM_612358	KININOGEN 1	KNG1;KININOGEN;KNG HIGH MOLECULAR WEIGHT KININOGEN, INCLUDED;HMWK, INCLUDED;HK, INCLUDED;LOW MOLECULAR WEIGHT KININOGEN, INCLUDED;LMWK, INCLUDED;LK, INCLUDED;BRADYKININ, INCLUDED;BK, INCLUDED;FITZGERALD FACTOR, INCLUDED;FLAUJEAC FACTOR, INCLUDED;WILLIAMS FACTOR, INCLUDED
	3	186560463	186576252	ADIPOQ	OM_605441	ADIPOCYTE-, C1q-, AND COLLAGEN DOMAIN-CONTAINING	ADIPOQ;ADIPOSE MOST ABUNDANT GENE TRANSCRIPT 1;APM1;GELATIN-BINDING PROTEIN, 28-KD;GBP28;ADIPONECTIN;ADPN;ACRP30;ADIPOCYTE-SPECIFIC SECRETORY PROTEIN;ACDC
	3	186933873	187009810	MASP1	OM_600521	MANNAN-BINDING LECTIN SERINE PROTEASE 1	MASP1;MASP;COMPLEMENT-ACTIVATING COMPONENT OF Ra-REACTIVE FACTOR;CRARF
	3	187439165	187463513	BCL6	OM_109565	B-CELL LYMPHOMA 6	BCL6;ZINC FINGER PROTEIN 51;ZNF51;LYMPHOMA-ASSOCIATED ZINC FINGER GENE ON CHROMOSOME 3;LAZ3 BCL6/H4FM FUSION GENE, INCLUDED;BCL6/IKAROS FUSION GENE, INCLUDED;BCL6/LCP1 FUSION GENE, INCLUDED;BLC6/IL21R FUSION GENE, INCLUDED
	3	187871097	188608460	LPP	OM_600700	LIM DOMAIN-CONTAINING PREFERRED TRANSLOCATION PARTNER IN LIPOMA	LPP;LIPOMA-PREFERRED PARTNER LPP/MLL FUSION GENE, INCLUDED;LPP/HMGIC FUSION GENE, INCLUDED
	3	189348942	189615068	TP63	OM_603273	TUMOR PROTEIN p63	TP63;TUMOR PROTEIN p73-LIKE;TP73L;p53-RELATED PROTEIN p63;p63;KET
	3	189674517	189840226	LEPREL1	OM_610341	PROLYL 3-HYDROXYLASE 2	P3H2;LEPRECAN-LIKE 1;LEPREL1
	3	190023490	190040235	CLDN1	OM_603718	CLAUDIN 1	CLDN1;SENESCENCE-ASSOCIATED EPITHELIAL MEMBRANE PROTEIN 1;SEMP1
	3	190105661	190129932	CLDN16	OM_603959	CLAUDIN 16	CLDN16;PARACELLIN 1;PCLN1
	3	191046874	191116459	CCDC50	OM_611051	COILED-COIL DOMAIN-CONTAINING PROTEIN 50	CCDC50;YMER;CHROMOSOME 3 OPEN READING FRAME 6;C3ORF6
	3	191677399	191677606	SPG14	OM_605229	SPASTIC PARAPLEGIA 14, AUTOSOMAL RECESSIVE	SPG14
	3	193310933	193415600	OPA1	OM_605290	OPA1 GENE	OPA1;KIAA0567;DYNAMIN-LIKE 120-KD PROTEIN, MITOCHONDRIAL
	3	196195654	196230639	RNF168	OM_612688	RING FINGER PROTEIN 168	RNF168
	3	197677023	197682722	RPL35A	OM_180468	RIBOSOMAL PROTEIN L35A	RPL35A
	4	619363	664681	PDE6B	OM_180072	PHOSPHODIESTERASE 6B, cGMP-SPECIFIC, ROD, BETA	PDE6B;RETINAL ROD PHOTORECEPTOR cGMP PHOSPHODIESTERASE, BETA SUBUNIT;PDEB;RD, MOUSE, HOMOLOG OF;RD1, MOUSE, HOMOLOG OF
	4	980785	998317	IDUA	OM_252800	ALPHA-L-IDURONIDASE	IDUA;IDURONIDASE, ALPHA-L
	4	1050039	1107352	RNF212	OM_612041	RING FINGER PROTEIN 212	RNF212;ZHP3, C. ELEGANS, HOMOLOG OF;ZHP3;ZIP3-RELATED PROTEIN
	4	1341043	1381837	UVSSA	OM_614632	UV-STIMULATED SCAFFOLD PROTEIN A	UVSSA;KIAA1530
	4	1723217	1746905	TACC3	OM_605303	TRANSFORMING, ACIDIC, COILED-COIL-CONTAINING PROTEIN 3	TACC3 TACC3/FGFR3 FUSION GENE, INCLUDED
	4	1795039	1810599	FGFR3	OM_134934	FIBROBLAST GROWTH FACTOR RECEPTOR 3	FGFR3 FGFR3/TACC3 FUSION GENE, INCLUDED
	4	2061239	2070816	NAT8L	OM_610647	N-ACETYLTRANSFERASE 8-LIKE	NAT8L;NAT8-LIKE;ASPARTATE N-ACETYLTRANSFERASE;CAMELL0, XENOPUS, HOMOLOG OF, 3;CML3
	4	2794750	2842823	SH3BP2	OM_602104	SH3 DOMAIN-BINDING PROTEIN 2	SH3BP2
	4	2845454	2931803	ADD1	OM_102680	ADDUCIN 1	ADD1;ADDUCIN, ALPHA
	4	3076408	3245687	HTT	OM_613004	HUNTINGTIN	HTT;IT15;HD GENE
	4	3465033	3503203	DOK7	OM_610285	DOWNSTREAM OF TYROSINE KINASE 7	DOK7;CHROMOSOME 4 OPEN READING FRAME 25;C4ORF25
	4	3768296	3770253	ADRA2C	OM_104250	ALPHA-2C-ADRENERGIC RECEPTOR	ADRA2C;ALPHA-2-ADRENERGIC RECEPTOR, RENAL TYPE CONGESTIVE HEART FAILURE AND BETA-BLOCKER RESPONSE, MODIFIER OF, INCLUDED
	4	4861392	4865663	MSX1	OM_142983	MUSCLE SEGMENT HOMEOBOX, DROSOPHILA, HOMOLOG OF, 1	MSX1;MSH, DROSOPHILA, HOMOLOG OF, 1;HOMEOBOX 7;HOX7
	4	5544531	5711275	LBN	OM_607261	EVC2 GENE	EVC2;LIMBIN;LBN
	4	5712924	5816031	EVC	OM_604831	EVC GENE	EVC;EVC1
	4	6271577	6304992	WFS1	OM_606201	WFS1 GENE	WFS1;WOLFRAMIN
	4	6415642	6960224	HDL3	OM_604802	HUNTINGTON DISEASE-LIKE 3	HDL3;HUNTINGTON DISEASE-LIKE NEURODEGENERATIVE DISORDER, AUTOSOMAL RECESSIVE
	4	6484785	13751166	SLEB3	OM_605480	SYSTEMIC LUPUS ERYTHEMATOSUS, SUSCEPTIBILITY TO, 3	SLEB3
	4	8847803	8873543	HMX1	OM_142992	H6 FAMILY HOMEOBOX 1	HMX1;HOMEOBOX GENE H6;H6;NKX5.3
	4	9783258	9785633	DRD5	OM_126453	DOPAMINE RECEPTOR D5	DRD5;DOPAMINE RECEPTOR D1B;DRD1B DYSTONIA, PRIMARY CERVICAL, INCLUDED
	4	9827848	10041872	SLC2A9	OM_606142	SOLUTE CARRIER FAMILY 2 (FACILITATED GLUCOSE TRANSPORTER), MEMBER 9	SLC2A9;GLUCOSE TRANSPORTER 9;GLUT9
	4	11523690	140868130	MHW1	OM_603663	MENTAL HEALTH WELLNESS 1	MHW1
	4	13542454	13546114	NKX3-2	OM_602183	NK3 HOMEOBOX 2	NKX3-2;BAGPIPE HOMEOBOX, DROSOPHILA, HOMOLOG OF, 1;BAPX1;NKX3.2, MOUSE, HOMOLOG OF
	4	13574849	13575228	EPPS	OM_607221	EPILEPSY, PARTIAL, WITH PERICENTRAL SPIKES	PEPS;EPPS
	4	15471489	15603594	CC2D2A	OM_612013	COILED-COIL AND C2 DOMAINS-CONTAINING PROTEIN 2A	CC2D2A;KIAA1345
	4	15969849	16085723	PROM1	OM_604365	PROMININ 1	PROM1;PROMININ, MOUSE, HOMOLOG-LIKE 1;PROML1;AC133;CD133 ANTIGEN;CD133
	4	17488016	17513857	QDPR	OM_612676	QUINOID DIHYDROPTERIDINE REDUCTASE	QDPR;DIHYDROPTERIDINE REDUCTASE;DHPR
	4	24797085	24802467	SOD3	OM_185490	SUPEROXIDE DISMUTASE 3	SOD3;SUPEROXIDE DISMUTASE, EXTRACELLULAR;EC-SOD SUPEROXIDE DISMUTASE, ELEVATED EXTRACELLULAR, INCLUDED
	4	25121627	25162204	SEPSECS	OM_613009	O-PHOSPHOSERINE tRNA-SELENOCYSTEINE tRNA SYNTHASE	SEPSECS;SOLUBLE LIVER ANTIGEN;SLA;LIVER PANCREAS ANTIGEN;LP
	4	25656853	25680735	SLC34A2	OM_604217	SOLUTE CARRIER FAMILY 34 (SODIUM/PHOSPHATE COTRANSPORTER), MEMBER 2	SLC34A2;NaPi3B
	4	26165077	26436753	RBPJ	OM_147183	RECOMBINATION SIGNAL-BINDING PROTEIN FOR IMMUNOGLOBULIN KAPPA J REGION	RBPJ;RECOMBINATION SIGNAL-BINDING PROTEIN SUPPRESSOR OF HAIRLESS, DROSOPHILA, HOMOLOG OF;RBPSUH;IMMUNOGLOBULIN KAPPA J REGION RECOMBINATION SIGNAL-BINDING PROTEIN 1;IGKJRB1;RECOMBINATION SIGNAL-BINDING PROTEIN 1 FOR J-KAPPA;RBPJK;RBPJ;C PROMOTER-BINDING FACTOR 1;CBF1
	4	34180578	35704265	BMIQ7	OM_608410	BODY MASS INDEX QUANTITATIVE TRAIT LOCUS 7	BMIQ7;OBESITY, SUSCEPTIBILITY TO
	4	38797876	38806814	TLR1	OM_601194	TOLL-LIKE RECEPTOR 1	TLR1;TOLL/INTERLEUKIN 1 RECEPTOR-LIKE;TIL
	4	39184024	39287430	WDR19	OM_608151	WD REPEAT-CONTAINING PROTEIN 19	WDR19;IFT144
	4	39460644	39479273	LIAS	OM_607031	LIPOIC ACID SYNTHASE	LIAS
	4	40352589	48614649	NPC1	OM_607107	NASOPHARYNGEAL CARCINOMA	NPCA;NPC;NASOPHARYNGEAL CANCER NASOPHARYNGEAL CARCINOMA, SUSCEPTIBILITY TO, 1, INCLUDED;NPCA1, INCLUDED
	4	40812044	41218731	APBB2	OM_602710	AMYLOID BETA A4 PRECURSOR PROTEIN-BINDING, FAMILY B, MEMBER 2	APBB2;FE65-LIKE 1;FE65L1
	4	41258898	41270446	UCHL1	OM_191342	UBIQUITIN CARBOXYL-TERMINAL ESTERASE L1	UCHL1;UBIQUITIN C-TERMINAL HYDROLASE, NEURON-SPECIFIC;PGP9.5
	4	41746099	41750987	PMX2B	OM_603851	PAIRED-LIKE HOMEOBOX 2B	PHOX2B;PAIRED MESODERM HOMEOBOX 2B;PMX2B;NEUROBLASTOMA PAIRED-TYPE HOMEOBOX GENE;NBPHOX
	4	42895283	43032675	GRXCR1	OM_613283	GLUTAREDOXIN, CYSTEINE-RICH, 1	GRXCR1
	4	46246470	46392056	GABRA2	OM_137140	GAMMA-AMINOBUTYRIC ACID RECEPTOR, ALPHA-2	GABRA2;GABA-A RECEPTOR, ALPHA-2 POLYPEPTIDE
	4	47596015	47840395	CORIN	OM_605236	CORIN, SERINE PEPTIDASE	CORIN;CRN;TRANSMEMBRANE PROTEASE, SERINE 10;TMPRSS10;ATC2;PRO-ANP-CONVERTING ENZYME
	4	47937994	48018646	CNGA1	OM_123825	CYCLIC NUCLEOTIDE-GATED CHANNEL, ALPHA-1	CNGA1;CYCLIC NUCLEOTIDE-GATED CHANNEL, PHOTORECEPTOR, cGMP-GATED, 1;CNCG1;CNCG;RETINAL ROD cGMP-GATED CHANNEL, ALPHA SUBUNIT
	4	52885752	52904485	SGCB	OM_600900	SARCOGLYCAN, BETA	SGCB;DYSTROPHIN-ASSOCIATED GLYCOPROTEIN, 43-KD
	4	54874540	54931562	CHIC2	OM_604332	CYSTEINE-RICH HYDROPHOBIC DOMAIN PROTEIN 2	CHIC2;BRX-LIKE GENE TRANSLOCATED IN LEUKEMIA;BTL BTL/ETV6 FUSION GENE, INCLUDED
	4	55095264	55164412	PDGFRA	OM_173490	PLATELET-DERIVED GROWTH FACTOR RECEPTOR, ALPHA	PDGFRA;PDGFR2 PDGFRA/BCR FUSION GENE, INCLUDED;PDGFRA/FIP1L1 FUSION GENE, INCLUDED
	4	55524095	55606881	KIT	OM_164920	V-KIT HARDY-ZUCKERMAN 4 FELINE SARCOMA VIRAL ONCOGENE HOMOLOG	KIT;KIT ONCOGENE;MAST CELL GROWTH FACTOR RECEPTOR;STEM CELL FACTOR RECEPTOR;SCFR
	4	55944426	55991762	KDR	OM_191306	KINASE INSERT DOMAIN RECEPTOR	KDR;TYROSINE KINASE GROWTH FACTOR RECEPTOR;FLK1, MOUSE, HOMOLOG OF;FLK1;VASCULAR ENDOTHELIAL GROWTH FACTOR RECEPTOR;VEGFR;VASCULAR ENDOTHELIAL GROWTH FACTOR RECEPTOR 2;VEGFR2
	4	56212388	56239267	SRD5A3	OM_611715	STEROID 5-ALPHA-REDUCTASE 3	SRD5A3;STEROID 5-ALPHA-REDUCTASE 2-LIKE 1;SRD5A2L1;SRD5A2L;POLYPRENOL REDUCTASE
	4	56262080	56292342	TMEM165	OM_614726	TRANSMEMBRANE PROTEIN 165	TMEM165;FT27
	4	56814974	56899529	CEP135	OM_611423	CENTROSOMAL PROTEIN, 135-KD	CEP135;KIAA0635
	4	57333370	57369847	SRP72	OM_602122	SIGNAL RECOGNITION PARTICLE, 72-KD	SRP72
	4	57897237	57976551	IGFBP7	OM_602867	INSULIN-LIKE GROWTH FACTOR-BINDING PROTEIN 7	IGFBP7;IGF-BINDING PROTEIN-RELATED PROTEIN 1;IGFBPRP1;MAC25;PROSTACYCLIN-STIMULATING FACTOR;PSF;ANGIOMODULIN;AGM
	4	62246967	62247099	BHD	OM_142669	HIP DYSPLASIA, BEUKES TYPE	BHD;BEUKES FAMILIAL HIP DYSPLASIA;BFHD;OSTEOARTHROPATHY, PREMATURE DEGENERATIVE, OF HIP
	4	66101999	66102172	NRCLP2	OM_605841	NARCOLEPSY 2, SUSCEPTIBILITY TO	NRCLP2
	4	68603093	68621804	GNRHR	OM_138850	GONADOTROPIN-RELEASING HORMONE RECEPTOR	GNRHR;GNRHR1;GRHR;LUTEINIZING HORMONE-RELEASING HORMONE RECEPTOR;LHRHR
	4	69402902	69434245	UGT2B17	OM_601903	URIDINE DIPHOSPHATE GLYCOSYLTRANSFERASE 2 FAMILY, MEMBER B17	UGT2B17;UDP GLYCOSYLTRANSFERASE 2 FAMILY, MEMBER B17;UDP GLUCURONOSYLTRANSFERASE 2 FAMILY, MEMBER B17
	4	71296209	71348714	MUC7	OM_158375	MUCIN 7, SALIVARY	MUC7;MUCIN, SALIVARY, LOW MOLECULAR WEIGHT
	4	71494461	71512536	ENAM	OM_606585	ENAMELIN	ENAM
	4	72053003	72437804	SLC4A4	OM_603345	SOLUTE CARRIER FAMILY 4 (SODIUM BICARBONATE COTRANSPORTER), MEMBER 4	SLC4A4;SODIUM BICARBONATE COTRANSPORTER 1;NBC1;SOLUTE CARRIER FAMILY 4 (SODIUM BICARBONATE COTRANSPORTER), MEMBER 5, FORMERLY;SLC4A5, FORMERLY SODIUM BICARBONATE COTRANSPORTER, KIDNEY, INCLUDED;KNBC, INCLUDED;KNBC1, INCLUDED;SODIUM BICARBONATE COTRANSPORTER, PANCREAS, INCLUDED;PNBC, INCLUDED;PNBC1, INCLUDED;SODIUM BICARBONATE COTRANSPORTER, HEART, INCLUDED;HHNBC, INCLUDED;HHNBC1, INCLUDED
	4	72607410	72671237	GC	OM_139200	GROUP-SPECIFIC COMPONENT	GC;VITAMIN D-BINDING PROTEIN;DBP;VDBP;VITAMIN D-BINDING ALPHA-GLOBULIN;VDBG
	4	74269972	74287129	ALB	OM_103600	ALBUMIN	ALB
	4	74301933	74321492	AFP	OM_104150	ALPHA-FETOPROTEIN	AFP
	4	76481258	76491103	C4orf26	OM_614829	CHROMOSOME 4 OPEN READING FRAME 26	C4ORF26
	4	76905864	79707633	AIS4	OM_609400	AUTOIMMUNE DISEASE, SUSCEPTIBILITY TO, 4	AIS4;VITILIGO-ASSOCIATED MULTIPLE AUTOIMMUNE DISEASE SUSCEPTIBILITY 5;VAMAS5;AUTOIMMUNE DISEASE SUSCEPTIBILITY LOCUS, CHROMOSOME 4-RELATED
	4	77079890	77135052	SCARB2	OM_602257	SCAVENGER RECEPTOR CLASS B, MEMBER 2	SCARB2;CD36 ANTIGEN-LIKE 2;CD36L2;LYSOSOMAL INTEGRAL MEMBRANE PROTEIN II;LIMPII;LIMP2
	4	78978724	79465423	FRAS1	OM_607830	FRAS1 GENE	FRAS1;FRAS1;KIAA1500
	4	79707399	86918649	LGMD1G	OM_609115	LIMB-GIRDLE MUSCULAR DYSTROPHY, TYPE 1G	LGMD1G
	4	80822771	80994626	ANTXR2	OM_608041	ANTHRAX TOXIN RECEPTOR 2	ANTXR2;CAPILLARY MORPHOGENESIS GENE 2;CMG2
	4	84184972	84206067	COQ2	OM_609825	COQ2, S. CEREVISIAE, HOMOLOG OF	COQ2;PARAHYDROXYBENZOATE-POLYPRENYLTRANSFERASE, MITOCHONDRIAL
	4	86933452	87374283	MAPK10	OM_602897	MITOGEN-ACTIVATED PROTEIN KINASE 10	MAPK10;PROTEIN KINASE, MITOGEN-ACTIVATED, 10;PRKM10;C-JUN KINASE 3;JNK3
	4	88529681	88538025	DSPP	OM_125485	DENTIN SIALOPHOSPHOPROTEIN	DSPP DENTIN PHOSPHOPROTEIN, INCLUDED;DPP, INCLUDED;DENTIN PHOSPHOPHORYN, INCLUDED;DENTIN SIALOPROTEIN, INCLUDED;DSP, INCLUDED
	4	88571454	88585513	DMP1	OM_600980	DENTIN MATRIX ACIDIC PHOSPHOPROTEIN 1	DMP1
	4	88928799	88998931	PKD2	OM_173910	POLYCYSTIN 2	PKD2;PKD2 GENE;PC2;TRPP2
	4	89011416	89152569	ABCG2	OM_603756	ATP-BINDING CASSETTE, SUBFAMILY G, MEMBER 2	ABCG2;ATP-BINDING CASSETTE TRANSPORTER, PLACENTA-SPECIFIC;ABCP;BREAST CANCER RESISTANCE PROTEIN;BCRP;MITOXANTRONE-RESISTANCE PROTEIN;MRX
	4	89178761	89205983	PPM1K	OM_611065	PROTEIN PHOSPHATASE, MAGNESIUM/MANGANESE-DEPENDENT, 1K	PPM1K;PROTEIN PHOSPHATASE, PP2C DOMAIN-CONTAINING, 1K;PROTEIN PHOSPHATASE 2C, MITOCHONDRIAL;PP2CM;PP2C-TYPE MITOCHONDRIAL PHOSPHATASE;PTMP;BRANCHED-CHAIN ALPHA-KETOACID DEHYDROGENASE PHOSPHATASE;BDP
	4	90645250	90759447	SNCA	OM_163890	SYNUCLEIN, ALPHA	SNCA;NON-A-BETA COMPONENT OF ALZHEIMER DISEASE AMYLOID, PRECURSOR OF;NACP;NON-A4 COMPONENT OF AMYLOID, PRECURSOR OF
	4	91028706	101555990	TYS	OM_181600	SCLEROTYLOSIS	TYS;SCLEROATROPHIC AND KERATOTIC DERMATOSIS OF LIMBS;HURIEZ SYNDROME;HRZ
	4	95128759	95212443	SMARCAD1	OM_612761	SWI/SNF-RELATED, MATRIX-ASSOCIATED ACTIN-DEPENDENT REGULATOR OF CHROMATIN, SUBFAMILY A, DEAD/H BOX-CONTAINING, 1	SMARCAD1;KIAA1122;ENHANCER TRAP LOCUS 1, MOUSE, HOMOLOG OF;ETL1;HUMAN HELICASE 1;HEL1
	4	95679128	96079601	BMPR1B	OM_603248	BONE MORPHOGENETIC PROTEIN RECEPTOR, TYPE IB	BMPR1B;ACTIVIN RECEPTOR-LIKE KINASE 6;ALK6
	4	99182527	99365012	RAP1GDS1	OM_179502	RAP1, GTPase-GDP DISSOCIATION STIMULATOR 1	RAP1GDS1;GTPase-GDP DISSOCIATION STIMULATOR, RAP1, 1;GDP-DISSOCIATION STIMULATOR 1;GDS1;SMGGDS RAP1GDS1/NUP98 FUSION GENE, INCLUDED
	4	99434973	99435115	MGR1	OM_157300	MIGRAINE WITH OR WITHOUT AURA, SUSCEPTIBILITY TO, 1	MGR1;MGAU;MA;MIGRAINE
	4	99799607	99851786	EIF4E	OM_133440	EUKARYOTIC TRANSLATION INITIATION FACTOR 4E	EIF4E;EUKARYOTIC TRANSLATION INITIATION FACTOR 4E FAMILY, MEMBER 1;EIF4E1;EIF4E FAMILY, MEMBER 1;EIF4E-LIKE 1;EIF4EL1;MESSENGER RNA CAP-BINDING PROTEIN EIF4E
	4	100227527	100242572	ADH1B	OM_103720	ALCOHOL DEHYDROGENASE 1B, CLASS I, BETA POLYPEPTIDE	ADH1B;ALCOHOL DEHYDROGENASE 2;ADH2;ADH, BETA SUBUNIT AERODIGESTIVE TRACT CANCER, SQUAMOUS CELL, ALCOHOL-RELATED, PROTECTION AGAINST, INCLUDED
	4	100257649	100273917	ADH1C	OM_103730	ALCOHOL DEHYDROGENASE 1C, GAMMA POLYPEPTIDE	ADH1C;ALCOHOL DEHYDROGENASE 3;ADH3;ADH, GAMMA SUBUNIT
	4	100485240	100545154	MTP	OM_157147	MICROSOMAL TRIGLYCERIDE TRANSFER PROTEIN, 88-KD	MTP;MTP, LARGE SUBUNIT;MTTP
	4	102711764	102995969	BANK1	OM_610292	B-CELL SCAFFOLD PROTEIN WITH ANKYRIN REPEATS 1	BANK1;FLJ20706;BANK
	4	103552643	103682151	MANBA	OM_609489	MANNOSIDASE, BETA A, LYSOSOMAL	MANBA;MANB1;MANNANASE;MANNASE
	4	103749224	103813964	CISD2	OM_611507	CDGSH IRON SULFUR DOMAIN PROTEIN 2	CISD2;MITONEET-RELATED 1;MINER1;ZINC FINGER PROTEIN ZCD2;ZCD2;ENDOPLASMIC RETICULUM INTERMEMBRANE SMALL PROTEIN;ERIS;NUTRIENT DEPRIVATION AUTOPHAGY FACTOR 1;NAF1
	4	104510625	104640973	TACR3	OM_162332	TACHYKININ RECEPTOR 3	TACR3;NEUROKININ 3 RECEPTOR;NK3R;NEUROKININ B RECEPTOR
	4	106067032	106200960	TET2	OM_612839	TET ONCOGENE FAMILY, MEMBER 2	TET2;KIAA1546
	4	107236767	107270382	AIMP1	OM_603605	AMINOACYL-tRNA SYNTHETASE COMPLEX-INTERACTING MULTIFUNCTIONAL PROTEIN 1	AIMP1;ARS-INTERACTING MULTIFUNCTIONAL PROTEIN 1;ENDOTHELIAL MONOCYTE-ACTIVATING POLYPEPTIDE 2;EMAP2;EMAPII;SMALL INDUCIBLE CYTOKINE SUBFAMILY E, MEMBER 1, FORMERLY;SCYE1, FORMERLY
	4	108376723	108376854	LGV2	OM_606460	LONGEVITY 2	LGV2
	4	108852716	108874617	CYP2U1	OM_610670	CYTOCHROME P450, FAMILY 2, SUBFAMILY U, POLYPEPTIDE 1	CYP2U1
	4	108910870	108956331	HADHSC	OM_601609	3-@HYDROXYACYL-CoA DEHYDROGENASE	HADH;HAD;HADSC, FORMERLY;HADHSC, FORMERLY;SCHAD, FORMERLY
	4	108968701	109090112	LEF1	OM_153245	LYMPHOID ENHANCER-BINDING FACTOR 1	LEF1;TRANSCRIPTION FACTOR, T CELL-SPECIFIC, 1, ALPHA;TCF1-ALPHA SEBACEOUS TUMORS, SOMATIC, INCLUDED
	4	110661848	110723381	CFI	OM_217030	COMPLEMENT FACTOR I	CFI;COMPLEMENT COMPONENT I;FACTOR I;FI;C3b INACTIVATOR
	4	110769340	110793471	LRIT3	OM_615004	LEUCINE-RICH REPEAT, IMMUNOGLOBULIN-LIKE, AND TRANSMEMBRANE DOMAINS-CONTAINING PROTEIN 3	LRIT3;FIGLER4
	4	110834040	110934118	EGF	OM_131530	EPIDERMAL GROWTH FACTOR	EGF;UROGASTRONE;URG
	4	111538579	111563279	PITX2	OM_601542	PAIRED-LIKE HOMEODOMAIN TRANSCRIPTION FACTOR 2	PITX2;PITUITARY HOMEOBOX 2;PTX2;RIEG BICOID-RELATED HOMEOBOX TRANSCRIPTION FACTOR 1;RIEG1;RIEG;SOLURSHIN;ALL1-RESPONSIVE GENE 1;ARP1
	4	113558120	113578748	LARP7	OM_612026	La RIBONUCLEOPROTEIN DOMAIN FAMILY, MEMBER 7	LARP7;PTEFB INTERACTION PROTEIN FOR 7SK STABILITY;PIP7S
	4	113739239	114304896	ANK2	OM_106410	ANKYRIN 2	ANK2;ANKYRIN, NONERYTHROID;ANKYRIN, BRAIN;ANKYRIN, NEURONAL;ANKYRIN-B
	4	119201193	119274053	PRSS12	OM_606709	PROTEASE, SERINE, 12	PRSS12;NEUROTRYPSIN;MOTOPSIN;BRAIN-SPECIFIC SERINE PROTEASE 3;BSSP3
	4	120056939	120108944	MYOZ2	OM_605602	MYOZENIN 2	MYOZ2;CALSARCIN 1
	4	121613070	121844013	PRDM5	OM_614161	PR DOMAIN-CONTAINING PROTEIN 5	PRDM5;PFM2
	4	122589152	122618147	ANXA5	OM_131230	ANNEXIN A5	ANXA5;ANNEXIN V;ANX5;ENDONEXIN II;ENX2;PLACENTAL ANTICOAGULANT PROTEIN I;VASCULAR ANTICOAGULANT-ALPHA;LIPOCORTIN V;PLACENTAL PROTEIN 4;PP4;ANCHORIN CII
	4	122745484	122791652	BBS7	OM_607590	BBS7 GENE	BBS7;FLJ10715
	4	123372625	123377650	IL2	OM_147680	INTERLEUKIN 2	IL2;T-CELL GROWTH FACTOR;TCGF
	4	123653857	123666098	BBS12	OM_610683	BBS12 GENE	BBS12;FLJ35630;C4ORF24
	4	128838960	128887185	MFSD8	OM_611124	MAJOR FACILITATOR SUPERFAMILY DOMAIN-CONTAINING PROTEIN 8	MFSD8;MGC33302
	4	140374961	140397070	RAB33B	OM_605950	RAS-ASSOCIATED PROTEIN RAB33B	RAB33B
	4	140867921	140868130	MHW2	OM_603664	MENTAL HEALTH WELLNESS 2	MHW2
	4	141481014	141489989	UCP1	OM_113730	UNCOUPLING PROTEIN 1	UCP1;UCP;BROWN ADIPOSE TISSUE UNCOUPLING PROTEIN;THERMOGENIN
	4	141860744	158336949	OFC4	OM_608371	OROFACIAL CLEFT 4	OFC4;CLEFT LIP WITH OR WITHOUT CLEFT PALATE, NONSYNDROMIC, 4
	4	144087350	144087532	DFNB26	OM_605428	DEAFNESS, AUTOSOMAL RECESSIVE 26	DFNB26
	4	144917257	144940498	GYPB	OM_111740	BLOOD GROUP--Ss LOCUS	Ss GLYCOPHORIN B, INCLUDED;GPB, INCLUDED;GYPB, INCLUDED
	4	145030456	145061904	GYPA	OM_111300	BLOOD GROUP--MN LOCUS	MN GLYCOPHORIN A, INCLUDED;GPA, INCLUDED;GYPA, INCLUDED
	4	146540540	146581187	MMAA	OM_607481	MMAA GENE	MMAA
	4	148402069	148466106	EDNRA	OM_131243	ENDOTHELIN RECEPTOR, TYPE A	EDNRA;ENDOTHELIN RECEPTOR, ET1-SPECIFIC TYPE;ETA;ETRA
	4	148999915	149365850	NR3C2	OM_600983	NUCLEAR RECEPTOR SUBFAMILY 3, GROUP C, MEMBER 2	NR3C2;MINERALOCORTICOID RECEPTOR;MLR;MCR;MR;ALDOSTERONE RECEPTOR
	4	151185811	151936879	LRBA	OM_606453	LIPOPOLYSACCHARIDE-RESPONSIVE, BEIGE-LIKE ANCHOR PROTEIN	LRBA;LBA;CELL DIVISION CYCLE 4-LIKE PROTEIN;CDC4L;CDC4-LIKE PROTEIN
	4	154605404	154627243	TLR2	OM_603028	TOLL-LIKE RECEPTOR 2	TLR2;TOLL/INTERLEUKIN 1 RECEPTOR-LIKE 4;TIL4
	4	155484132	155493915	FGB	OM_134830	FIBRINOGEN, B BETA POLYPEPTIDE	FGB;FIBRINOGEN--BETA POLYPEPTIDE CHAIN
	4	155504280	155511897	FGA	OM_134820	FIBRINOGEN, A ALPHA POLYPEPTIDE	FGA;FIBRINOGEN--ALPHA POLYPEPTIDE CHAIN
	4	155525286	155533902	FGG	OM_134850	FIBRINOGEN, G GAMMA POLYPEPTIDE	FGG;FIBRINOGEN--GAMMA POLYPEPTIDE CHAIN
	4	155665163	155674270	LRAT	OM_604863	LECITHIN RETINOL ACYLTRANSFERASE	LRAT
	4	157997277	158093251	GLRB	OM_138492	GLYCINE RECEPTOR, BETA SUBUNIT	GLRB
	4	158353314	158353465	PSORS9	OM_607857	PSORIASIS 9, SUSCEPTIBILITY TO	PSORS9
	4	159593277	159629842	ETFDH	OM_231675	ELECTRON TRANSFER FLAVOPROTEIN DEHYDROGENASE	ETFDH;ELECTRON TRANSFER FLAVOPROTEIN:UBIQUINONE OXIDOREDUCTASE;ETFQO
	4	166794390	167026330	TLL1	OM_606742	TOLLOID-LIKE 1	TLL1;TLL
	4	169418215	169849608	PALLD	OM_608092	PALLADIN, MOUSE, HOMOLOG OF	PALLD;KIAA0992
	4	170314421	170533778	NEK1	OM_604588	NEVER IN MITOSIS GENE A-RELATED KINASE 1	NEK1;NIMA-RELATED KINASE 1;KIAA1901
	4	174820667	184330829	PSORS3	OM_601454	PSORIASIS 3, SUSCEPTIBILITY TO	PSORS3
	4	175411328	175444049	HPGD	OM_601688	15-@HYDROXYPROSTAGLANDIN DEHYDROGENASE	HPGD;15-@HYDROXYPROSTAGLANDIN DEHYDROGENASE, TYPE I;PGDH1;PGDH
	4	178351928	178363657	AGA	OM_613228	ASPARTYLGLUCOSAMINIDASE	AGA;GLYCOSYLASPARAGINASE
	4	183065112	183724177	ODZ3	OM_610083	TENEURIN TRANSMEMBRANE PROTEIN 3	TENM3;ODZ, DROSOPHILA, HOMOLOG OF, 3;ODZ3;TENASCIN M3;TNM3;KIAA1455
	4	186064417	186071538	SLC25A4	OM_103220	SOLUTE CARRIER FAMILY 25 (MITOCHONDRIAL CARRIER, ADENINE NUCLEOTIDE TRANSLOCATOR), MEMBER 4	SLC25A4;ADENINE NUCLEOTIDE TRANSLOCATOR 1;ANT1;ADP/ATP TRANSLOCATOR OF SKELETAL MUSCLE;ANT;ADP/ATP TRANSLOCASE 1;ADP/ATP CARRIER 1;AAC1
	4	186990309	187006252	TLR3	OM_603029	TOLL-LIKE RECEPTOR 3	TLR3
	4	187112565	187134617	CYP4V2	OM_608614	CYTOCHROME P450, FAMILY 4, SUBFAMILY V, POLYPEPTIDE 2	CYP4V2
	4	187148502	187179625	KLKB1	OM_229000	KALLIKREIN B, PLASMA, 1	KLKB1;PREKALLIKREIN;PKK;FLETCHER FACTOR;KLK3, FORMERLY
	4	187187099	187210835	F11	OM_264900	COAGULATION FACTOR XI	F11;FACTOR XI
	4	189752993	190084475	DKBI	OM_127600	DYSKERATOSIS, HEREDITARY BENIGN INTRAEPITHELIAL	HBID;DKBI
	4	190084332	190084475	DFNA24	OM_606282	DEAFNESS, AUTOSOMAL DOMINANT 24	DFNA24
	5	218338	256815	SDHA	OM_600857	SUCCINATE DEHYDROGENASE COMPLEX, SUBUNIT A, FLAVOPROTEIN	SDHA;SUCCINATE DEHYDROGENASE 1, S. CEREVISIAE, HOMOLOG OF;SDH1, HOMOLOG OF
	5	1201710	1225232	SLC6A19	OM_608893	SOLUTE CARRIER FAMILY 6 (NEUROTRANSMITTER TRANSPORTER), MEMBER 19	SLC6A19;SYSTEM B(0) NEUTRAL AMINO ACID TRANSPORTER 1
	5	1253282	1295178	TERT	OM_187270	TELOMERASE REVERSE TRANSCRIPTASE	TERT;TELOMERASE CATALYTIC SUBUNIT;TCS1;EST2
	5	1392905	1445543	SLC6A3	OM_126455	SOLUTE CARRIER FAMILY 6 (NEUROTRANSMITTER TRANSPORTER, DOPAMINE), MEMBER 3	SLC6A3;DOPAMINE TRANSPORTER;DAT;DAT1
	5	1801496	1816165	NDUFS6	OM_603848	NADH-UBIQUINONE OXIDOREDUCTASE Fe-S PROTEIN 6	NDUFS6;COMPLEX I, MITOCHONDRIAL RESPIRATORY CHAIN, 13-KD SUBUNIT
	5	4994184	103962838	SCZD1	OM_181510	SCHIZOPHRENIA 1	SCZD1;SCHIZOPHRENIA SUSCEPTIBILITY LOCUS, CHROMOSOME 5-RELATED
	5	6599352	6633473	NSUN2	OM_610916	NOL1/NOP2/SUN DOMAIN FAMILY, MEMBER 2	NSUN2;TRM4, S. CEREVISIAE, HOMOLOG OF;TRM4;SUBSTRATE OF AIM1/AURORA KINASE B;SAKI;MYC-INDUCED SUN DOMAIN-CONTAINING PROTEIN;MISU
	5	7851299	7901237	MTRR	OM_602568	METHIONINE SYNTHASE REDUCTASE	MTRR;MSR
	5	10250041	10266501	CCT5	OM_610150	CHAPERONIN CONTAINING T-COMPLEX POLYPEPTIDE 1, SUBUNIT 5	CCT5;CHAPERONIN CONTAINING TCP1, SUBUNIT 5;CCT-EPSILON;CCTE;KIAA0098
	5	10971952	11904155	CTNND2	OM_604275	CATENIN, DELTA-2	CTNND2;NEURAL PLAKOPHILIN-RELATED ARMADILLO-REPEAT PROTEIN;NPRAP;CATENIN, DELTA
	5	11585487	11585744	ADIPQTL2	OM_606770	ADIPONECTIN, SERUM LEVEL OF, QUANTITATIVE TRAIT LOCUS 2	ADIPQTL2;CIRCULATING ADIPONECTIN QUANTITATIVE TRAIT LOCUS ON CHROMOSOME 5;CAQ5
	5	13690437	14011841	DNAH5	OM_603335	DYNEIN, AXONEMAL, HEAVY CHAIN 5	DNAH5;HL1
	5	14704909	14871887	ANKH	OM_605145	ANK, MOUSE, HOMOLOG OF	ANKH;HANK
	5	16472922	16617167	FAM134B	OM_613114	FAMILY WITH SEQUENCE SIMILARITY 134, MEMBER B	FAM134B;JK1
	5	26658544	57569106	MHS6	OM_601888	MALIGNANT HYPERTHERMIA, SUSCEPTIBILITY TO, 6	MHS6
	5	31896381	31896528	BDA1B	OM_607004	BRACHYDACTYLY, TYPE A1, B	BDA1B
	5	33944721	33984780	SLC45A2	OM_606202	SOLUTE CARRIER FAMILY 45, MEMBER 2	SLC45A2;MEMBRANE-ASSOCIATED TRANSPORTER PROTEIN;MATP;MELANOMA ANTIGEN AIM1;AIM1
	5	33987091	34008220	AMACR	OM_604489	ALPHA-METHYLACYL-CoA RACEMASE	AMACR
	5	35856977	35879705	IL7R	OM_146661	INTERLEUKIN 7 RECEPTOR	IL7R;INTERLEUKIN 7 RECEPTOR-ALPHA;IL7R-ALPHA;IL7RA;CD127
	5	36606457	36688436	SLC1A3	OM_600111	SOLUTE CARRIER FAMILY 1 (GLIAL HIGH AFFINITY GLUTAMATE TRANSPORTER), MEMBER 3	SLC1A3;EXCITATORY AMINO ACID TRANSPORTER 1;EAAT1;GLIAL HIGH AFFINITY GLUTAMATE TRANSPORTER;GLUTAMATE/ASPARTATE TRANSPORTER, HIGH AFFINITY, SODIUM-DEPENDENT;GLAST1;GLAST
	5	36876861	37065926	NIPBL	OM_608667	NIPPED-B-LIKE	NIPBL;NIPPED-B, DROSOPHILA, HOMOLOG OF;DELANGIN;SISTER CHROMATID COHESION 2, S. CEREVISIAE, HOMOLOG OF;SCC2
	5	37079423	37249530	C4orf42	OM_614571	CHROMOSOME 5 OPEN READING FRAME 42	C5ORF42
	5	37812779	37839782	GDNF	OM_600837	GLIAL CELL LINE-DERIVED NEUROTROPHIC FACTOR	GDNF
	5	38059586	53542789	ADHD4	OM_608906	ATTENTION DEFICIT-HYPERACTIVITY DISORDER, SUSCEPTIBILITY TO, 4	ADHD4
	5	38475065	38595507	LIFR	OM_151443	LEUKEMIA INHIBITORY FACTOR RECEPTOR	LIFR
	5	38845960	38935743	OSMR	OM_601743	ONCOSTATIN M RECEPTOR	OSMR;ONCOSTATIN M-SPECIFIC RECEPTOR, BETA;OSMRB
	5	39284377	39364655	C9	OM_120940	COMPLEMENT COMPONENT 9	C9
	5	40909599	40983041	C7	OM_217070	COMPLEMENT COMPONENT 7	C7
	5	41142248	41261588	C6	OM_217050	COMPLEMENT COMPONENT 6	C6
	5	41730167	41870791	OXCT1	OM_601424	3-@OXOACID CoA TRANSFERASE 1	OXCT1;OXCT;SUCCINYL-CoA:3-OXOACID-CoA TRANSFERASE;SCOT
	5	42423577	42721980	GHR	OM_600946	GROWTH HORMONE RECEPTOR	GHR GROWTH HORMONE-BINDING PROTEIN, INCLUDED;GHBP, INCLUDED;INCREASED RESPONSIVENESS TO GROWTH HORMONE, INCLUDED
	5	43602791	43705668	NNT	OM_607878	NICOTINAMIDE NUCLEOTIDE TRANSHYDROGENASE	NNT
	5	44305004	44389808	FGF10	OM_602115	FIBROBLAST GROWTH FACTOR 10	FGF10
	5	52391509	52405602	MOCS2	OM_603708	MOLYBDENUM COFACTOR SYNTHESIS GENE 2	MOCS2;MOLYBDOPTERIN SYNTHASE;MPTS;MOCO1
	5	52856464	52979171	NDUFS4	OM_602694	NADH-UBIQUINONE OXIDOREDUCTASE Fe-S PROTEIN 4	NDUFS4;NADH-COENZYME Q REDUCTASE, 18-KD;COMPLEX I, MITOCHONDRIAL RESPIRATORY CHAIN, 18-KD SUBUNIT;AQDQ
	5	53751431	53752214	HSPB3	OM_604624	HEAT-SHOCK 27-KD PROTEIN 3	HSPB3;HEAT-SHOCK PROTEIN 27-LIKE PROTEIN;HSPL27
	5	55147207	55218682	IL31RA	OM_609510	INTERLEUKIN 31 RECEPTOR A	IL31RA;GP130-LIKE MONOCYTE RECEPTOR;GLMR;GP130-LIKE RECEPTOR;GPL
	5	56110900	56191979	MAP3K1	OM_600982	MITOGEN-ACTIVATED KINASE KINASE KINASE 1	MAP3K1;MAP/ERK KINASE KINASE 1;MEKK1;MAPKKK1;MEK KINASE
	5	58264865	59783925	PDE4D	OM_600129	PHOSPHODIESTERASE 4D, cAMP-SPECIFIC	PDE4D;DUNCE-LIKE PHOSPHODIESTERASE E3, FORMERLY;DPDE3, FORMERLY
	5	60169659	60240905	ERCC8	OM_609412	EXCISION REPAIR CROSS-COMPLEMENTING, GROUP 8	ERCC8;CSA GENE;CKN1 GENE
	5	60240956	60448864	NDUFAF2	OM_609653	NADH DEHYDROGENASE (UBIQUINONE) COMPLEX I, ASSEMBLY FACTOR 2	NDUFAF2;NADH DEHYDROGENASE 1 ALPHA SUBCOMPLEX, ASSEMBLY FACTOR 2;NDUFA12-LIKE;NDUFA12L;MYC-INDUCED MITOCHONDRIAL PROTEIN;MIMITIN;MMTN;B17.2-LIKE;B17.2L
	5	63255875	63258119	HTR1A	OM_109760	5-@HYDROXYTRYPTAMINE RECEPTOR 1A	HTR1A;SEROTONIN 5-HT-1A RECEPTOR;BETA-2-ADRENERGIC RECEPTOR-LIKE PROTEIN G-21
	5	67511584	67597649	PIK3R1	OM_171833	PHOSPHATIDYLINOSITOL 3-KINASE, REGULATORY SUBUNIT 1	PIK3R1;PHOSPHATIDYLINOSITOL 3-KINASE-ASSOCIATED p85-ALPHA;GRB1;PHOSPHATIDYLINOSITOL 3-KINASE, REGULATORY SUBUNIT, 85-KD, ALPHA;p85-ALPHA
	5	68710939	68738701	MARVELD2	OM_610572	MARVEL DOMAIN-CONTAINING PROTEIN 2	MARVELD2;MARVD2;TRICELLULIN;TRIC
	5	68788119	68853931	OCLN	OM_602876	OCCLUDIN	OCLN
	5	69345350	69373422	SMN2	OM_601627	SURVIVAL OF MOTOR NEURON 2	SMN2;SURVIVAL OF MOTOR NEURON, CENTROMERIC COPY;SMNC;C-BCD541
	5	70220768	70248839	SMN1	OM_600354	SURVIVAL OF MOTOR NEURON 1	SMN1;SURVIVAL OF MOTOR NEURON, TELOMERIC COPY;SMNT;SMN;T-BCD541
	5	70883115	70954533	MCCC2	OM_609014	3-@METHYLCROTONYL-CoA CARBOXYLASE 2	MCCC2;3-@METHYLCROTONYL-CoA CARBOXYLASE, BETA;MCCB;3-@METHYLCROTONYL-CoA CARBOXYLASE, NON-BIOTIN-CONTAINING SUBUNIT
	5	71014990	71016875	CART	OM_602606	COCAINE- AND AMPHETAMINE-REGULATED TRANSCRIPT	CART
	5	73935547	74017113	HEXB	OM_606873	HEXOSAMINIDASE B	HEXB ENC1, ANTISENSE, INCLUDED;ENC1AS, INCLUDED
	5	74632159	74657926	HMGCR	OM_142910	3-@HYDROXY-3-METHYLGLUTARYL-CoA REDUCTASE	HMGCR;HMG-CoA REDUCTASE LOW DENSITY LIPOPROTEIN CHOLESTEROL LEVEL QUANTITATIVE TRAIT LOCUS 3, INCLUDED;LDLCQ3, INCLUDED;STATINS, ATTENUATED CHOLESTEROL LOWERING BY, INCLUDED
	5	76476082	76724081	PDE8B	OM_603390	PHOSPHODIESTERASE 8B	PDE8B
	5	76808097	76808295	CMAL	OM_163000	CAPILLARY MALFORMATIONS, CONGENITAL	CMC;NEVI FLAMMEI, FAMILIAL MULTIPLE;PORT-WINE STAIN;CAPILLARY MALFORMATIONS;CMAL
	5	77298150	77590579	AP3B1	OM_603401	ADAPTOR-RELATED PROTEIN COMPLEX 3, BETA-1 SUBUNIT	AP3B1;ADAPTIN, BETA-3A;ADTB3A;HPS2 GENE;HPS2;PEARL, MOUSE, HOMOLOG OF;PE
	5	78073032	78282357	ARSB	OM_611542	ARYLSULFATASE B	ARSB
	5	78293387	78365497	DMGDH	OM_605849	DIMETHYLGLYCINE DEHYDROGENASE	DMGDH
	5	79922045	79950800	DHFR	OM_126060	DIHYDROFOLATE REDUCTASE	DHFR DIHYDROFOLATE REDUCTASE PSEUDOGENES, INCLUDED;DHFR PSEUDOGENES, INCLUDED
	5	79950467	80172634	MSH3	OM_600887	MutS, E. COLI, HOMOLOG OF, 3	MSH3;MISMATCH REPAIR PROTEIN 1;MRP1;DIVERGENT UPSTREAM PROTEIN;DUP
	5	81457455	81457580	AAT2	OM_607087	AORTIC ANEURYSM, FAMILIAL THORACIC 2	AAT2;FAA2
	5	82002937	82003197	HBT	OM_187260	TELANGIECTASIA, HEREDITARY BENIGN	HBT;TELANGIECTASIA, GENERALIZED ESSENTIAL
	5	82767493	82878122	CSPG2	OM_118661	VERSICAN	VCAN;CHONDROITIN SULFATE PROTEOGLYCAN 2;CSPG2;CHONDROITIN SULFATE PROTEOGLYCAN CORE PROTEIN, CARTILAGE
	5	86564070	86687743	RASA1	OM_139150	RAS p21 PROTEIN ACTIVATOR 1	RASA1;GUANOSINE TRIPHOSPHATASE-ACTIVATING PROTEIN;GTPase-ACTIVATING PROTEIN;GAP
	5	88014058	88199922	MEF2C	OM_600662	MADS BOX TRANSCRIPTION ENHANCER FACTOR 2, POLYPEPTIDE C	MEF2C
	5	89854617	90460254	GPR98	OM_602851	G PROTEIN-COUPLED RECEPTOR 98	GPR98;MONOGENIC AUDIOGENIC SEIZURE SUSCEPTIBILITY 1, MOUSE, HOMOLOG OF;MASS1;VERY LARGE G PROTEIN-COUPLED RECEPTOR 1;VLGR1;KIAA0686
	5	94799599	94890709	TTC37	OM_614589	TETRATRICOPEPTIDE REPEAT DOMAIN-CONTAINING PROTEIN 37	TTC37;KIAA0372
	5	95726040	95768985	PCSK1	OM_162150	PROPROTEIN CONVERTASE, SUBTILISIN/KEXIN-TYPE, 1	PCSK1;NEUROENDOCRINE CONVERTASE 1;NEC1;PROPROTEIN CONVERTASE 1;PC1;PROHORMONE CONVERTASE 1;PROHORMONE CONVERTASE 3;PC3
	5	104420550	104420740	GINGF2	OM_605544	FIBROMATOSIS, GINGIVAL, 2	GINGF2;GGF2;FIBROMATOSIS, GINGIVAL, HEREDITARY, 2;HGF2
	5	110427870	110466200	WDR36	OM_609669	WD REPEAT-CONTAINING PROTEIN 36	WDR36;T-CELL ACTIVATION WD REPEAT-CONTAINING PROTEIN;TAWDRP;UTP21, S. CEREVISIAE, HOMOLOG OF;UTP21
	5	112043202	112181936	APC	OM_611731	APC GENE	APC;DELETED IN POLYPOSIS 2.5;DP2.5
	5	112357796	112824527	MCC	OM_159350	MUTATED IN COLORECTAL CANCERS	MCC
	5	118788138	118878030	HSD17B4	OM_601860	17-@BETA-HYDROXYSTEROID DEHYDROGENASE IV	HSD17B4;17-@BETA-HSD IV;D-3-@HYDROXYACYL-CoA DEHYDRATASE/D-3-HYDROXYACYL-CoA DEHYDROGENASE BIFUNCTIONAL PROTEIN;D-BIFUNCTIONAL PROTEIN, PEROXISOMAL;DBP, PEROXISOMAL
	5	125877533	125931104	ALDH7A1	OM_107323	ALDEHYDE DEHYDROGENASE 7 FAMILY, MEMBER A1	ALDH7A1;ANTIQUITIN;ATQ1;ALPHA AMINO-ADIPIC SEMIALDEHYDE DEHYDROGENASE;ALPHA-AASA DEHYDROGENASE;AASA DEHYDROGENASE
	5	126112315	126172712	LMNB1	OM_150340	LAMIN B1	LMNB1;LMNB
	5	126565206	126796914	MEGF10	OM_612453	MULTIPLE EPIDERMAL GROWTH FACTOR-LIKE DOMAINS 10	MEGF10;KIAA1780
	5	127593601	127873735	FBN2	OM_612570	FIBRILLIN 2	FBN2
	5	128191539	142342863	PDB4	OM_606263	PAGET DISEASE OF BONE 4	PDB4
	5	130494976	130501041	HINT1	OM_601314	HISTIDINE TRIAD NUCLEOTIDE-BINDING PROTEIN 1	HINT1;HINT;PROTEIN KINASE C INHIBITOR 1;PRKCNH1;PROTEIN KINASE C-INTERACTING PROTEIN 1;PKCI1
	5	131285666	131347761	ACSL6	OM_604443	ACYL-CoA SYNTHETASE LONG CHAIN FAMILY, MEMBER 6	ACSL6;FATTY ACID CoA LIGASE, LONG CHAIN 6;FACL6;LONG CHAIN ACYL-CoA SYNTHETASE 2;LACS2;LONG CHAIN ACYL-CoA SYNTHETASE 5;LACS5;ACYL-CoA SYNTHETASE 2;ACS2;KIAA0837 ACS2/ETV6 FUSION GENE, INCLUDED
	5	131593351	131609147	RIL	OM_603422	PDZ AND LIM DOMAIN PROTEIN 4	PDLIM4;LIM DOMAIN PROTEIN RIL
	5	131630145	131679899	SLC22A4	OM_604190	SOLUTE CARRIER FAMILY 22 (ORGANIC CATION TRANSPORTER), MEMBER 4	SLC22A4;ORGANIC CATION TRANSPORTER 1;OCTN1
	5	131705396	131731306	SLC22A5	OM_603377	SOLUTE CARRIER FAMILY 22 (ORGANIC CATION TRANSPORTER), MEMBER 5	SLC22A5;ORGANIC CATION TRANSPORTER 2;OCTN2
	5	131817301	131826465	IRF1	OM_147575	INTERFERON REGULATORY FACTOR 1	IRF1
	5	131892616	131980313	RAD50	OM_604040	RAD50, S. CEREVISIAE, HOMOLOG OF	RAD50
	5	131993865	131996801	IL13	OM_147683	INTERLEUKIN 13	IL13
	5	132202319	132204536	UQCRQ	OM_612080	UBIQUINOL-CYTOCHROME c REDUCTASE, COMPLEX III SUBUNIT VII, 9.5-KD	UQCRQ;QPC
	5	133936839	133968533	SAR1B	OM_607690	SAR1, S. CEREVISIAE, HOMOLOG B	SAR1B;SAR1A, S. CEREVISIAE, HOMOLOG 2;SARA2
	5	134363424	134369964	PITX1	OM_602149	PAIRED-LIKE HOMEODOMAIN TRANSCRIPTION FACTOR 1	PITX1;PITUITARY HOMEOBOX 1;PTX1;BACKFOOT, MOUSE, HOMOLOG OF;BFT;PITUITARY OTX-RELATED FACTOR;POTX
	5	135301510	144143948	IBD5	OM_606348	INFLAMMATORY BOWEL DISEASE 5	IBD5
	5	135364584	135399507	TGFBI	OM_601692	TRANSFORMING GROWTH FACTOR, BETA-INDUCED, 68-KD	TGFBI;BETA-IG-H3;BIGH3;KERATOEPITHELIN
	5	135701338	149896659	SM1	OM_181460	SCHISTOSOMA MANSONI INFECTION, SUSCEPTIBILITY/RESISTANCE TO	SCHISTOSOMA MANSONI, INTENSITY OF INFECTION BY;SM1
	5	136953189	137150310	KLHL3	OM_605775	KELCH-LIKE 3	KLHL3
	5	137203536	137223540	TTID	OM_604103	MYOTILIN	MYOT;MYO;TITIN IMMUNOGLOBULIN DOMAIN PROTEIN;TTID
	5	138282409	138534065	SIL1	OM_608005	SIL1, S. CEREVISIAE, HOMOLOG OF	SIL1;BIP-ASSOCIATED PROTEIN;BAP
	5	138609441	138667366	MATR3	OM_164015	MATRIN 3	MATR3
	5	139712428	139726188	HBEGF	OM_126150	HEPARIN-BINDING EGF-LIKE GROWTH FACTOR	HBEGF;HEPARIN-BINDING EGF;HEGFL;DIPHTHERIA TOXIN RECEPTOR;DTR
	5	140024948	140027370	NDUFA2	OM_602137	NADH-UBIQUINONE OXIDOREDUCTASE 1 ALPHA SUBCOMPLEX, 2	NDUFA2;B8 PROTEIN
	5	140053490	140071681	HARS	OM_142810	HISTIDYL-tRNA SYNTHETASE	HARS;HRS;HISRS
	5	140071011	140078903	HARS2	OM_600783	HISTIDYL-tRNA SYNTHETASE 2	HARS2;HISTIDYL-tRNA SYNTHETASE, MITOCHONDRIAL;MITOCHONDRIAL HISRS;HISTIDYL-tRNA SYNTHETASE-LIKE;HARSL;HARS-RELATED GENE;HARSR;HO3
	5	140894588	140998622	DIAPH1	OM_602121	DIAPHANOUS, DROSOPHILA, HOMOLOG OF, 1	DIAPH1;DIA1
	5	141689992	141704620	SPRY4	OM_607984	SPROUTY, DROSOPHILA, HOMOLOG OF, 4	SPRY4
	5	141733405	146334376	DFNA52	OM_607683	DEAFNESS, AUTOSOMAL DOMINANT 52	DFNA52;DEAFNESS, AUTOSOMAL DOMINANT 42;DFNA42
	5	142149881	142608572	ARHGAP26	OM_605370	RHO GTPase-ACTIVATING PROTEIN 26	ARHGAP26;GTPase REGULATOR ASSOCIATED WITH FOCAL ADHESION KINASE;GRAF;KIAA0621 GRAF/MLL FUSION GENE, INCLUDED
	5	142657496	143113322	NR3C1	OM_138040	NUCLEAR RECEPTOR SUBFAMILY 3, GROUP C, MEMBER 1	NR3C1;GLUCOCORTICOID RECEPTOR;GCCR;GCR;GRL
	5	145203970	145204203	AITD2	OM_608174	AUTOIMMUNE THYROID DISEASE, SUSCEPTIBILITY TO, 2	AITD2
	5	145203970	145204203	ATOD6	OM_605845	DERMATITIS, ATOPIC, 6	ATOD6
	5	145718587	145720083	POU4F3	OM_602460	POU DOMAIN, CLASS 4, TRANSCRIPTION FACTOR 3	POU4F3;POU-DOMAIN TRANSCRIPTION FACTOR BRN3C;BRN3C;BRN3.1, MOUSE, HOMOLOG OF
	5	145969067	146461083	PPP2R2B	OM_604325	PROTEIN PHOSPHATASE 2, REGULATORY SUBUNIT B, BETA	PPP2R2B;PP2APR55-BETA;PP2AB55-BETA;PP2AB-BETA;PR55-BETA;B55-BETA
	5	147204143	147218794	SPINK1	OM_167790	SERINE PROTEASE INHIBITOR, KAZAL-TYPE, 1	SPINK1;PANCREATIC SECRETORY TRYPSIN INHIBITOR;PSTI;TUMOR-ASSOCIATED TRYPSIN INHIBITOR;TATI
	5	147258274	147261756	SCGB3A2	OM_606531	SECRETOGLOBIN, FAMILY 3A, MEMBER 2	SCGB3A2;UTEROGLOBIN-RELATED PROTEIN 1;UGRP1
	5	147443535	147516925	SPINK5	OM_605010	SERINE PROTEASE INHIBITOR, KAZAL-TYPE, 5	SPINK5;LYMPHOEPITHELIAL KAZAL-TYPE-RELATED INHIBITOR;LEKTI
	5	148206156	148254628	ADRB2	OM_109690	BETA-2-ADRENERGIC RECEPTOR	ADRB2;BETA-ADRENERGIC RECEPTOR;ADRBR;BETA-2-ADRENOCEPTOR;BAR;B2AR;ADRB2R BETA-2-ADRENORECEPTOR AGONIST, REDUCED RESPONSE TO, INCLUDED
	5	148361713	148442737	SH3TC2	OM_608206	SH3 DOMAIN AND TETRATRICOPEPTIDE REPEAT DOMAIN 2	SH3TC2;KIAA1985
	5	149109815	149234585	PPARGC1B	OM_608886	PEROXISOME PROLIFERATOR-ACTIVATED RECEPTOR-GAMMA, COACTIVATOR 1, BETA	PPARGC1B;PPAR-GAMMA COACTIVATOR 1-BETA;PGC1B;PGC1-BETA;PGC1-RELATED ESTROGEN RECEPTOR COACTIVATOR;PERC;ESTROGEN RECEPTOR-RELATED RECEPTOR LIGAND 1;ERRL1
	5	149237519	149324356	PDE6A	OM_180071	PHOSPHODIESTERASE 6A, cGMP-SPECIFIC, ROD, ALPHA	PDE6A;RETINAL ROD PHOTORECEPTOR cGMP PHOSPHODIESTERASE, ALPHA SUBUNIT;PDEA
	5	149340300	149366963	SLC26A2	OM_606718	SOLUTE CARRIER FAMILY 26 (SULFATE TRANSPORTER), MEMBER 2	SLC26A2;DTD SULFATE TRANSPORTER;DTDST
	5	149432854	149492935	CSF1R	OM_164770	COLONY-STIMULATING FACTOR 1 RECEPTOR	CSF1R;MCSFR;ONCOGENE FMS;FMS;c-FMS;CD115 ANTIGEN;CD115;V-FMS MCDONOUGH FELINE SARCOMA VIRAL ONCOGENE HOMOLOG, FORMERLY
	5	149493402	149535447	PDGFRB	OM_173410	PLATELET-DERIVED GROWTH FACTOR RECEPTOR, BETA	PDGFRB;PDGFR;PDGFR1 PDGFRB/ETV6 FUSION GENE, INCLUDED;PDGFRB/D10S170 FUSION GENE, INCLUDED;PDGFRB/RABPT5 FUSION GENE, INCLUDED;PDGFRB/HIP1 FUSION GENE, INCLUDED;PDGFRB/MYO18A FUSION GENE, INCLUDED
	5	149737202	149779871	TCOF1	OM_606847	TCOF1 GENE	TCOF1;TREACLE
	5	149822712	149829351	RPS14	OM_130620	RIBOSOMAL PROTEIN S14	RPS14;EMETINE RESISTANCE GENE;EMTB
	5	149896516	149896659	PFBI	OM_248310	PLASMODIUM FALCIPARUM BLOOD INFECTION LEVEL	PFBI;PLASMODIUM FALCIPARUM PARASITEMIA
	5	150226085	150228231	IRGM	OM_608212	IMMUNITY-RELATED GTPase FAMILY, M	IRGM;LRG47, MOUSE, HOMOLOG OF;LRG47;INTERFERON-INDUCIBLE PROTEIN 1, MOUSE, HOMOLOG OF;IFI1;IRGM1
	5	150632613	150650083	GM2A	OM_613109	GM2 ACTIVATOR	GM2A
	5	150694539	150727151	SLC36A2	OM_608331	SOLUTE CARRIER FAMILY 36 (PROTON/AMINO ACID SYMPORTER), MEMBER 2	SLC36A2;PROTON/AMINO ACID TRANSPORTER 2;PAT2;TRAMDORIN 1
	5	151202074	151304397	GLRA1	OM_138491	GLYCINE RECEPTOR, ALPHA-1 SUBUNIT	GLRA1
	5	155462147	156194799	SGCD	OM_601411	SARCOGLYCAN, DELTA	SGCD
	5	156455989	156486130	HAVCR1	OM_606518	HEPATITIS A VIRUS CELLULAR RECEPTOR 1	HAVCR1;HAVCR;T-CELL IMMUNOGLOBULIN AND MUCIN DOMAINS-CONTAINING PROTEIN 1;TIM1;KIDNEY INJURY MOLECULE 1;KIM1
	5	156607907	156682109	ITK	OM_186973	IL2-INDUCIBLE T-CELL KINASE	ITK;TYROSINE KINASE EXPRESSED MAINLY IN T CELLS;EMT;T-CELL ITK/TSK TYROSINE KINASE, MOUSE, HOMOLOG OF
	5	156887027	156901730	ICHYN	OM_609383	NIPA-LIKE DOMAIN-CONTAINING 4	NIPAL4;ICHTHYIN;ICHYN
	5	158741791	158757481	IL12B	OM_161561	INTERLEUKIN 12B	IL12B;IL12, SUBUNIT p40;INTERLEUKIN 23, p40 SUBUNIT;CYTOTOXIC LYMPHOCYTE MATURATION FACTOR 2;CLMF2;NATURAL KILLER CELL STIMULATORY FACTOR, 40-KD SUBUNIT;NKSF2
	5	161274197	161326965	GABRA1	OM_137160	GAMMA-AMINOBUTYRIC ACID RECEPTOR, ALPHA-1	GABRA1;GABA-A RECEPTOR, ALPHA-1 POLYPEPTIDE
	5	161494648	161582545	GABRG2	OM_137164	GAMMA-AMINOBUTYRIC ACID RECEPTOR, GAMMA-2	GABRG2;GABA-A RECEPTOR, GAMMA-2 POLYPEPTIDE
	5	162887517	162918951	HMMR	OM_600936	HYALURONAN-MEDIATED MOTILITY RECEPTOR	HMMR;RHAMM
	5	167719065	167899308	WWC1	OM_610533	WW, C2, AND COILED-COIL DOMAIN-CONTAINING 1	WWC1;KIDNEY AND BRAIN EXPRESSED PROTEIN;KIBRA;KIAA0869
	5	169532917	169536729	FOXI1	OM_601093	FORKHEAD BOX I1	FOXI1;FORKHEAD, DROSOPHILA, HOMOLOG-LIKE 10;FKHL10;FKH10;FORKHEAD-RELATED ACTIVATOR 6;FREAC6
	5	169805165	169816681	KCNMB1	OM_603951	POTASSIUM CHANNEL, CALCIUM-ACTIVATED, LARGE CONDUCTANCE, SUBFAMILY M, BETA MEMBER 1	KCNMB1;SLO-BETA
	5	170814652	170837888	NPM1	OM_164040	NUCLEOPHOSMIN/NUCLEOPLASMIN FAMILY, MEMBER 1	NPM1;NUCLEOPHOSMIN;NPM;NUCLEOLAR PHOSPHOPROTEIN B23;NUMATRIN NPM1/ALK FUSION GENE, INCLUDED
	5	171752185	171881527	SH3PXD2B	OM_613293	SH3 AND PX DOMAINS-CONTAINING PROTEIN 2B	SH3PXD2B;TYROSINE KINASE SUBSTRATE WITH 4 SH3 DOMAINS;TKS4;KIAA1295
	5	172659107	172662315	NKX2E	OM_600584	NK2 HOMEOBOX 5	NKX2-5;NK2, DROSOPHILA, HOMOLOG OF, E;NKX2E;CARDIAC-SPECIFIC HOMEOBOX 1;CSX1;CSX;NKX2.5, MOUSE, HOMOLOG OF
	5	174151575	174157902	MSX2	OM_123101	MUSCLE SEGMENT HOMEOBOX, DROSOPHILA, HOMOLOG OF, 2	MSX2;MSH, DROSOPHILA, HOMOLOG OF, 2
	5	176047210	176057557	SNCB	OM_602569	SYNUCLEIN, BETA	SNCB
	5	176513906	176525143	FGFR4	OM_134935	FIBROBLAST GROWTH FACTOR RECEPTOR 4	FGFR4;TYROSINE KINASE RELATED TO FIBROBLAST GROWTH FACTOR RECEPTOR;TKF
	5	176560026	176727214	NSD1	OM_606681	NUCLEAR RECEPTOR-BINDING Su-var, ENHANCER OF ZESTE, AND TRITHORAX DOMAIN PROTEIN 1	NSD1;SET DOMAIN PROTEIN 1;ANDROGEN RECEPTOR-ASSOCIATED COREGULATOR 267;ARA267 NSD1/NUP98 FUSION GENE, INCLUDED
	5	176811432	176825849	SLC34A1	OM_182309	SOLUTE CARRIER FAMILY 34 (TYPE II SODIUM/PHOSPHATE COTRANSPORTER), MEMBER 1	SLC34A1;SOLUTE CARRIER FAMILY 17, MEMBER 2, FORMERLY;SLC17A2, FORMERLY;SODIUM/PHOSPHATE TRANSPORT 2, KIDNEY;NPT2;RENAL SODIUM/PHOSPHATE TRANSPORT PROTEIN 2;NaPi3
	5	176829139	176836577	F12	OM_610619	COAGULATION FACTOR XII	F12;HAGEMAN FACTOR
	5	177027119	177037348	B4GALT7	OM_604327	XYLOSYLPROTEIN 4-BETA-GALACTOSYLTRANSFERASE, POLYPEPTIDE 7	B4GALT7;XGPT1;XGALT1;GALACTOSYLTRANSFERASE I
	5	177419236	177423243	PROP1	OM_601538	PROP PAIRED-LIKE HOMEOBOX 1	PROP1;PROPHET OF PIT1, PAIRED-LIKE HOMEODOMAIN TRANSCRIPTION FACTOR
	5	177576464	177580961	NOLA2	OM_606470	NUCLEOLAR PROTEIN FAMILY A, MEMBER 2	NOLA2;NHP2, S. CEREVISIAE, HOMOLOG OF;NHP2
	5	177635475	177659823	AGXT2L2	OM_614683	5-@PHOSPHOHYDROXY-L-LYSINE PHOSPHO-LYASE	PHYKPL;ALANINE-GLYOXYLATE AMINOTRANSFERASE 2-LIKE 2;AGXT2L2
	5	178405328	178422124	GRM6	OM_604096	GLUTAMATE RECEPTOR, METABOTROPIC, 6	GRM6;MGLUR6
	5	178537852	178772431	ADAMTS2	OM_604539	A DISINTEGRIN-LIKE AND METALLOPROTEINASE WITH THROMBOSPONDIN TYPE 1 MOTIF, 2	ADAMTS2;PROCOLLAGEN I N-PROTEINASE;NPI
	5	179219263	179223616	LTC4S	OM_246530	LEUKOTRIENE C4 SYNTHASE	LTC4S
	5	179233388	179265078	SQSTM1	OM_601530	SEQUESTOSOME 1	SQSTM1;UBIQUITIN-BINDING PROTEIN P62;P62
	5	180028506	180076624	FLT4	OM_136352	FMS-LIKE TYROSINE KINASE 4	FLT4;VASCULAR ENDOTHELIAL GROWTH FACTOR RECEPTOR 3;VEGFR3
	6	391739	411443	IRF4	OM_601900	INTERFERON REGULATORY FACTOR 4	IRF4;LYMPHOCYTE-SPECIFIC IRF;LSIRF;MULTIPLE MYELOMA ONCOGENE 1;MUM1
	6	1610681	1614132	FOXC1	OM_601090	FORKHEAD BOX C1	FOXC1;FORKHEAD, DROSOPHILA, HOMOLOG-LIKE 7;FKHL7;FORKHEAD-RELATED ACTIVATOR 3;FREAC3
	6	2948393	2972399	SERPINB6	OM_173321	SERPIN PEPTIDASE INHIBITOR, CLADE B (OVALBUMIN), MEMBER 6	SERPINB6;PROTEASE INHIBITOR 6;PI6;PLACENTAL THROMBIN INHIBITOR;PTI;SPI3, MOUSE, HOMOLOG OF;SPI3
	6	3000067	3019997	NQO2	OM_160998	NAD(P)H DEHYDROGENASE, QUINONE 2	NQO2;NAD(P)H:MENADIONE OXIDOREDUCTASE 1, DIOXIN-INDUCIBLE 2;NMOR2
	6	3224495	3227968	TUBB2B	OM_612850	TUBULIN, BETA-2B	TUBB2B;TUBULIN, BETA, CLASS IIB
	6	5261251	5771816	FARS2	OM_611592	PHENYLALANYL-tRNA SYNTHETASE 2, MITOCHONDRIAL	FARS2;FARS1;MITOCHONDRIAL PHERS
	6	6144311	6320924	F13A1	OM_134570	FACTOR XIII, A1 SUBUNIT	F13A1;F13A;FIBRIN STABILIZING FACTOR, A SUBUNIT;FSF, A SUBUNIT;FIBRINOLIGASE;TRANSGLUTAMINASE, PLASMA
	6	7541808	7586946	DSP	OM_125647	DESMOPLAKIN	DSP DESMOPLAKIN I, INCLUDED;DSPI, INCLUDED;DESMOPLAKIN II, INCLUDED;DSPII, INCLUDED
	6	8496291	8496414	PDB4	OM_606263	PAGET DISEASE OF BONE 4	PDB4
	6	8504660	15404829	SCZD3	OM_600511	SCHIZOPHRENIA 3	SCZD3;SCHIZOPHRENIA SUSCEPTIBILITY LOCUS, CHROMOSOME 6-RELATED
	6	10393419	10419797	TFAP2A	OM_107580	TRANSCRIPTION FACTOR AP2-ALPHA	TFAP2A;AP2;ACTIVATING ENHANCER-BINDING PROTEIN 2-ALPHA;AP2 TRANSCRIPTION FACTOR;AP2TF;TFAP2
	6	10521542	10629601	GCNT2	OM_600429	GLUCOSAMINYL (N-ACETYL) TRANSFERASE 2, I-BRANCHING ENZYME	GCNT2;BETA-1,6-N-ACETYLGLUCOSAMINYLTRANSFERASE 2;DEVELOPMENTAL I ANTIGEN;I-BETA-1,6-N-ACETYLGLUCOSAMINYLTRANSFERASE;IGNT
	6	10762956	10838788	MAK	OM_154235	MALE GERM CELL-ASSOCIATED KINASE	MAK
	6	10873456	10882098	GCMB	OM_603716	GLIAL CELLS MISSING, DROSOPHILA, HOMOLOG OF, 2	GCM2;GCMB
	6	12290529	12297427	EDN1	OM_131240	ENDOTHELIN 1	EDN1;ET1 HIGH DENSITY LIPOPROTEIN CHOLESTEROL LEVEL QUANTITATIVE TRAIT LOCUS 7, INCLUDED;HDLCQ7, INCLUDED;PREPROENDOTHELIN 1, INCLUDED
	6	15523032	15663289	DTNBP1	OM_607145	DYSTROBREVIN-BINDING PROTEIN 1	DTNBP1;DYSBINDIN;SANDY, MOUSE, HOMOLOG OF;SDY;HPS7 GENE;HPS7;BIOGENESIS OF LYSOSOME-RELATED ORGANELLES COMPLEX 1, SUBUNIT 8;BLOC1S8 BLOC1, SUBUNIT 8;BLOS8
	6	16299343	16761721	ATXN1	OM_601556	ATAXIN 1	ATXN1 ATXN1, ALTERNATIVE READING FRAME, INCLUDED;ALT-ATXN1, INCLUDED
	6	18120718	18122851	NHLRC1	OM_608072	NHL REPEAT-CONTAINING 1 GENE	NHLRC1;EPM2B GENE;EPM2B;MALIN
	6	18128542	18155374	TPMT	OM_187680	THIOPURINE S-METHYLTRANSFERASE	TPMT
	6	18224400	18264799	DEK	OM_125264	DEK ONCOGENE	DEK;D6S231E DEK/NUP214 FUSION GENE, INCLUDED
	6	20370130	20370326	AITD1	OM_608173	AUTOIMMUNE THYROID DISEASE, SUSCEPTIBILITY TO, 1	AITD1
	6	20534688	21232635	CDKAL1	OM_611259	CDK5 REGULATORY SUBUNIT-ASSOCIATED PROTEIN 1-LIKE 1	CDKAL1
	6	23313896	23314106	SCAR3	OM_271250	SPINOCEREBELLAR ATAXIA, AUTOSOMAL RECESSIVE 3	SCAR3;SPINOCEREBELLAR ATAXIA WITH BLINDNESS AND DEAFNESS;SCABD
	6	23581642	24186082	IBD3	OM_604519	INFLAMMATORY BOWEL DISEASE 3	IBD3
	6	24185863	31683820	VTLG	OM_193200	VITILIGO-ASSOCIATED MULTIPLE AUTOIMMUNE DISEASE SUSCEPTIBILITY 6	VAMAS6
	6	24495197	24537435	ALDH5A1	OM_610045	ALDEHYDE DEHYDROGENASE 5 FAMILY, MEMBER A1	ALDH5A1;SUCCINIC SEMIALDEHYDE DEHYDROGENASE, NAD(+)-DEPENDENT;SSADH
	6	24544332	24646383	KIAA0319	OM_609269	KIAA0319 GENE	KIAA0319
	6	25845328	25874471	SLC17A3	OM_611034	SOLUTE CARRIER FAMILY 17 (ORGANIC ANION TRANSPORTER), MEMBER 3	SLC17A3;SOLUTE CARRIER FAMILY 17 (SODIUM PHOSPHATE COTRANSPORTER), MEMBER 3;NPT4
	6	26087422	26096438	HFE	OM_613609	HFE GENE	HFE;HLAH
	6	29079587	29080661	OR2J3	OM_615016	OLFACTORY RECEPTOR, FAMILY 2, SUBFAMILY J, MEMBER 3	OR2J3
	6	29624758	29640149	MOG	OM_159465	MYELIN-OLIGODENDROCYTE GLYCOPROTEIN	MOG
	6	29640169	29644931	ZFP57	OM_612192	ZINC FINGER PROTEIN 57, MOUSE, HOMOLOG OF	ZFP57
	6	29794756	29798899	HLA-G	OM_142871	HLA-G HISTOCOMPATIBILITY ANTIGEN, CLASS I	HLA-G;HLA-6.0;HLA60;T-CELL A LOCUS;TCA
	6	29910247	29913661	HLA-A	OM_142800	MAJOR HISTOCOMPATIBILITY COMPLEX, CLASS I, A	HLA-A;HLA-A HISTOCOMPATIBILITY TYPE MAJOR HISTOCOMPATIBILITY COMPLEX, CLASS I, H PSEUDOGENE, INCLUDED;HLA-H, INCLUDED;MAJOR HISTOCOMPATIBILITY COMPLEX, CLASS I, J PSEUDOGENE, INCLUDED;HLA-J, INCLUDED
	6	31082865	31088252	CDSN	OM_602593	CORNEODESMOSIN	CDSN;S GENE
	6	31236526	31239913	HLA-C	OM_142840	MAJOR HISTOCOMPATIBILITY COMPLEX, CLASS I, C	HLA-C;HLA-C HISTOCOMPATIBILITY TYPE
	6	31321649	31324989	HLA-B	OM_142830	MAJOR HISTOCOMPATIBILITY COMPLEX, CLASS I, B	HLA-B;HLA-B HISTOCOMPATIBILITY TYPE ABACAVIR HYPERSENSITIVITY, SUSCEPTIBILITY TO, INCLUDED;SYNOVITIS, CHRONIC, SUSCEPTIBILITY TO, INCLUDED;DRUG-INDUCED LIVER INJURY DUE TO FLUCLOXACILLIN, INCLUDED
	6	31514628	31526606	NFKBIL1	OM_601022	NUCLEAR FACTOR OF KAPPA LIGHT CHAIN GENE ENHANCER IN B CELLS INHIBITOR-LIKE 1	NFKBIL1;INHIBITOR OF KAPPA LIGHT CHAIN GENE ENHANCER IN B CELLS-LIKE;IKBL;NUCLEAR FACTOR KAPPA-B INHIBITOR-LIKE
	6	31539876	31542101	LTA	OM_153440	LYMPHOTOXIN-ALPHA	LTA;LYMPHOTOXIN-A;TUMOR NECROSIS FACTOR, BETA;TNFB;TNF, LYMPHOCYTE-DERIVED
	6	31543344	31546113	TNF	OM_191160	TUMOR NECROSIS FACTOR	TNF;TUMOR NECROSIS FACTOR, ALPHA;TNFA;CACHECTIN;TNF, MONOCYTE-DERIVED;TNF, MACROPHAGE-DERIVED
	6	31556660	31560762	NCR3	OM_611550	NATURAL CYTOTOXICITY TRIGGERING RECEPTOR 3	NCR3;1C7;ACTIVATING NATURAL KILLER RECEPTOR p30;NKp30;CD337 ANTIGEN;CD337
	6	31826829	31830709	NEU1	OM_608272	NEURAMINIDASE 1	NEU1;SIALIDASE 1;SIAL1;SIALIDASE, LYSOSOMAL
	6	31865562	31913449	C2	OM_613927	COMPLEMENT COMPONENT 2	C2
	6	31913721	31919861	CFB	OM_138470	COMPLEMENT FACTOR B	CFB;FACTOR B;FB;PROPERDIN FACTOR B;BF;FACTOR B, PROPERDIN;C3 PROACTIVATOR;C3 PROACCELERATOR;GLYCINE-RICH BETA-GLYCOPROTEIN;GBG
	6	31926581	31937532	SKIV2L	OM_600478	SUPERKILLER VIRALICIDIC ACTIVITY 2, S. CEREVISIAE, HOMOLOG-LIKE	SKIV2L;SKI2, S. CEREVISIAE, HOMOLOG OF;SKI2;SKI2W
	6	31949834	31970457	C4A	OM_120810	COMPLEMENT COMPONENT 4A	C4A;COMPLEMENT COMPONENT 4S;C4S;ACIDIC C4;C4, RODGERS FORM
	6	31982572	32003195	C4B	OM_120820	COMPLEMENT COMPONENT 4B	C4B;COMPLEMENT COMPONENT 4F;C4F;BASIC C4;C4, CHIDO FORM
	6	32006093	32009447	CYP21A2	OM_613815	CYTOCHROME P450, FAMILY 21, SUBFAMILY A, POLYPEPTIDE 2	CYP21A2;CYTOCHROME P450, SUBFAMILY XXIA, POLYPEPTIDE 2;CYTOCHROME P450, SUBFAMILY XXI;CYP21;STEROID CYTOCHROME P450 21-HYDROXYLASE;P450C21;21-@HYDROXYLASE B;CYP21B;CA21H CYTOCHROME P450, SUBFAMILY XXIA, POLYPEPTIDE 1 PSEUDOGENE, INCLUDED;CYP21A1P, INCLUDED;CYP21P, INCLUDED;CYP21A, INCLUDED
	6	32008932	32077151	TNXB	OM_600985	TENASCIN XB	TNXB;TENASCIN X;TNX;HEXABRACHION-LIKE;HXBL TENASCIN XB, ISOFORM 1, INCLUDED;TNXB1, INCLUDED;TENASCIN XB, ISOFORM 2, INCLUDED;TNXB2, INCLUDED
	6	32362513	32374900	BTNL2	OM_606000	BUTYROPHILIN-LIKE PROTEIN 2	BTNL2;BUTYROPHILIN-LIKE PROTEIN, MAJOR HISTOCOMPATIBILITY COMPLEX CLASS II-ASSOCIATED;BTL II
	6	32546546	32557613	HLA-DR1B	OM_142857	MAJOR HISTOCOMPATIBILITY COMPLEX, CLASS II, DR BETA-1	HLA-DRB1
	6	32605169	32612152	HLA-DQA1	OM_146880	MAJOR HISTOCOMPATIBILITY COMPLEX, CLASS II, DQ ALPHA-1	HLA-DQA1;HLA-DQA;HLADC HISTOCOMPATIBILITY TYPE;HLA-DQ IMMUNE RESPONSE ANTIGENS HIa, INCLUDED;DC1, INCLUDED
	6	32627241	32634466	HLA-DQB1	OM_604305	MAJOR HISTOCOMPATIBILITY COMPLEX, CLASS II, DQ BETA-1	HLA-DQB1
	6	32789610	32806547	TAP2	OM_170261	TRANSPORTER, ATP-BINDING CASSETTE, MAJOR HISTOCOMPATIBILITY COMPLEX, 2	TAP2;TRANSPORTER, ABC, MHC, 2;ATP-BINDING CASSETTE, SUBFAMILY B, MEMBER 3;ABCB3;ATP-BINDING CASSETTE TRANSPORTER, MAJOR HISTOCOMPATIBILITY COMPLEX, 2;ABC TRANSPORTER, MHC, 2;RING11;PEPTIDE SUPPLY FACTOR 2;PSF2;PEPTIDE TRANSPORTER PSF2;ANTIGEN PEPTIDE TRANSPORTER 2;APT2
	6	32808494	32812712	PSMB8	OM_177046	PROTEASOME SUBUNIT, BETA-TYPE, 8	PSMB8;LARGE MULTIFUNCTIONAL PROTEASE 7;LMP7;PROTEASOME-RELATED GENE 7;RING10;PROTEASOME SUBUNIT BETA-5I
	6	32812986	32821748	TAP1	OM_170260	TRANSPORTER, ATP-BINDING CASSETTE, MAJOR HISTOCOMPATIBILITY COMPLEX, 1	TAP1;TRANSPORTER, ABC, MHC, 1;ATP-BINDING CASSETTE, SUBFAMILY B, MEMBER 2;ABCB2;ATP-BINDING CASSETTE TRANSPORTER, MAJOR HISTOCOMPATIBILITY COMPLEX, 1;ABC TRANSPORTER, MHC, 1;PEPTIDE TRANSPORTER PSF1;TRANSPORTER ASSOCIATED WITH ANTIGEN PROCESSING 1;PEPTIDE SUPPLY FACTOR 1;PSF1;ANTIGEN PEPTIDE TRANSPORTER 1;APT1;RING4
	6	33043703	33057473	HLA-DPB1	OM_142858	MAJOR HISTOCOMPATIBILITY COMPLEX, CLASS II, DP BETA-1	HLA-DPB1;HLA-DP HISTOCOMPATIBILITY TYPE, BETA-1 SUBUNIT
	6	33130469	33160245	COL11A2	OM_120290	COLLAGEN, TYPE XI, ALPHA-2	COL11A2
	6	33267471	33282164	TAPBP	OM_601962	TAP-BINDING PROTEIN	TAPBP;TAPASIN;TPSN;TPN
	6	33387847	33421466	SYNGAP	OM_603384	SYNAPTIC RAS-GTPase-ACTIVATING PROTEIN 1	SYNGAP1;GTPase-ACTIVATING PROTEIN, RAS, SYNAPTIC, 135-KD, RAT, HOMOLOG OF;RAS-GTPase-ACTIVATING PROTEIN, SYNAPTIC, 135-KD, RAT, HOMOLOG OF;SYNAPTIC RAS-GTPase-ACTIVATING PROTEIN, 135-KD, RAT, HOMOLOG OF;SYNGAP, p135, RAT, HOMOLOG OF;SYNGAP
	6	33587951	33664351	ITPR3	OM_147267	INOSITOL 1,4,5-TRIPHOSPHATE RECEPTOR, TYPE 3	ITPR3;IP3R3
	6	34204577	34214008	HMGA1	OM_600701	HIGH MOBILITY GROUP AT-HOOK 1	HMGA1;HMGIY;HIGH MOBILITY GROUP PROTEIN Ia;HMGA1A;HIGH MOBILITY GROUP PROTEIN I HIGH MOBILITY GROUP PROTEIN Ib, INCLUDED;HMGA1B, INCLUDED;HIGH MOBILITY GROUP PROTEIN Y, INCLUDED;HMGIY, INCLUDED;HIGH MOBILITY GROUP PROTEIN Ic, INCLUDED;HMGA1C, INCLUDED
	6	34385231	34393902	RPS10	OM_603632	RIBOSOMAL PROTEIN S10	RPS10
	6	35420116	35434918	FANCE	OM_613976	FANCE GENE	FANCE
	6	35465651	35480715	TULP1	OM_602280	TUBBY-LIKE PROTEIN 1	TULP1
	6	35541362	35696360	FKBP5	OM_602623	FK506-BINDING PROTEIN 5	FKBP5;FK506-BINDING PROTEIN, 51-KD;FKBP51;FKBP54
	6	35773071	35791852	LHFPL5	OM_609427	LHFP-LIKE PROTEIN 5	LHFPL5;TETRASPAN MEMBRANE PROTEIN OF HAIR CELL STEREOCILIA;TMHS
	6	35911291	35992413	SLC26A8	OM_608480	SOLUTE CARRIER FAMILY 26 (SULFATE TRANSPORTER), MEMBER 8	SLC26A8;TESTIS ANION TRANSPORTER 1;TAT1
	6	36076442	160027271	LNCR1	OM_608935	LUNG CANCER SUSCEPTIBILITY 1	LNCR1
	6	36210945	36276372	PNPLA1	OM_612121	PATATIN-LIKE PHOSPHOLIPASE DOMAIN-CONTAINING PROTEIN 1	PNPLA1
	6	38978439	38978668	EJM3	OM_608816	MYOCLONIC EPILEPSY, JUVENILE, SUSCEPTIBILITY TO, 3	EJM3
	6	39198273	39198466	OTSC3	OM_608244	OTOSCLEROSIS 3	OTSC3
	6	39872034	39902290	MOCS1	OM_603707	MOLYBDENUM COFACTOR SYNTHESIS GENE 1	MOCS1 MOCS1A, INCLUDED;MOCS1B, INCLUDED
	6	41126244	41130924	TREM2	OM_605086	TRIGGERING RECEPTOR EXPRESSED ON MYELOID CELLS 2	TREM2
	6	42123144	42147794	GUCA1A	OM_600364	GUANYLATE CYCLASE ACTIVATOR 1A	GUCA1A;GUANYLATE CYCLASE-ACTIVATING PROTEIN, PHOTORECEPTOR 1;GCAP1;GUANYLIN 1, RETINA;GUCA1
	6	42151022	42162694	GUCA1B	OM_602275	GUANYLATE CYCLASE ACTIVATOR 1B	GUCA1B;GUANYLATE CYCLASE-ACTIVATING PROTEIN, PHOTORECEPTOR 2;GCAP2;GUANYLIN 2, RETINA;GUCA2
	6	42664333	42690692	PRPH2	OM_179605	PERIPHERIN 2, MOUSE, HOMOLOG OF	PRPH2;RDS, MOUSE, HOMOLOG OF;RDS;PERIPHERIN, PHOTORECEPTOR TYPE;RETINAL DEGENERATION, SLOW, MOUSE, HOMOLOG OF
	6	42928500	42931618	GNMT	OM_606628	GLYCINE N-METHYLTRANSFERASE	GNMT
	6	42931611	42946981	PEX6	OM_601498	PEROXISOME BIOGENESIS FACTOR 6	PEX6;PEROXIN 6;PEROXISOMAL ASSEMBLY FACTOR 2;PAF2;PEROXISOMAL-TYPE ATPase 1;PXAAA1
	6	43005355	43021683	CUL7	OM_609577	CULLIN 7	CUL7;KIAA0076
	6	43484777	43497114	POLR1C	OM_610060	POLYMERASE I, RNA, SUBUNIT C	POLR1C;RPA39;RPA40;RPAC1;RPA5
	6	43500898	71518736	NYS2	OM_164100	NYSTAGMUS 2, CONGENITAL, AUTOSOMAL DOMINANT	NYS2;NYSTAGMUS, CONGENITAL MOTOR, 2
	6	43543878	43588260	POLH	OM_603968	POLYMERASE, DNA, ETA	POLH;RAD30, S. CEREVISIAE, HOMOLOG OF, A;RAD30A
	6	43612767	43638935	RSPH9	OM_612648	RADIAL SPOKE HEAD 9, CHLAMYDOMONAS, HOMOLOG OF	RSPH9
	6	43737946	43754224	VEGF	OM_192240	VASCULAR ENDOTHELIAL GROWTH FACTOR A	VEGFA;VEGF ATHEROSCLEROSIS, SUSCEPTIBILITY TO, INCLUDED
	6	44266463	44281094	AARS2	OM_612035	ALANYL-tRNA SYNTHETASE 2	AARS2;ALANYL-tRNA SYNTHETASE, MITOCHONDRIAL;MT-ALARS;KIAA1270
	6	45296054	45518819	RUNX2	OM_600211	RUNT-RELATED TRANSCRIPTION FACTOR 2	RUNX2;CORE-BINDING FACTOR, RUNT DOMAIN, ALPHA SUBUNIT 1;CBFA1;AML3 GENE;AML3;PEBP2-ALPHA-A;OSF2
	6	46672053	46703430	PLA2G7	OM_601690	PHOSPHOLIPASE A2, GROUP VII	PLA2G7;PLATELET-ACTIVATING FACTOR ACETYLHYDROLASE;PAFAH;PLATELET-ACTIVATING FACTOR ACETYLHYDROLASE, PLASMA;LIPOPROTEIN-ASSOCIATED PHOSPHOLIPASE A2;LP-PLA2;LDL-PLA2
	6	46916139	46916414	MGR3	OM_607498	MIGRAINE WITH OR WITHOUT AURA, SUSCEPTIBILITY TO, 3	MGR3
	6	47445482	47594999	CD2AP	OM_604241	CD2-ASSOCIATED PROTEIN	CD2AP;CAS LIGAND WITH MULTIPLE SH3 DOMAINS;CMS
	6	49398073	49431041	MUT	OM_609058	METHYLMALONYL-CoA MUTASE	MUT;MCM;METHYLMALONYL-CoA ISOMERASE
	6	49572888	49604587	RHAG	OM_180297	RHESUS BLOOD GROUP-ASSOCIATED GLYCOPROTEIN	RHAG;RHESUS ASSOCIATED POLYPEPTIDE, 50-KD;RH50A;RH2
	6	50786439	50815326	TFAP2B	OM_601601	TRANSCRIPTION FACTOR AP2-BETA	TFAP2B
	6	51164200	84385688	ADHD3	OM_608905	ATTENTION DEFICIT-HYPERACTIVITY DISORDER, SUSCEPTIBILITY TO, 3	ADHD3
	6	51480145	51952423	FCYT	OM_606702	PKHD1 GENE	PKHD1;FIBROCYSTIN;FCYT;POLYDUCTIN;POLYCYSTIC KIDNEY AND HEPATIC DISEASE 1 GENE
	6	52101484	52109298	IL17F	OM_606496	INTERLEUKIN 17F	IL17F;ML1
	6	52284994	52360583	EFHC1	OM_608815	EF-HAND DOMAIN (C-TERMINAL)-CONTAINING PROTEIN 1	EFHC1;EF-HAND DOMAIN-CONTAINING PROTEIN 1;MYOCLONIN 1
	6	52866097	52926676	ICK	OM_612325	INTESTINAL CELL KINASE	ICK;MAK-RELATED KINASE;MRK;KIAA0936
	6	53362139	53409927	GCLC	OM_606857	GLUTAMATE-CYSTEINE LIGASE, CATALYTIC SUBUNIT	GCLC;GLCLC;GAMMA-GLUTAMYLCYSTEINE SYNTHETASE, CATALYTIC SUBUNIT
	6	56322785	56819426	DST	OM_113810	DYSTONIN	DST;DYSTONIA MUSCULORUM, MOUSE, HOMOLOG OF;DMH;DT;BULLOUS PEMPHIGOID ANTIGEN 1;BPAG1;BP240
	6	57051790	57087112	RAB23	OM_606144	RAS-ASSOCIATED PROTEIN RAB23	RAB23
	6	64429876	66417118	EYS	OM_612424	EYES SHUT, DROSOPHILA, HOMOLOG OF	EYS;SPACEMAKER;SPAM
	6	64590279	64590577	ARCC1	OM_609026	CATARACT 28	CTRCT28;CATARACT, AGE-RELATED CORTICAL, 1;ARCC1
	6	70385641	70507049	LMBRD1	OM_612625	LMBR1 DOMAIN-CONTAINING PROTEIN 1: LMBRD1	LMBD1;NES-INTERACTING PROTEIN;NESI
	6	70925743	71012786	COL9A1	OM_120210	COLLAGEN, TYPE IX, ALPHA-1	COL9A1;COLLAGEN, CARTILAGE-SPECIFIC SHORT;ALPHA-1(IX) COLLAGEN CHAIN;CARTILAGE-SPECIFIC SHORT COLLAGEN
	6	72596406	73112845	RIMS1	OM_606629	PROTEIN REGULATING SYNAPTIC MEMBRANE EXOCYTOSIS 1	RIMS1;RAB3A-INTERACTING MOLECULE 1;RIM1;RIM;KIAA0340
	6	74072400	74073898	C6orf221	OM_611687	KHDC3-LIKE PROTEIN, SUBCORTICAL MATERNAL COMPLEX MEMBER	KHDC3L;CHROMOSOME 6 OPEN READING FRAME 221;C6ORF221;EMBRYONIC STEM CELL-ASSOCIATED TRANSCRIPT 1;ECAT1
	6	74171454	74211179	MTO1	OM_614667	MITOCHONDRIAL TRANSLATION OPTIMIZATION 1, S. CEREVISIAE, HOMOLOG OF	MTO1
	6	74303102	74363737	SLC17A5	OM_604322	SOLUTE CARRIER FAMILY 17 (ACIDIC SUGAR TRANSPORTER), MEMBER 5	SLC17A5;SOLUTE CARRIER FAMILY 17 (SODIUM PHOSPHATE COTRANSPORTER), MEMBER 5;SIALIN
	6	76458893	76629254	MYO6	OM_600970	MYOSIN VI	MYO6
	6	80194708	80247147	LCA5	OM_611408	LCA5 GENE	LCA5;LEBERCILIN;CHROMOSOME 6 OPEN READING FRAME 152;C6ORF152
	6	80624529	80657315	ELOVL4	OM_605512	ELONGATION OF VERY LONG CHAIN FATTY ACIDS-LIKE 4	ELOVL4
	6	80816344	81055987	BCKDHB	OM_248611	BRANCHED-CHAIN KETO ACID DEHYDROGENASE E1, BETA POLYPEPTIDE	BCKDHB;E1B
	6	86159302	86205509	NT5E	OM_129190	ECTO-5-PRIME NUCLEOTIDASE	NT5E;E5NT;ENT;NTE;NUCLEOTIDASE, ECTO-5-PRIME;NT5;CD73
	6	88182637	88222057	SLC35A1	OM_605634	SOLUTE CARRIER FAMILY 35 (CMP-SIALIC ACID TRANSPORTER), MEMBER 1	SLC35A1;CYTIDINE MONOPHOSPHATE-SIALIC ACID TRANSPORTER;CST;CMP-SIA TRANSPORTER
	6	88223656	88299735	RARS2	OM_611524	ARGINYL-tRNA SYNTHETASE 2	RARS2;ARGINYL-tRNA SYNTHETASE, MITOCHONDRIAL;RARSL
	6	89727883	89727996	CMD1K	OM_605582	CARDIOMYOPATHY, DILATED, 1K	CMD1K
	6	97337187	97345767	NDUFAF4	OM_611776	NADH DEHYDROGENASE (UBIQUINONE) COMPLEX I, ASSEMBLY FACTOR 4	NDUFAF4;NADH DEHYDROGENASE 1 ALPHA SUBCOMPLEX, ASSEMBLY FACTOR 4;HORMONE-REGULATED PROLIFERATION-ASSOCIATED PROTEIN, 20-KD;HRPAP20;CHROMOSOME 6 OPEN READING FRAME 66;C6ORF66
	6	98117908	102360056	PBCRA	OM_600790	CHORIORETINAL ATROPHY, PROGRESSIVE BIFOCAL	CRAPB;PROGRESSIVE BIFOCAL CHORIORETINAL ATROPHY;PBCRA
	6	100832891	100912805	SIM1	OM_603128	SINGLE-MINDED, DROSOPHILA, HOMOLOG OF, 1	SIM1
	6	101841584	102517958	GRIK2	OM_138244	GLUTAMATE RECEPTOR, IONOTROPIC, KAINATE 2	GRIK2;GLUTAMATE RECEPTOR 6;GLR6;GLUR6
	6	102359770	102360056	IDDM15	OM_601666	DIABETES MELLITUS, INSULIN-DEPENDENT, 15	IDDM15;INSULIN-DEPENDENT DIABETES MELLITUS 15
	6	104673921	104674060	ATFB2	OM_608988	ATRIAL FIBRILLATION, FAMILIAL, 2	ATFB2
	6	107473761	107780779	PDSS2	OM_610564	PRENYL DIPHOSPHATE SYNTHASE, SUBUNIT 2	PDSS2;DECAPRENYL DIPHOSPHATE SYNTHASE, SUBUNIT 2;D-LESS POLYPRENYL PYROPHOSPHATE SYNTHASE 1;DLP1;CHROMOSOME 6 OPEN READING FRAME 210;C6ORF210
	6	107811317	107982513	SOBP	OM_613667	SINE OCULIS-BINDING PROTEIN, DROSOPHILA, HOMOLOG OF	SOBP;JACKSON CIRCLER PROTEIN 1, MOUSE, HOMOLOG OF;JXC1
	6	108188960	108279482	SEC63	OM_608648	SEC63, S. CEREVISIAE, HOMOLOG OF	SEC63
	6	108362613	108395941	OSTM1	OM_607649	OSTEOPETROSIS-ASSOCIATED TRANSMEMBRANE PROTEIN 1	OSTM1;GREY-LETHAL, MOUSE, HOMOLOG OF;GL
	6	109783719	109804440	ZBTB24	OM_614064	ZINC FINGER- AND BTB DOMAIN-CONTAINING PROTEIN 24	ZBTB24;POZ-, AT HOOK-, AND ZINC FINGER-CONTAINING PROTEIN 2;PATZ2;ZINC FINGER PROTEIN 450;ZNF450;KIAA0441
	6	110012424	110146634	FIG4	OM_609390	FIG4, S. CEREVISIAE, HOMOLOG OF	FIG4;SAC DOMAIN-CONTAINING INOSITOL PHOSPHATASE 3;SAC3;KIAA0274
	6	111876581	111927477	C6orf5	OM_607043	TRAF3-INTERACTING PROTEIN 2	TRAF3IP2;CHROMOSOME 6 OPEN READING FRAME 5;C6ORF5;NUCLEAR FACTOR KAPPA-B ACTIVATOR 1;ACT1;CONNECTION TO I-KAPPA-B KINASE AND STRESS-ACTIVATED PROTEIN KINASE;CIKS;CHROMOSOME 6 OPEN READING FRAME 4;C6ORF4;CHROMOSOME 6 OPEN READING FRAME 6;C6ORF6
	6	111999276	125080880	CMDR	OM_218400	CRANIOMETAPHYSEAL DYSPLASIA, AUTOSOMAL RECESSIVE	CMDR
	6	112375278	112390889	WISP3	OM_603400	WNT1-INDUCIBLE SIGNALING PATHWAY PROTEIN 3	WISP3
	6	112429134	112575924	LAMA4	OM_600133	LAMININ, ALPHA-4	LAMA4;LAMA3, FORMERLY
	6	116440085	116447296	COL10A1	OM_120110	COLLAGEN, TYPE X, ALPHA-1	COL10A1
	6	116596022	116601280	TSPYL1	OM_604714	TSPY-LIKE 1	TSPYL1;TSPY-LIKE;TSPYL
	6	116937642	116954148	RSPH4A	OM_612647	RADIAL SPOKE HEAD 4, CHLAMYDOMONAS, HOMOLOG OF, A	RSPH4A
	6	117198376	117253326	RFX6	OM_612659	REGULATORY FACTOR X, 6	RFX6;RFXDC1
	6	118869442	118881587	PLN	OM_172405	PHOSPHOLAMBAN	PLN
	6	121756745	121770873	GJA1	OM_121014	GAP JUNCTION PROTEIN, ALPHA-1	GJA1;GAP JUNCTION PROTEIN, 43-KD;CONNEXIN 43;CX43;HEART CONNEXIN
	6	129204286	129837711	LAMA2	OM_156225	LAMININ, ALPHA-2	LAMA2;LAMININ 2, HEAVY CHAIN MEROSIN, INCLUDED;LAMININ 2, INCLUDED;LAMININ M, INCLUDED;LAMM, INCLUDED
	6	129947729	132542346	2018-02-05	OM_609255	FEBRILE SEIZURES, FAMILIAL, 5	FEB5;CONVULSIONS, FAMILIAL FEBRILE, 5
	6	131894344	131905472	ARG1	OM_608313	ARGINASE, LIVER	ARG1
	6	131895106	131949379	MED23	OM_605042	MEDIATOR COMPLEX SUBUNIT 23	MED23;COFACTOR REQUIRED FOR SP1 TRANSCRIPTIONAL ACTIVATION, SUBUNIT 3;CRSP3;CRSP, 130-KD SUBUNIT;CRSP130;DRIP130;SUR2
	6	132129156	132216295	ENPP1	OM_173335	ECTONUCLEOTIDE PYROPHOSPHATASE/PHOSPHODIESTERASE 1	ENPP1;PHOSPHODIESTERASE I/NUCLEOTIDE PYROPHOSPHATASE 1;PDNP1;PLASMA CELL MEMBRANE GLYCOPROTEIN PC-1;PC1;PCA1;MEMBRANE COMPONENT, CHROMOSOME 6, SURFACE MARKER 1;M6S1;LY41, MOUSE, HOMOLOG OF;ALKALINE PHOSPHODIESTERASE I;NUCLEOTIDE PYROPHOSPHATASE;NPPS
	6	133001997	133035194	VNN1	OM_603570	VANIN 1	VNN1 HIGH DENSITY LIPOPROTEIN CHOLESTEROL LEVEL QUANTITATIVE TRAIT LOCUS 8, INCLUDED;HDLCQ8, INCLUDED
	6	133561512	133853258	EYA4	OM_603550	EYES ABSENT 4	EYA4;EYES ABSENT, DROSOPHILA, HOMOLOG OF, 4
	6	135502453	135540311	MYB	OM_189990	V-MYB AVIAN MYELOBLASTOSIS VIRAL ONCOGENE HOMOLOG	MYB;ONCOGENE MYB;AVIAN MYELOBLASTOSIS VIRAL ONCOGENE HOMOLOG;ONCOGENE AMV
	6	135604670	135818903	AHI1	OM_608894	ABELSON HELPER INTEGRATION SITE 1	AHI1;JOUBERIN
	6	137143702	137235072	PEX7	OM_601757	PEROXISOME BIOGENESIS FACTOR 7	PEX7;PEROXIN 7;PEROXISOMAL PTS2 RECEPTOR
	6	137302192	162195539	BMIQ3	OM_607446	BODY MASS INDEX QUANTITATIVE TRAIT LOCUS 3	BMIQ3
	6	137518621	137540981	IFNGR1	OM_107470	INTERFERON-GAMMA RECEPTOR 1	IFNGR1;AVP, TYPE II;ANTIVIRAL PROTEIN, TYPE II;IMMUNE INTERFERON RECEPTOR 1;CD119 ANTIGEN;CD119
	6	139418148	140014781	SPG25	OM_608220	SPASTIC PARAPLEGIA 25, AUTOSOMAL RECESSIVE	SPG25;DISC HERNIATION WITH SPASTIC PARAPLEGIA, AUTOSOMAL RECESSIVE
	6	139693392	139695787	CITED2	OM_602937	CBP/p300-INTERACTING TRANSACTIVATOR, WITH GLU/ASP-RICH C-TERMINAL DOMAIN, 2	CITED2;MELANOCYTE-SPECIFIC GENE 1-RELATED GENE 1;MRG1;MSG1-RELATED GENE 1;p35SRJ
	6	139713259	139713487	FIQTL1	OM_606035	FASTING INSULIN LEVEL QUANTITATIVE TRAIT LOCUS 1	FIQTL1
	6	143771918	143811753	PEX3	OM_603164	PEROXISOME BIOGENESIS FACTOR 3	PEX3;PEROXIN 3
	6	144261437	144385736	PLAGL1	OM_603044	PLEOMORPHIC ADENOMA GENE-LIKE 1	PLAGL1;ZAC TUMOR SUPPRESSOR GENE;ZAC;ZAC1;LOST ON TRANSFORMATION 1;LOT1
	6	144461770	144513076	STX11	OM_605014	SYNTAXIN 11	STX11
	6	145946440	146057128	EPM2A	OM_607566	EPM2A GENE	EPM2A;LAFORIN EPM2A, ISOFORM A, INCLUDED;EPM2A, ISOFORM B, INCLUDED
	6	146286032	146758782	GRM1	OM_604473	GLUTAMATE RECEPTOR, METABOTROPIC, 1	GRM1;MGLUR1;GRM1-ALPHA;GRM1A;MGLUR1-ALPHA;MGLUR1A
	6	149579408	155069165	DUH1	OM_127500	DYSCHROMATOSIS UNIVERSALIS HEREDITARIA 1	DUH1
	6	149639436	149732747	TAB2	OM_605101	TAK1-BINDING PROTEIN 2	TAB2;TGF-BETA ACTIVATED KINASE 1/MAP3K7-BINDING PROTEIN 2;MITOGEN-ACTIVATED PROTEIN KINASE KINASE KINASE 7-INTERACTING PROTEIN 2;MAP3K7IP2;KIAA0733
	6	149721284	149722182	SUMO4	OM_608829	SMALL UBIQUITIN-LIKE MODIFIER 4	SUMO4
	6	150689987	150725765	IYD	OM_612025	IODOTYROSINE DEIODINASE	IYD;IODOTYROSINE DEHALOGENASE 1;DEHAL1
	6	151725897	151773316	RMND1	OM_614917	REQUIRED FOR MEIOTIC NUCLEAR DIVISION 1, S. CEREVISIAE, HOMOLOG OF	RMND1
	6	152011631	152424409	ESR1	OM_133430	ESTROGEN RECEPTOR 1	ESR1;ESTROGEN RECEPTOR;ESR;ER;ESTROGEN RECEPTOR, ALPHA;ESRA HDL CHOLESTEROL, AUGMENTED RESPONSE OF, TO HORMONE REPLACEMENT, INCLUDED;ATHEROSCLEROSIS, SUSCEPTIBILITY TO, INCLUDED
	6	152442819	152958534	SYNE1	OM_608441	SPECTRIN REPEAT-CONTAINING NUCLEAR ENVELOPE PROTEIN 1	SYNE1;SYNAPTIC NUCLEAR ENVELOPE PROTEIN 1;NUCLEAR ENVELOPE SPECTRIN REPEAT PROTEIN 1;NESPRIN 1;KIAA0796;KIAA1756;KIAA1262 CPG2 ISOFORM, INCLUDED;CPG2, INCLUDED;CPG2B ISOFORM, INCLUDED;CPG2B, INCLUDED
	6	155296339	155296455	BPPV	OM_193007	VERTIGO, BENIGN RECURRENT	BRV;VERTIGO, BENIGN PAROXYSMAL POSITIONAL;BPPV;VESTIBULOPATHY, FAMILIAL VERTIGO, BENIGN RECURRENT, 1, INCLUDED;BRV1, INCLUDED
	6	157098980	157531913	ARID1B	OM_614556	AT-RICH INTERACTION DOMAIN-CONTAINING PROTEIN 1B	ARID1B;ARID-CONTAINING PROTEIN 1B;BAF-ASSOCIATED FACTOR, 250-KD, B;BAF250B;ELD/OSA1;KIAA1235
	6	158530536	158589312	SERAC1	OM_614725	SERINE ACTIVE SITE-CONTAINING PROTEIN 1	SERAC1
	6	158589379	158620376	GTF2H5	OM_608780	GENERAL TRANSCRIPTION FACTOR IIH, POLYPEPTIDE 5	GTF2H5;TFIIH BASAL TRANSCRIPTION FACTOR COMPLEX, TTDA SUBUNIT;TTDA;TFB5;TRANSCRIPTION FACTOR IIH, 8-KD SUBUNIT;CHROMOSOME 6 OPEN READING FRAME 175;C6ORF175
	6	160100148	160114353	SOD2	OM_147460	SUPEROXIDE DISMUTASE 2	SOD2;SUPEROXIDE DISMUTASE, MITOCHONDRIAL;INDOPHENOL OXIDASE B;IPO-B;MANGANESE SUPEROXIDE DISMUTASE;MNSOD
	6	160390131	160527583	IGF2R	OM_147280	INSULIN-LIKE GROWTH FACTOR II RECEPTOR	IGF2R;MANNOSE 6-PHOSPHATE RECEPTOR, CATION-INDEPENDENT;MPRI;CIMPR
	6	160952506	161097478	LPA	OM_152200	APOLIPOPROTEIN(a)	LPA LIPOPROTEIN(a), INCLUDED;Lp(a), INCLUDED;LIPOPROTEIN TYPES--Lp SYSTEM Lp(a) HYPERLIPOPROTEINEMIA, INCLUDED;SINKING PRE-BETA-LIPOPROTEIN, INCLUDED;SPB, INCLUDED;LIPOPROTEIN(a) DEFICIENCY, CONGENITAL, INCLUDED;Lp(a) DEFICIENCY, CONGENITAL, INCLUDED;CORONARY ARTERY DISEASE, SUSCEPTIBILITY TO, INCLUDED
	6	161123225	161175086	PLG	OM_173350	PLASMINOGEN	PLG ANGIOSTATIN, INCLUDED;MICROPLASMIN, INCLUDED
	6	161768590	163148834	PRKN	OM_602544	PARKIN	PARK2;PRKN FRAGILE SITE FRA6E, INCLUDED
	6	162839597	166069883	DFNB38	OM_608219	DEAFNESS, AUTOSOMAL RECESSIVE 38	DFNB38
	6	166571144	166582157	T	OM_601397	T BRACHYURY, MOUSE, HOMOLOG OF	T;TRANSCRIPTION FACTOR T;TFT
	6	166778407	166796501	BRP44L	OM_614738	BRAIN PROTEIN 44-LIKE	BRP44L;MITOCHONDRIAL PYRUVATE CARRIER 1;MPC1;PYRUVATE CARRIER, MITOCHONDRIAL, 1
	6	167342992	167370077	RNASET2	OM_612944	RIBONUCLEASE T2	RNASET2;RNASE6PL
	6	167412805	167458064	FGFR1OP	OM_605392	FIBROBLAST GROWTH FACTOR RECEPTOR 1 ONCOGENE PARTNER	FGFR1OP;FGFR1 ONCOGENE PARTNER;FOP FOP/FGFR1 FUSION GENE, INCLUDED
	6	168189848	169998052	PLF	OM_608852	PULMONARY FUNCTION	PLF;LUNG FUNCTION, ACCELERATED RATE OF DECLINE IN, SMOKING-RELATED
	6	168841831	169068674	SMOC2	OM_607223	SPARC-RELATED MODULAR CALCIUM-BINDING PROTEIN 2	SMOC2;SECRETED MODULAR CALCIUM-BINDING PROTEIN 2;SMOOTH MUSCLE-ASSOCIATED PROTEIN 2;SMAP2
	6	169615875	169654137	THBS2	OM_188061	THROMBOSPONDIN II	THBS2;TSP2
	6	169997844	169998052	IDDM8	OM_600883	DIABETES MELLITUS, INSULIN-DEPENDENT, 8	IDDM8;INSULIN-DEPENDENT DIABETES MELLITUS 8
	6	170863384	170881958	TBP	OM_600075	TATA BOX-BINDING PROTEIN	TBP;SCA17 GENE
	7	192969	300740	FAM20C	OM_611061	FAMILY WITH SEQUENCE SIMILARITY 20, MEMBER C	FAM20C;DENTIN MATRIX PROTEIN 4;DMP4
	7	766338	826116	HEATR2	OM_614864	HEAT REPEAT-CONTAINING PROTEIN 2	HEATR2
	7	1855428	2272583	MAD1L1	OM_602686	MITOTIC ARREST-DEFICIENT 1, YEAST, HOMOLOG-LIKE 1	MAD1L1;MITOTIC ARREST-DEFICIENT 1, YEAST, HOMOLOG OF;MAD1, YEAST, HOMOLOG OF;TAX-BINDING PROTEIN 181;TXBP181
	7	2552163	2568811	LFNG	OM_602576	LUNATIC FRINGE	LFNG;FRINGE, DROSOPHILA, HOMOLOG OF, LUNATIC
	7	2577444	2595392	BRAT1	OM_614506	BRCA1-ASSOCIATED ATM ACTIVATOR 1	BRAT1;BAAT1;CHROMOSOME 7 OPEN READING FRAME 27;C7ORF27
	7	2945709	3083579	CARD11	OM_607210	CASPASE RECRUITMENT DOMAIN-CONTAINING PROTEIN 11	CARD11;CARD-MAGUK PROTEIN 1;CARMA1;BCL10-INTERACTING MAGUK PROTEIN 3;BIMP3
	7	4498040	4498292	FHII	OM_605635	HYPERALDOSTERONISM, FAMILIAL, TYPE II	FH II
	7	4815262	4834026	KIAA0415	OM_613653	ADAPTOR-RELATED PROTEIN COMPLEX 5, ZETA-1 SUBUNIT	AP5Z1;KIAA0415;SPG48 GENE
	7	5566779	5570232	ACTB	OM_102630	ACTIN, BETA	ACTB;BETA-ACTIN;ACTIN, CYTOPLASMIC, 1
	7	5659672	5821361	RNF216	OM_609948	RING FINGER PROTEIN 216	RNF216;TRIAD DOMAIN-CONTAINING PROTEIN 3;TRIAD3;ZINC FINGER PROTEIN INHIBITING NFKB;ZIN
	7	6012870	6048737	PMS2	OM_600259	POSTMEIOTIC SEGREGATION INCREASED, S. CEREVISIAE, 2	PMS2;MISMATCH REPAIR GENE PMSL2;PMSL2
	7	8008374	8128710	GLCCI1	OM_614283	GLUCOCORTICOID-INDUCED TRANSCRIPT 1	GLCCI1;THYMOCYTE/SPERMATOCYTE SELECTION 1;TSSN1
	7	10075452	28197916	SCA21	OM_607454	SPINOCEREBELLAR ATAXIA 21	SCA21
	7	16127152	16460947	ISPD	OM_614631	ISOPRENOID SYNTHASE DOMAIN-CONTAINING PROTEIN	ISPD
	7	19039315	19157295	TWIST1	OM_601622	TWIST, DROSOPHILA, HOMOLOG OF, 1	TWIST1;TRANSCRIPTION FACTOR TWIST;TWIST
	7	21582833	21941451	DNAH11	OM_603339	DYNEIN, AXONEMAL, HEAVY CHAIN 11	DNAH11;DNAHC11;DPL11;DYNEIN, HEAVY CHAIN BETA-LIKE;DNAHBL
	7	22766766	22771621	IL6	OM_147620	INTERLEUKIN 6	IL6;INTERFERON, BETA-2;IFNB2;B-CELL DIFFERENTIATION FACTOR;B-CELL STIMULATORY FACTOR 2;BSF2;HEPATOCYTE STIMULATORY FACTOR;HSF;HYBRIDOMA GROWTH FACTOR;HGF
	7	22980878	23053814	FAM126A	OM_610531	FAMILY WITH SEQUENCE SIMILARITY 126, MEMBER A	FAM126A;DOWNREGULATED BY CTNNB1, PROTEIN A;DRCTNNB1A;HYCCIN
	7	23145353	23215040	KLHL7	OM_611119	KELCH-LIKE 7	KLHL7
	7	24737974	24797639	DFNA5	OM_608798	DFNA5 GENE	DFNA5
	7	25158270	25164980	CYCS	OM_123970	CYTOCHROME C, SOMATIC	CYCS;CYTOCHROME C;CYC
	7	26331515	26413949	SNX10	OM_614780	SORTING NEXIN 10	SNX10
	7	27132612	27135625	HOXA1	OM_142955	HOMEOBOX A1	HOXA1;HOMEOBOX 1F;HOX1F;Hox-1.6, MOUSE, HOMOLOG OF;lab, DROSOPHILA, HOMOLOG OF
	7	27139973	27142394	HOXA2	OM_604685	HOMEOBOX A2	HOXA2
	7	27220776	27224835	HOXA11	OM_142958	HOMEOBOX A11	HOXA11;HOMEOBOX 1I;HOX1I
	7	27236499	27239725	HOXA13	OM_142959	HOMEOBOX A13	HOXA13;HOMEOBOX 1J;HOX1J
	7	27870192	28220437	JAZF1	OM_606246	JUXTAPOSED WITH ANOTHER ZINC FINGER GENE 1	JAZF1;TAK1-INTERACTING PROTEIN 27;TIP27 JAZF1/JJAZ1 FUSION GENE, INCLUDED
	7	30050199	30066417	FKBP14	OM_614505	FK506-BINDING PROTEIN 14	FKBP14
	7	30634181	30673649	GARS	OM_600287	GLYCYL-tRNA SYNTHETASE	GARS
	7	30951415	30965131	AQP1	OM_107776	AQUAPORIN 1	AQP1;AQUAPORIN-CHIP;AQP-CHIP;CHANNEL-LIKE INTEGRAL MEMBRANE PROTEIN, 28-KD;CHIP28
	7	31003636	31019146	GHRHR	OM_139191	GROWTH HORMONE-RELEASING HORMONE RECEPTOR	GHRHR;GROWTH HORMONE-RELEASING FACTOR RECEPTOR;GHRFR
	7	31726631	31748069	GSBS	OM_604088	G-SUBSTRATE	GSBS;CHROMOSOME 7 OPEN READING FRAME 16;C7ORF16
	7	33053725	33102409	NT5C3	OM_606224	5-PRIME-@NUCLEOTIDASE, CYTOSOLIC IIIA	NT5C3A;NUCLEOTIDASE, 5-PRIME, CYTOSOLIC III;NT5C3;URIDINE 5-PRIME MONOPHOSPHATE HYDROLASE 1;UMPH1;PYRIMIDINE 5-PRIME-NUCLEOTIDASE 1;P5N1
	7	33134409	33149002	RP9	OM_607331	RP9 GENE	RP9;PIM1-ASSOCIATED PROTEIN, MOUSE, HOMOLOG OF;PAP1
	7	33169144	33645680	PTHB1	OM_607968	PARATHYROID HORMONE-RESPONSIVE B1 GENE	PTH-RESPONSIVE B1 GENE;B1;PTHB1
	7	33944523	34195484	BMPER	OM_608699	BONE MORPHOGENETIC PROTEIN-BINDING ENDOTHELIAL REGULATOR PROTEIN	BMPER;BMP-BINDING ENDOTHELIAL CELL PRECURSOR-DERIVED REGULATOR;CROSSVEINLESS 2, DROSOPHILA, HOMOLOG OF;CV2
	7	34697897	34917944	NPSR1	OM_608595	NEUROPEPTIDE S RECEPTOR 1	NPSR1;G PROTEIN-COUPLED RECEPTOR 154;GPR154;G PROTEIN-COUPLED RECEPTOR FOR ASTHMA SUSCEPTIBILITY;GPRA;VASOPRESSIN RECEPTOR-RELATED RECEPTOR 1;VRR1;PGR14
	7	35242042	35293711	TBX20	OM_606061	T-BOX 20	TBX20
	7	37887930	37940003	TXNDC3	OM_607421	THIOREDOXIN DOMAIN-CONTAINING PROTEIN 3	TXNDC3;SPERM-SPECIFIC THIOREDOXIN 2;SPTRX2;NME8
	7	39017609	39504390	POU6F2	OM_609062	POU DOMAIN, CLASS 6, TRANSCRIPTION FACTOR 2	POU6F2;RETINA-DERIVED POU-DOMAIN FACTOR 1;RPF1
	7	40172342	40174251	C7orf11	OM_609188	M-PHASE-SPECIFIC PLK1-INTERACTING PROTEIN	MPLKIP;CHROMOSOME 7 OPEN READING FRAME 11;C7ORF11;TTDN1 GENE;TTDN1
	7	40174575	40900366	C7orf10	OM_609187	CHROMOSOME 7 OPEN READING FRAME 10	C7ORF10
	7	42000547	42277469	GLI3	OM_165240	GLI-KRUPPEL FAMILY MEMBER 3	GLI3;ONCOGENE GLI3
	7	43798272	43846941	BLVRA	OM_109750	BILIVERDIN REDUCTASE A	BLVRA;BILIVERDIN IX-ALPHA REDUCTASE;BVR;BLVR;BVRA
	7	44102326	44105186	PGAM2	OM_612931	PHOSPHOGLYCERATE MUTASE 2	PGAM2;PHOSPHOGLYCERATE MUTASE, MUSCLE;PGAMM
	7	44183870	44229022	GCK	OM_138079	GLUCOKINASE	GCK;GK;GLK;HEXOKINASE 4;HK4;LIVER GLUCOKINASE;LGLK
	7	44552134	44580914	NPC1L1	OM_608010	NPC1-LIKE 1	NPC1L1 EZETIMIBE, NONRESPONSE TO, INCLUDED
	7	44646104	44748669	OGDH	OM_613022	OXOGLUTARATE DEHYDROGENASE	OGDH;ALPHA-KETOGLUTARATE DEHYDROGENASE;AKGDH;E1K
	7	45039345	45116069	C7orf22	OM_607929	CCM2 GENE	CCM2;MALCAVERNIN;CHROMOSOME 7 OPEN READING FRAME 22;C7ORF22;OSMOSENSING SCAFFOLD FOR MEKK3;OSM
	7	50344378	50367358	IKZF1	OM_603023	IKAROS FAMILY ZINC FINGER 1	IKZF1;ZINC FINGER PROTEIN, SUBFAMILY 1A, MEMBER 1;ZNFN1A1;IKAROS;IK1;LYF1 IKAROS/BCL6 FUSION GENE, INCLUDED
	7	50444231	50472799	IKZF1	OM_603023	IKAROS FAMILY ZINC FINGER 1	IKZF1;ZINC FINGER PROTEIN, SUBFAMILY 1A, MEMBER 1;ZNFN1A1;IKAROS;IK1;LYF1 IKAROS/BCL6 FUSION GENE, INCLUDED
	7	50526134	50633154	DDC	OM_107930	DOPA DECARBOXYLASE	DDC;AROMATIC L-AMINO ACID DECARBOXYLASE;AADC
	7	55086678	55279262	EGFR	OM_131550	EPIDERMAL GROWTH FACTOR RECEPTOR	EGFR;V-ERB-B AVIAN ERYTHROBLASTIC LEUKEMIA VIRAL ONCOGENE HOMOLOG;ONCOGENE ERBB;ERBB1;HER1;SPECIES ANTIGEN 7;SA7 EGFR/SEPT14 FUSION GENE, INCLUDED
	7	56078056	56119297	PSP	OM_172480	PHOSPHOSERINE PHOSPHATASE	PSPH;PSP
	7	65425671	65447301	GUSB	OM_611499	BETA-GLUCURONIDASE	GUSB
	7	65540776	65558330	ASL	OM_608310	ARGININOSUCCINATE LYASE	ASL;ARGININOSUCCINASE
	7	66093868	66113964	KCTD7	OM_611725	POTASSIUM CHANNEL TETRAMERIZATION DOMAIN-CONTAINING PROTEIN 7	KCTD7
	7	66452690	66460588	SBDS	OM_607444	SBDS GENE	SBDS
	7	73442119	73484237	ELN	OM_130160	ELASTIN	ELN
	7	73882973	73883071	ANIB1	OM_105800	ANEURYSM, INTRACRANIAL BERRY, 1	ANIB1;ANEURYSMAL SUBARACHNOID HEMORRHAGE, FAMILIAL
	7	74188309	74203720	NCF1	OM_608512	NEUTROPHIL CYTOSOLIC FACTOR 1	NCF1;NOXO2;p47-PHOX
	7	75162619	75368290	HIP1	OM_601767	HUNTINGTIN-INTERACTING PROTEIN 1	HIP1 HIP1/PDGFRB FUSION GENE, INCLUDED
	7	75544420	75616173	POR	OM_124015	CYTOCHROME P450 OXIDOREDUCTASE	POR;CYTOCHROME P450 REDUCTASE
	7	75931875	75933614	HSPB1	OM_602195	HEAT-SHOCK 27-KD PROTEIN 1	HSPB1;HEAT-SHOCK PROTEIN 27;HSP27
	7	77166773	77269388	PTPN12	OM_600079	PROTEIN-TYROSINE PHOSPHATASE, NONRECEPTOR-TYPE, 12	PTPN12;PROTEIN-TYROSINE PHOSPHATASE G1;PTPG1;PTP-PEST
	7	77872514	77872652	CLAM	OM_608027	PONTOCEREBELLAR HYPOPLASIA, TYPE 3	PCH3;CEREBELLAR ATROPHY WITH PROGRESSIVE MICROCEPHALY;CLAM;PCH WITH OPTIC ATROPHY
	7	77872514	77872652	AIS2	OM_608391	AUTOIMMUNE DISEASE, SUSCEPTIBILITY TO, 2	AIS2;VITILIGO-ASSOCIATED MULTIPLE AUTOIMMUNE DISEASE SUSCEPTIBILITY 3;VAMAS3;AUTOIMMUNE DISEASE SUSCEPTIBILITY LOCUS, CHROMOSOME 7-RELATED
	7	79848281	79848416	HPC4	OM_608658	PROSTATE CANCER, HEREDITARY, 4	HPC4;PROSTATE CANCER, HEREDITARY, ON CHROMOSOME 7
	7	80231504	80308593	CD36	OM_173510	CD36 ANTIGEN	CD36;LEUKOCYTE DIFFERENTIATION ANTIGEN CD36;PLATELET GLYCOPROTEIN IV;GP4;GLYCOPROTEIN IIIb;GP3B;GP IIIb;THROMBOSPONDIN RECEPTOR;COLLAGEN RECEPTOR, PLATELET;FATTY ACID TRANSLOCASE;FAT
	7	81331444	81399452	HGF	OM_142409	HEPATOCYTE GROWTH FACTOR	HGF;SCATTER FACTOR;SF;LUNG FIBROBLAST-DERIVED MITOGEN;HEPATOPOIETIN A
	7	82993222	83278479	SEMA3E	OM_608166	SEMAPHORIN 3E	SEMA3E;SEMAPHORIN H, MOUSE, HOMOLOG OF;SEMAH;KIAA0331
	7	83587659	84122040	SEMA3A	OM_603961	SEMAPHORIN 3A	SEMA3A;SEMAPHORIN III;SEMAPHORIN D;SEMAD;COLLAPSIN 1;COLL1
	7	87031361	87105019	ABCB4	OM_171060	ATP-BINDING CASSETTE, SUBFAMILY B, MEMBER 4	ABCB4;P-GLYCOPROTEIN 3;PGY3;MULTIDRUG RESISTANCE 3;MDR3
	7	87133179	87342639	ABCB1	OM_171050	ATP-BINDING CASSETTE, SUBFAMILY B, MEMBER 1	ABCB1;P-GLYCOPROTEIN 1;PGY1;MULTIDRUG RESISTANCE 1;MDR1;GP170;DOXORUBICIN RESISTANCE
	7	91552807	93702656	AUTS1	OM_209850	AUTISM	AUTISTIC DISORDER AUTISM, SUSCEPTIBILITY TO, 1, INCLUDED;AUTS1, INCLUDED;AUTISM SPECTRUM DISORDER, INCLUDED;ASD, INCLUDED
	7	91570181	91739987	AKAP9	OM_604001	A-KINASE ANCHOR PROTEIN 9	AKAP9;YOTIAO;A-KINASE ANCHOR PROTEIN, 450-KD;AKAP450;CENTROSOME- AND GOLGI-LOCALIZED PROTEIN KINASE N-ASSOCIATED PROTEIN;CGNAP AKAP9/BRAF FUSION GENE, INCLUDED
	7	91828283	91875414	CCM1	OM_604214	KREV INTERACTION TRAPPED 1	KRIT1;CCM1 GENE;CCM1
	7	92076762	92089381	GATAD1	OM_614518	GATA ZINC FINGER DOMAIN-CONTAINING PROTEIN 1	GATAD1;OCULAR DEVELOPMENT-ASSOCIATED GENE;ODAG
	7	92116337	92157845	PEX1	OM_602136	PEROXISOME BIOGENESIS FACTOR 1	PEX1;PEROXIN 1
	7	92728826	92747336	SAMD9	OM_610456	STERILE ALPHA MOTIF DOMAIN-CONTAINING PROTEIN 9	SAMD9
	7	93053799	93204042	CALCR	OM_114131	CALCITONIN RECEPTOR	CALCR;CTR;CTR1
	7	94023873	94060544	COL1A2	OM_120160	COLLAGEN, TYPE I, ALPHA-2	COL1A2;COLLAGEN OF SKIN, TENDON, AND BONE, ALPHA-2 CHAIN
	7	94214536	94285521	SGCE	OM_604149	SARCOGLYCAN, EPSILON	SGCE
	7	94927669	94953884	PON1	OM_168820	PARAOXONASE 1	PON1;PON;PARAOXONASE, PLASMA;ARYLESTERASE;ESTERASE A;ESA PON1 ENZYME ACTIVITY, VARIATION IN, INCLUDED;ORGANOPHOSPHATE POISONING, SUSCEPTIBILITY TO, INCLUDED;CORONARY ARTERY DISEASE, SUSCEPTIBILITY TO, INCLUDED;CORONARY ARTERY SPASM 2, SUSCEPTIBILITY TO, INCLUDED
	7	95034174	95064636	PON2	OM_602447	PARAOXONASE 2	PON2
	7	95749532	95951459	SLC25A13	OM_603859	SOLUTE CARRIER FAMILY 25 (CITRIN), MEMBER 13	SLC25A13;CITRIN
	7	96318079	96339203	SHFM1	OM_183600	SPLIT-HAND/FOOT MALFORMATION 1	SHFM1;SPLIT-HAND/FOOT MALFORMATION 1 WITH OR WITHOUT DEAFNESS;SPLIT-HAND/FOOT DEFORMITY 1;SHFD1;SHSF1;SPLIT-HAND DEFORMITY;ECTRODACTYLY;ECD
	7	96649702	96654143	DLX5	OM_600028	DISTAL-LESS HOMEOBOX 5	DLX5
	7	99245813	99277636	CYP3A5	OM_605325	CYTOCHROME P450, SUBFAMILY IIIA, POLYPEPTIDE 5	CYP3A5;P450PCN3
	7	99699130	99704803	AP4M1	OM_602296	ADAPTOR-RELATED PROTEIN COMPLEX 4, MU-1 SUBUNIT	AP4M1;MU-ADAPTIN-RELATED PROTEIN 2;MU-ARP2
	7	100218039	100240332	TFR2	OM_604720	TRANSFERRIN RECEPTOR 2	TFR2
	7	100318423	100321323	EPO	OM_133170	ERYTHROPOIETIN	EPO;EP
	7	100487615	100493754	ACHE	OM_100740	ACETYLCHOLINESTERASE	ACHE;ACETYLCHOLINE ACETYLHYDROLASE;YT
	7	100770370	100782547	PAI1	OM_173360	SERPIN PEPTIDASE INHIBITOR, CLADE E (NEXIN, PLASMINOGEN ACTIVATOR INHIBITOR TYPE 1), MEMBER 1	SERPINE1;PLASMINOGEN ACTIVATOR INHIBITOR 1;PAI1;ENDOTHELIAL PLASMINOGEN ACTIVATOR INHIBITOR
	7	100797685	100804557	AP1S1	OM_603531	ADAPTOR-RELATED PROTEIN COMPLEX 1, SIGMA-1 SUBUNIT	AP1S1;CLATHRIN-ASSOCIATED/ASSEMBLY/ADAPTOR PROTEIN, SMALL 1;CLAPS1;CLATHRIN ADAPTOR PROTEIN 19;AP19;CLATHRIN ADAPTOR COMPLEX AP1, SIGMA-1A SUBUNIT
	7	100849258	100861011	PLOD3	OM_603066	PROCOLLAGEN-LYSINE, 2-OXOGLUTARATE 5-DIOXYGENASE 3	PLOD3;LYSINE HYDROXYLASE 3;LH3;LYSYL HYDROXYLASE 3
	7	102993177	103086624	PRES	OM_604943	SOLUTE CARRIER FAMILY 26, MEMBER 5	SLC26A5;PRESTIN;PRES SLC26A5A, INCLUDED;SLC26A5B, INCLUDED;SLC26A5C, INCLUDED;SLC26A5D, INCLUDED
	7	103112231	103629963	RELN	OM_600514	REELIN	RELN;RL
	7	104195004	104195185	PAPA4	OM_608562	POLYDACTYLY, POSTAXIAL, TYPE A4	PAPA4;POSTAXIAL POLYDACTYLY, TYPE A4
	7	106842189	107204959	COG5	OM_606821	COMPONENT OF OLIGOMERIC GOLGI COMPLEX 5	COG5;GOLGI TRANSPORT COMPLEX 1;GOLTC1;GOLGI TRANSPORT COMPLEX, 90-KD SUBUNIT;GTC90
	7	107301080	107358254	SLC26A4	OM_605646	SOLUTE CARRIER FAMILY 26, MEMBER 4	SLC26A4;PENDRIN;PDS GENE
	7	107531586	107561643	DLD	OM_238331	DIHYDROLIPOAMIDE DEHYDROGENASE	DLD;PYRUVATE DEHYDROGENASE COMPONENT E3;PHE3;E3;BRANCHED CHAIN ALPHA-KETO ACID DEHYDROGENASE COMPLEX, E3 COMPONENT;LIPOAMIDE REDUCTASE;LIPOAMIDE DEHYDROGENASE;LAD;LADH;LIPOYL DEHYDROGENASE;DIHYDROLIPOYL DEHYDROGENASE;DIAPHORASE;GLYCINE CLEAVAGE SYSTEM L PROTEIN;GCSL
	7	107564244	107643804	LAMB1	OM_150240	LAMININ, BETA-1	LAMB1
	7	113516882	113559082	PPP1R3A	OM_600917	PROTEIN PHOSPHATASE 1, REGULATORY SUBUNIT 3A	PPP1R3A;PROTEIN PHOSPHATASE 1, REGULATORY SUBUNIT 3;PPP1R3;PROTEIN PHOSPHATASE 1, GLYCOGEN-ASSOCIATED REGULATORY SUBUNIT;PP1G;PROTEIN PHOSPHATASE 1, GLYCOGEN-TARGETING SUBUNIT, MUSCLE;GM
	7	113726365	114333827	FOXP2	OM_605317	FORKHEAD BOX P2	FOXP2;TRINUCLEOTIDE REPEAT-CONTAINING GENE 10;TNRC10;CAGH44
	7	116164839	116201239	CAV1	OM_601047	CAVEOLIN 1	CAV1;CAVEOLAE PROTEIN, 22-KD;CAV
	7	116312406	116438440	MET	OM_164860	MET PROTOONCOGENE	MET;ONCOGENE MET;HEPATOCYTE GROWTH FACTOR RECEPTOR;HGFR
	7	117120017	117308719	CFTR	OM_602421	CYSTIC FIBROSIS TRANSMEMBRANE CONDUCTANCE REGULATOR	CFTR;ATP-BINDING CASSETTE, SUBFAMILY C, MEMBER 7;ABCC7
	7	120427374	120498420	TSPAN12	OM_613138	TETRASPANIN 12	TSPAN12;NEW EST TETRASPAN 2;NET2
	7	121513159	121702090	PTPRZ1	OM_176891	PROTEIN-TYROSINE PHOSPHATASE, RECEPTOR-TYPE, ZETA-1	PTPRZ1;PTPRZ;PTP-ZETA;PTPZ;RPTP-BETA;RPTPB
	7	121713598	121784344	AASS	OM_605113	ALPHA-AMINOADIPIC SEMIALDEHYDE SYNTHASE	AASS
	7	122634759	122635754	TAS2R16	OM_604867	TASTE RECEPTOR, TYPE 2, MEMBER 16	TAS2R16;T2R16 BETA-GLYCOPYRANOSIDE TASTING, INCLUDED
	7	127250346	127255982	PAX4	OM_167413	PAIRED BOX GENE 4	PAX4;PAIRED DOMAIN GENE 4
	7	127881241	127897682	LEP	OM_164160	LEPTIN	LEP;OBESE, MOUSE, HOMOLOG OF;OB
	7	127950429	127983962	RBM28	OM_612074	RNA-BINDING MOTIF PROTEIN 28	RBM28
	7	128032331	128050045	IMPDH1	OM_146690	IMP DEHYDROGENASE 1	IMPDH1;INOSINE-5-PRIME-MONOPHOSPHATE DEHYDROGENASE, TYPE I;IMPD1;IMPD IMP DEHYDROGENASE-LIKE 1, INCLUDED;IMPDHL1, INCLUDED
	7	128412543	128415844	OPN1SW	OM_613522	OPSIN 1, SHORT-WAVE-SENSITIVE	OPN1SW;BLUE CONE PIGMENT;BCP
	7	128470436	128499328	FLNC	OM_102565	FILAMIN C	FLNC;FILAMIN, GAMMA;FILAMIN 2;FLN2;ACTIN-BINDING PROTEIN 280, AUTOSOMAL FORM;ABP280A;ABPA;ACTIN-BINDING PROTEIN-LIKE;ABPL
	7	128577976	128590089	IRF5	OM_607218	INTERFERON REGULATORY FACTOR 5	IRF5
	7	128828713	128853386	SMOH	OM_601500	SMOOTHENED, DROSOPHILA, HOMOLOG OF	SMOH;SMO
	7	129414532	129414609	MIR96	OM_611606	MICRO RNA 96	MIR96;miRNA96;MIRN96
	7	129908106	129908267	LGMD1F	OM_608423	MUSCULAR DYSTROPHY, LIMB-GIRDLE, TYPE 1F	LGMD1F
	7	130033612	130081051	CEP41	OM_610523	CENTROSOMAL PROTEIN, 41-KD	CEP41;TESTIS-SPECIFIC PROTEIN A14 TESTIS-SPECIFIC PROTEIN 14, FORMERLY;TSGA14, FORMERLY
	7	132279626	132279912	PPR3	OM_609573	PHOTOPAROXYSMAL RESPONSE 3	PPR3;PHOTOPAROXYSMAL RESPONSE WITH OR WITHOUT MYOCLONIC EPILEPSY
	7	134331531	134364568	BPGM	OM_613896	BISPHOSPHOGLYCERATE MUTASE	BPGM;2,3-@BISPHOSPHOGLYCERATE PHOSPHATASE;2,3-@BPG PHOSPHATASE;2,3-@DIPHOSPHOGLYCERATE MUTASE;DPGM
	7	135108728	135108933	CHDM	OM_215400	CHORDOMA, SUSCEPTIBILITY TO	CHDM
	7	137761178	137803050	AKR1D1	OM_604741	ALDO-KETO REDUCTASE FAMILY 1, MEMBER D1	AKR1D1;DELTA(4)-3-OXOSTEROID 5-BETA-REDUCTASE;STEROID 5-BETA-REDUCTASE;SRD5B1;5-@BETA-REDUCTASE
	7	138007664	149472864	OTSC2	OM_605727	OTOSCLEROSIS 2	OTSC2
	7	138145079	138270333	TRIM24	OM_603406	TRIPARTITE MOTIF-CONTAINING PROTEIN 24	TRIM24;TRANSCRIPTIONAL INTERMEDIARY FACTOR 1;TIF1;TRANSCRIPTIONAL INTERMEDIARY FACTOR 1-ALPHA;TIF1A PTC6 CHIMERIC ONCOGENE, INCLUDED
	7	138391039	138484305	ATP6V0A4	OM_605239	ATPase, H+ TRANSPORTING, LYSOSOMAL, V0 SUBUNIT A, ISOFORM 4	ATP6V0A4;ATPase, H+ TRANSPORTING, LYSOSOMAL, NONCATALYTIC ACCESSORY PROTEIN 1B;ATP6N1B;ATP6N2;VACUOLAR PROTEIN PUMP, SUBUNIT 2;VPP2
	7	139478047	139720125	TBXAS1	OM_274180	THROMBOXANE A SYNTHASE 1	TBXAS1;THROMBOXANE A SYNTHASE, PLATELET;CYTOCHROME P450, SUBFAMILY V;CYP5;CYP5A1
	7	140415749	140624564	BRAF	OM_164757	V-RAF MURINE SARCOMA VIRAL ONCOGENE HOMOLOG B1	BRAF;ONCOGENE BRAF;BRAF1;RAFB1 BRAF/AKAP9 FUSION GENE, INCLUDED;BRAF/KIAA1549 FUSION GENE, INCLUDED
	7	141251078	141354209	AGK	OM_610345	ACYLGLYCEROL KINASE	AGK;MULTISUBSTRATE LIPID KINASE;MULK
	7	141672431	141673573	TAS2R38	OM_607751	TASTE RECEPTOR, TYPE 2, MEMBER 38	TAS2R38;PTC;T2R61
	7	142457319	142460927	PRSS1	OM_276000	PROTEASE, SERINE, 1	PRSS1;TRYPSINOGEN 1;TRY1;TRYPSINOGEN, CATIONIC TRYPSIN 1, INCLUDED
	7	142638201	142659503	KEL	OM_613883	KELL BLOOD GROUP METALLOENDOPEPTIDASE	KEL;KELL BLOOD GROUP GLYCOPROTEIN;KELL BLOOD GROUP ANTIGEN
	7	143013219	143049097	CLCN1	OM_118425	CHLORIDE CHANNEL 1, SKELETAL MUSCLE	CLCN1;CHLORIDE CHANNEL, MUSCLE;CLC1
	7	143850384	143850630	STQTL2	OM_606256	STATURE QUANTITATIVE TRAIT LOCUS 2	STQTL2
	7	144094333	144107320	NOBOX	OM_610934	NEWBORN OVARY HOMEOBOX, MOUSE, HOMOLOG OF	NOBOX
	7	144149034	144533488	TPK1	OM_606370	THIAMINE PYROPHOSPHOKINASE	TPK1;THIAMINE KINASE
	7	145813453	148118090	CNTNAP2	OM_604569	CONTACTIN-ASSOCIATED PROTEIN-LIKE 2	CNTNAP2;CONTACTIN-ASSOCIATED PROTEIN 2;CASPR2;NEUREXIN IV, DROSOPHILA, HOMOLOG OF;NRXN4
	7	148504464	148581441	EZH2	OM_601573	ENHANCER OF ZESTE, DROSOPHILA, HOMOLOG 2	EZH2;ENX1
	7	150642044	150675402	KCNH2	OM_152427	POTASSIUM CHANNEL, VOLTAGE-GATED, SUBFAMILY H, MEMBER 2	KCNH2;HUMAN ETHER-A-GO-GO-RELATED GENE;HERG;ETHER-A-GO-GO-RELATED GENE, HUMAN;ERG1;KV11.1
	7	150688144	150711687	NOS3	OM_163729	NITRIC OXIDE SYNTHASE 3	NOS3;NITRIC OXIDE SYNTHASE, ENDOTHELIAL;ENOS CORONARY ARTERY SPASM 1, SUSCEPTIBILITY TO, INCLUDED;ALZHEIMER DISEASE, LATE-ONSET, SUSCEPTIBILITY TO, INCLUDED;HYPERTENSION, PREGNANCY-INDUCED, SUSCEPTIBILITY TO, INCLUDED;HYPERTENSION RESISTANT TO CONVENTIONAL THERAPY, INCLUDED
	7	150872785	150884919	ASB10	OM_615054	ANKYRIN REPEAT- AND SOCS BOX-CONTAINING PROTEIN 10	ASB10
	7	151253200	151574316	PRKAG2	OM_602743	PROTEIN KINASE, AMP-ACTIVATED, NONCATALYTIC, GAMMA-2	PRKAG2;AMP-ACTIVATED PROTEIN KINASE, NONCATALYTIC, GAMMA-2;AMPK-GAMMA-2
	7	153561688	157598044	GPDS1	OM_600510	GLAUCOMA-RELATED PIGMENT DISPERSION SYNDROME	GPDS1;GLAUCOMA, PIGMENT-DISPERSION TYPE;PIGMENT DISPERSION SYNDROME;PDS
	7	153584419	154264025	DPP6	OM_126141	DIPEPTIDYL PEPTIDASE VI	DPP6;DIPEPTIDYL PEPTIDASE IV-RELATED PROTEIN;DPPX
	7	154207852	154208095	MYP17	OM_608367	MYOPIA 17, AUTOSOMAL DOMINANT	MYP17;MYOPIA 4, FORMERLY;MYP4, FORMERLY
	7	154400205	154685995	DPP6	OM_126141	DIPEPTIDYL PEPTIDASE VI	DPP6;DIPEPTIDYL PEPTIDASE IV-RELATED PROTEIN;DPPX
	7	154735400	154794682	PACIP1	OM_608254	PAX TRANSCRIPTION ACTIVATION DOMAIN-INTERACTING PROTEIN 1	PAXIP1;PAXIP1L;PAX TRANSACTIVATION DOMAIN-INTERACTING PROTEIN;PTIP
	7	155250824	155257526	EN2	OM_131310	ENGRAILED 2	EN2
	7	155595558	155604967	SHH	OM_600725	SONIC HEDGEHOG	SHH
	7	156470537	156685902	LMBR1	OM_605522	LIMB REGION 1, MOUSE, HOMOLOG OF	LMBR1;CHROMOSOME 7 OPEN READING FRAME 2;C7ORF2 ZPA REGULATORY SEQUENCE, INCLUDED;ZRS, INCLUDED
	7	156797547	156803347	MNX1	OM_142994	MOTOR NEURON AND PANCREAS HOMEOBOX 1	MNX1;HOMEOBOX GENE HB9;HLXB9;HB9
	7	157129692	157210133	DNAJB6	OM_611332	DNAJ/HSP40 HOMOLOG, SUBFAMILY B, MEMBER 6	DNAJB6;MRJ;DJ4
	7	157597800	157598044	ACRPS	OM_605967	ACROPECTORAL SYNDROME	ACRPS;ACRP SYNDROME;SYNDACTYLY, PREAXIAL POLYDACTYLY, AND STERNAL DEFORMITY
	8	1703944	1734736	CLN8	OM_607837	CLN8 GENE	CLN8
	8	1772149	1906807	ARHGEF10	OM_608136	RHO GUANINE NUCLEOTIDE EXCHANGE FACTOR 10	ARHGEF10;KIAA0294
	8	6264113	6501140	MCPH1	OM_607117	MCPH1 GENE	MCPH1;MICROCEPHALIN;BRCT-REPEAT INHIBITOR OF TERT EXPRESSION 1;BRIT1
	8	6516725	6516870	DBA2	OM_606129	DIAMOND-BLACKFAN ANEMIA 2	DBA2
	8	8640864	8751131	MFHAS1	OM_605352	MALIGNANT FIBROUS HISTIOCYTOMA-AMPLIFIED SEQUENCE 1	MFHAS1;MALIGNANT FIBROUS HISTIOCYTOMA-AMPLIFIED SEQUENCES WITH LEUCINE-RICH TANDEM REPEATS 1;MASL1
	8	10463859	10512617	RP1L1	OM_608581	RP1-LIKE PROTEIN 1	RP1L1
	8	11351521	11422108	BLK	OM_191305	TYROSINE KINASE, B-LYMPHOCYTE SPECIFIC	BLK
	8	11534433	11617510	GATA4	OM_600576	GATA-BINDING PROTEIN 4	GATA4
	8	12940870	13373167	DLC1	OM_604258	DELETED IN LIVER CANCER 1	DLC1;RHO GTPase-ACTIVATING PROTEIN 7;ARHGAP7
	8	15397596	15624158	TUSC3	OM_601385	TUMOR SUPPRESSOR CANDIDATE 3	TUSC3;PUTATIVE PROSTATE CANCER TUMOR SUPPRESSOR;N33;D8S1992
	8	15965387	16050300	MSR1	OM_153622	MACROPHAGE SCAVENGER RECEPTOR	MSR1;SCAVENGER RECEPTOR CLASS A, MEMBER 1;SCARA1;SRA
	8	17104401	17155533	VPS37A	OM_609927	VACUOLAR PROTEIN SORTING 37, YEAST, HOMOLOG OF, A	VPS37A;HEPATOCELLULAR CARCINOMA-RELATED PROTEIN 1;HCRP1
	8	17433942	17500642	PDGFRL	OM_604584	PLATELET-DERIVED GROWTH FACTOR RECEPTOR-LIKE	PDGFRL;PLATELET-DERIVED GROWTH FACTOR-BETA-LIKE TUMOR SUPPRESSOR;PRLTS;PDGRL
	8	17780364	17887457	PCM1	OM_600299	PERICENTRIOLAR MATERIAL 1	PCM1 PCM1/RET FUSION GENE, INCLUDED
	8	17913925	17942507	ASAH1	OM_613468	N-ACYLSPHINGOSINE AMIDOHYDROLASE 1	ASAH1;ASAH;N-ACYLSPHINGOSINE DEACYLASE;ACID CERAMIDASE;AC;ACID CDase;ACDase
	8	18248755	18258723	NAT2	OM_612182	N-ACETYLTRANSFERASE 2	NAT2;ARYLAMIDE ACETYLASE 2;AAC2
	8	19796582	19824770	LPL	OM_609708	LIPOPROTEIN LIPASE	LPL HIGH DENSITY LIPOPROTEIN CHOLESTEROL LEVEL QUANTITATIVE TRAIT LOCUS 11, INCLUDED;HDLCQ11, INCLUDED
	8	20103676	20161492	LZTS1	OM_606551	LEUCINE ZIPPER, PUTATIVE TUMOR SUPPRESSOR 1	LZTS1;F37;FEZ1, FORMERLY
	8	21900264	21906320	FGF17	OM_603725	FIBROBLAST GROWTH FACTOR 17	FGF17
	8	21971932	21988566	HR	OM_602302	HAIRLESS, MOUSE, HOMOLOG OF	HR
	8	22014853	22021992	SFTPC	OM_178620	SURFACTANT, PULMONARY-ASSOCIATED PROTEIN C	SFTPC;SURFACTANT-ASSOCIATED PROTEIN, PULMONARY, 2;SFTP2;PULMONARY SURFACTANT APOPROTEIN PSP-C;SPC;PSP-C;SURFACTANT PROTEOLIPID SPL-pVal;PULMONARY SURFACTANT PROTEIN SP5
	8	22022653	22069839	BMP1	OM_112264	BONE MORPHOGENETIC PROTEIN 1	BMP1;TOLLOID, DROSOPHILA, HOMOLOG OF;TLD;PROCOLLAGEN C-PROTEINASE
	8	22249383	22433464	SCZD6	OM_603013	SCHIZOPHRENIA 6	SCZD6;SCHIZOPHRENIA SUSCEPTIBILITY LOCUS, CHROMOSOME 8p-RELATED
	8	22877646	22926700	TNFRSF10B	OM_603612	TUMOR NECROSIS FACTOR RECEPTOR SUPERFAMILY, MEMBER 10B	TNFRSF10B;DEATH RECEPTOR 5;DR5;TNF-RELATED APOPTOSIS-INDUCING LIGAND RECEPTOR 2;TRAILR2;KILLER/DR5;TRICK2
	8	23559964	23564111	NKX2-6	OM_611770	NK2, DROSOPHILA, HOMOLOG OF, 6	NKX2-6;CARDIAC-SPECIFIC HOMEOBOX 2;CSX2
	8	24808468	24814383	NEFL	OM_162280	NEUROFILAMENT PROTEIN, LIGHT POLYPEPTIDE	NEFL;NEUROFILAMENT PROTEIN, LIGHT CHAIN;NFL;NF68
	8	25276774	25282556	GNRH1	OM_152760	GONADOTROPIN-RELEASING HORMONE 1	GNRH1;GNRH;LUTEINIZING HORMONE-RELEASING HORMONE;LHRH PROLACTIN RELEASE-INHIBITING FACTOR, INCLUDED;PIF, INCLUDED
	8	27317278	27336813	CHRNA2	OM_118502	CHOLINERGIC RECEPTOR, NEURONAL NICOTINIC, ALPHA POLYPEPTIDE 2	CHRNA2;ACETYLCHOLINE RECEPTOR, NEURONAL NICOTINIC, ALPHA-2 SUBUNIT
	8	27348519	27402439	EPHX2	OM_132811	EPOXIDE HYDROLASE 2, CYTOSOLIC	EPHX2
	8	27435128	27446590	GULOP	OM_240400	HYPOASCORBEMIA	SCURVY;VITAMIN C, INABILITY TO SYNTHESIZE L-GULONOLACTONE OXIDASE PSEUDOGENE, INCLUDED;GULOP, INCLUDED;L-GULONOLACTONE OXIDASE, NONFUNCTIONAL, INCLUDED;GULO, NONFUNCTIONAL, INCLUDED
	8	27632057	27670141	ESCO2	OM_609353	ESTABLISHMENT OF COHESION 1, S. CEREVISIAE, HOMOLOG OF, 2	ESCO2;ECO1, S. CEREVISIAE, HOMOLOG OF, 2;CTF7, S. CEREVISIAE, HOMOLOG OF, 2;ESO1, S. POMBE, HOMOLOG OF, 2;ESTABLISHMENT FACTOR ORTHOLOG 2;EFO2
	8	30535578	30585486	GSR	OM_138300	GLUTATHIONE REDUCTASE	GSR GLUTATHIONE REDUCTASE, HEMOLYTIC ANEMIA DUE TO DEFICIENCY OF, IN RED CELLS, INCLUDED
	8	30890778	31031277	RECQL2	OM_604611	RECQ PROTEIN-LIKE 2	RECQL2;DNA HELICASE, RECQ-LIKE, TYPE 3;RECQ3;WRN GENE;WRN
	8	31496820	32622558	NRG1	OM_142445	NEUREGULIN 1	NRG1;HEREGULIN, ALPHA;HGL;HRGA;NEU DIFFERENTIATION FACTOR;NDF;ACETYLCHOLINE RECEPTOR-INDUCING ACTIVITY, CHICK, HOMOLOG OF;ARIA GLIAL GROWTH FACTOR 2, INCLUDED;GGF2, INCLUDED;SENSORY AND MOTOR NEURON-DERIVED FACTOR, INCLUDED;SMDF, INCLUDED
	8	31691721	37661689	HBFQTL4	OM_606789	FETAL HEMOGLOBIN QUANTITATIVE TRAIT LOCUS 4	HBFQTL4
	8	34451001	34451145	AIS3	OM_608392	AUTOIMMUNE DISEASE, SUSCEPTIBILITY TO, 3	AIS3;VITILIGO-ASSOCIATED MULTIPLE AUTOIMMUNE DISEASE SUSCEPTIBILITY 4;VAMAS4;AUTOIMMUNE DISEASE SUSCEPTIBILITY LOCUS, CHROMOSOME 8-RELATED
	8	37593743	37615319	ERLIN2	OM_611605	ENDOPLASMIC RETICULUM LIPID RAFT-ASSOCIATED PROTEIN 2	ERLIN2;SPFH DOMAIN-CONTAINING PROTEIN 2;SPFH2;CHROMOSOME 8 OPEN READING FRAME 2;C8ORF2
	8	37820513	37824184	ADRB3	OM_109691	BETA-3-ADRENERGIC RECEPTOR	ADRB3
	8	38000218	38008783	STAR	OM_600617	STEROIDOGENIC ACUTE REGULATORY PROTEIN	STAR;START DOMAIN-CONTAINING PROTEIN 1;STARD1
	8	38088861	38120351	DDHD2	OM_615003	DDHD DOMAIN-CONTAINING PROTEIN 2	DDHD2;KIAA0725
	8	38127217	38239872	WHSC1L1	OM_607083	WOLF-HIRSCHHORN SYNDROME CANDIDATE 1-LIKE 1	WHSC1L1;NUCLEAR SET DOMAIN-CONTAINING 3;NSD3 NSD3/NUP98 FUSION GENE, INCLUDED
	8	38268656	38326352	FGFR1	OM_136350	FIBROBLAST GROWTH FACTOR RECEPTOR 1	FGFR1;FMS-LIKE TYROSINE KINASE 2;FLT2;FMS-LIKE GENE;FLG FGFR1/BCR FUSION GENE, INCLUDED;FGFR1/FGFR1OP2 FUSION GENE, INCLUDED;FGFR1/ZNF198 FUSION GENE, INCLUDED;FGFR1/TACC1 FUSION GENE, INCLUDED
	8	38854505	38962780	ADAM9	OM_602713	A DISINTEGRIN AND METALLOPROTEINASE DOMAIN 9	ADAM9;MYELOMA CELL METALLOPROTEINASE;MCMP;METALLOPROTEINASE-LIKE, DISINTEGRIN-LIKE, AND CYSTEINE-RICH PROTEIN 9;MDC9
	8	41510744	41754280	ANK1	OM_612641	ANKYRIN 1	ANK1;ANKYRIN, ERYTHROID ANKYRIN-R, INCLUDED;ANK, INCLUDED;ANKYRIN 1 MUSCLE-SPECIFIC ISOFORM, INCLUDED
	8	42032236	42065242	PLAT	OM_173370	PLASMINOGEN ACTIVATOR, TISSUE	PLAT;TPA
	8	42273980	42397356	SLC20A2	OM_158378	SOLUTE CARRIER FAMILY 20 (PHOSPHATE TRANSPORTER), MEMBER 2	SLC20A2;PHOSPHATE TRANSPORTER, SODIUM-DEPENDENT, 2;PIT-2;GIBBON APE LEUKEMIA RETROVIRUS RECEPTOR 2;GLVR-2;MURINE LEUKEMIA VIRUS, AMPHOTROPIC, RECEPTOR FOR;MLVAR
	8	42691817	42698474	THAP1	OM_609520	THAP DOMAIN-CONTAINING PROTEIN 1	THAP1
	8	42704780	42751866	RNF170	OM_614649	RING FINGER PROTEIN 170	RNF170
	8	42995592	43057970	HGSNAT	OM_610453	HEPARAN-ALPHA-GLUCOSAMINIDE N-ACETYLTRANSFERASE	HGSNAT;TRANSMEMBRANE PROTEIN 76;TMEM76
	8	48872763	48890720	MCM4	OM_602638	MINICHROMOSOME MAINTENANCE COMPLEX COMPONENT 4	MCM4;MINICHROMOSOME MAINTENANCE, S. CEREVISIAE, HOMOLOG OF, 4;CELL DIVISION CYCLE 21, S. POMBE, HOMOLOG OF;CDC21, S. POMBE, HOMOLOG OF
	8	49830236	49833999	SNAI2	OM_602150	SNAIL, DROSOPHILA, HOMOLOG OF, 2	SNAI2;SLUG, CHICKEN, HOMOLOG OF;SLUG;NEURAL CREST TRANSCRIPTION FACTOR SLUG
	8	53535018	53627026	RB1CC1	OM_606837	RB1-INDUCIBLE COILED-COIL 1	RB1CC1;CC1;FAK FAMILY KINASE-INTERACTING PROTEIN, 200-KD;FIP200;KIAA0203
	8	55370495	55373456	SOX17	OM_610928	SRY-BOX 17	SOX17;SRY-RELATED HMG-BOX GENE 17
	8	55528627	55682524	RP1	OM_603937	RP1 GENE	RP1;OXYGEN-REGULATED PHOTORECEPTOR PROTEIN 1;ORP1
	8	57067071	62035295	GCCD3	OM_609197	GLUCOCORTICOID DEFICIENCY 3	GCCD3;FAMILIAL GLUCOCORTICOID DEFICIENCY 3;FGD3;GLUCOCORTICOID DEFICIENCY 2, FORMERLY;GCCD2, FORMERLY
	8	57073463	57123859	PLAG1	OM_603026	PLEOMORPHIC ADENOMA GENE 1	PLAG1 PLAG1/CTNNB1 FUSION GENE, INCLUDED;PLAG1/TCEA1 FUSION GENE, INCLUDED;PLAG1/CHCHD7 FUSION GENE, INCLUDED
	8	57870488	57906430	IMPAD1	OM_614010	INOSITOL MONOPHOSPHATASE DOMAIN-CONTAINING PROTEIN 1	IMPAD1;MYOINOSITOL MONOPHOSPHATASE A3;IMPA3;GOLGI 3-PRIME PHOSPHOADENOSINE 5-PRIME PHOSPHATE 3-PRIME PHOSPHATASE;GPAPP;LITHIUM-INHIBITED PHOSPHOMONOESTERASE
	8	61101423	61193954	CA8	OM_114815	CARBONIC ANHYDRASE VIII	CA8;CA VIII;CARBONIC ANHYDRASE-RELATED POLYPEPTIDE;CARP;CARBONIC ANHYDRASE-LIKE SEQUENCE;CALS
	8	61591321	61780587	CHD7	OM_608892	CHROMODOMAIN HELICASE DNA-BINDING PROTEIN 7	CHD7;KIAA1416
	8	63972047	63998612	TTPA	OM_600415	TOCOPHEROL TRANSFER PROTEIN, ALPHA	TTPA;TTP1;ALPHA-TOCOPHEROL TRANSFER PROTEIN;ATTP;ALPHA-TTP
	8	65508529	65711348	CYP7B1	OM_603711	CYTOCHROME P450, FAMILY 7, SUBFAMILY B, POLYPEPTIDE 1	CYP7B1;OXYSTEROL 7-ALPHA-HYDROXYLASE 1
	8	67002432	68703506	DURS1	OM_126800	DUANE RETRACTION SYNDROME 1	DURS1;DRS;DUANE SYNDROME;DUS;DUANE ANOMALY;RETRACTION SYNDROME
	8	68334405	68658620	CPA6	OM_609562	CARBOXYPEPTIDASE A6	CPA6;CPAH
	8	72109668	72459888	EYA1	OM_601653	EYES ABSENT 1	EYA1;EYES ABSENT, DROSOPHILA, HOMOLOG OF, 1
	8	72933486	72987819	TRPA1	OM_604775	TRANSIENT RECEPTOR POTENTIAL CATION CHANNEL, SUBFAMILY A, MEMBER 1	TRPA1;ANKYRIN-LIKE PROTEIN WITH TRANSMEMBRANE DOMAINS 1;ANKTM1
	8	74888377	74895018	TMEM70	OM_612418	TRANSMEMBRANE PROTEIN 70	TMEM70
	8	75262618	75279345	GDAP1	OM_606598	GANGLIOSIDE-INDUCED DIFFERENTIATION-ASSOCIATED PROTEIN 1	GDAP1
	8	77892494	77913280	PXMP3	OM_170993	PEROXISOME BIOGENESIS FACTOR 2	PEX2;PEROXISOMAL MEMBRANE PROTEIN 3;PXMP3;PEROXISOMAL MEMBRANE PROTEIN, 35-KD;PMP35;PEROXISOMAL ASSEMBLY FACTOR 1;PAF1;PEROXIN 2
	8	86376131	86393721	CA2	OM_611492	CARBONIC ANHYDRASE II	CA2;CA II;CARBONIC ANHYDRASE B;CARBONIC ANHYDRASE C, FORMERLY
	8	87586163	87755903	CNGB3	OM_605080	CYCLIC NUCLEOTIDE-GATED CHANNEL, BETA-3	CNGB3
	8	90945564	90996952	NBS1	OM_602667	NIBRIN	NBN;p95 PROTEIN OF THE MRE11/RAD50 COMPLEX;NBS1
	8	94767072	94831462	TMEM67	OM_609884	TRANSMEMBRANE PROTEIN 67	TMEM67;MKS3 GENE;MECKELIN
	8	94929083	94938296	PDP1	OM_605993	PYRUVATE DEHYDROGENASE PHOSPHATASE CATALYTIC SUBUNIT 1	PDP1;PROTEIN PHOSPHATASE, MAGNESIUM-DEPENDENT, 2C;PPM2C;PROTEIN PHOSPHATASE, MAGNESIUM-DEPENDENT, 2, CATALYTIC SUBUNIT;PYRUVATE DEHYDROGENASE PHOSPHATASE;PDP1;PYRUVATE DEHYDROGENASE PHOSPHATASE, CATALYTIC SUBUNIT;PDPC
	8	95384188	95487343	RAD54B	OM_604289	RAD54, S. CEREVISIAE, HOMOLOG OF, B	RAD54B
	8	96037209	96115685	C8orf38	OM_612392	NADH DEHYDROGENASE (UBIQUINONE) COMPLEX I, ASSEMBLY FACTOR 6	NDUFAF6;CHROMOSOME 8 OPEN READING FRAME 38;C8ORF38
	8	96257141	96281707	C8orf37	OM_614477	CHROMOSOME 8 OPEN READING FRAME 37	C8ORF37
	8	97154558	97173020	GDF6	OM_601147	GROWTH/DIFFERENTIATION FACTOR 6	GDF6;CARTILAGE-DERIVED MORPHOGENETIC PROTEIN 2;CDMP2
	8	97238904	97247862	UQCRB	OM_191330	UBIQUINOL-CYTOCHROME c REDUCTASE-BINDING PROTEIN	UQCRB;UBIQUINONE-BINDING PROTEIN;UQBC;UQPC
	8	100025299	100890447	COH1	OM_607817	VACUOLAR PROTEIN SORTING 13, YEAST, HOMOLOG OF, B	VPS13B;COH1 GENE;COH1;KIAA0532
	8	102504668	102681954	GRHL2	OM_608576	GRAINYHEAD-LIKE 2	GRHL2;GRAINYHEAD, DROSOPHILA, HOMOLOG OF, 2;BROTHER OF GRAINYHEAD;BOM;TRANSCRIPTION FACTOR CP2-LIKE 3;TFCP2L3
	8	103216729	103251346	RRM2B	OM_604712	RIBONUCLEOTIDE REDUCTASE, M2 B	RRM2B;RIBONUCLEOTIDE REDUCTASE SMALL SUBUNIT 2-LIKE, p53-INDUCIBLE;P53R2;p53-INDUCIBLE AND RIBONUCLEOTIDE REDUCTASE SMALL SUBUNIT 2-LIKE
	8	104310661	104345094	FZD6	OM_603409	FRIZZLED, DROSOPHILA, HOMOLOG OF, 6	FZD6
	8	104383743	104395233	CTHRC1	OM_610635	COLLAGEN TRIPLE-HELIX REPEAT-CONTAINING PROTEIN 1	CTHRC1
	8	105391652	105479281	DPYS	OM_613326	DIHYDROPYRIMIDINASE	DPYS;5,6-@DIHYDROPYRIMIDINE AMIDOHYDROLASE;DHP
	8	106330917	106816767	ZFPM2	OM_603693	ZINC FINGER PROTEIN, MULTITYPE 2	ZFPM2;FRIEND OF GATA2;FOG2;TRANSCRIPTION FACTOR GATA4, MODULATOR OF FOG2/AML1 FUSION GENE, INCLUDED
	8	107328872	107329021	HDLCQ2	OM_607053	HIGH DENSITY LIPOPROTEIN CHOLESTEROL LEVEL QUANTITATIVE TRAIT LOCUS 2	HDLCQ2
	8	110099653	110131813	TRHR	OM_188545	THYROTROPIN-RELEASING HORMONE RECEPTOR	TRHR THYROTROPIN-RELEASING HORMONE RESISTANCE, GENERALIZED, INCLUDED
	8	113765029	114387842	BAFME1	OM_601068	EPILEPSY, FAMILIAL ADULT MYOCLONIC, 1	FAME1;BENIGN ADULT FAMILIAL MYOCLONIC EPILEPSY 1;BAFME1;CORTICAL MYOCLONIC TREMOR WITH EPILEPSY, FAMILIAL, 1;FCMTE1
	8	116420724	116713299	TRPS1	OM_604386	ZINC FINGER TRANSCRIPTION FACTOR TRPS1	TRPS1;TRPS1 GENE
	8	117858173	117887105	RAD21	OM_606462	RAD21, S. POMBE, HOMOLOG OF	RAD21;HR21;SCC1;NUCLEAR MATRIX PROTEIN 1;NXP1;KIAA0078
	8	117962512	118188953	SLC30A8	OM_611145	SOLUTE CARRIER FAMILY 30 (ZINC TRANSPORTER), MEMBER 8	SLC30A8;ZINC TRANSPORTER 8;ZNT8
	8	118811602	119124058	EXT1	OM_608177	EXOSTOSIN GLYCOSYLTRANSFERASE 1	EXT1;EXOSTOSIN 1;EXT
	8	119935796	119964383	TNFRSF11B	OM_602643	TUMOR NECROSIS FACTOR RECEPTOR SUPERFAMILY, MEMBER 11B	TNFRSF11B;OSTEOPROTEGERIN;OPG;OSTEOCLASTOGENESIS INHIBITORY FACTOR;OCIF
	8	123742234	123742452	MYP10	OM_609259	MYOPIA 10	MYP10
	8	125487008	125500859	RNF139	OM_603046	RING FINGER PROTEIN 139	RNF139;TRANSLOCATION IN RENAL CARCINOMA ON CHROMOSOME 8;TRC8;HEREDITARY RENAL CANCER ASSOCIATED 1;HRCA1
	8	126036502	126104061	KIAA0196	OM_610657	KIAA0196 GENE	KIAA0196;STRUMPELLIN
	8	128748315	128753680	MYC	OM_190080	V-MYC AVIAN MYELOCYTOMATOSIS VIRAL ONCOGENE HOMOLOG	MYC;ONCOGENE MYC;AVIAN MYELOCYTOMATOSIS VIRAL ONCOGENE HOMOLOG;PROTOONCOGENE HOMOLOGOUS TO MYELOCYTOMATOSIS VIRUS
	8	133133105	133493004	KCNQ3	OM_602232	POTASSIUM CHANNEL, VOLTAGE-GATED, KQT-LIKE SUBFAMILY, MEMBER 3	KCNQ3;POTASSIUM CHANNEL, VOLTAGE-GATED, SUBFAMILY Q, MEMBER 3
	8	133584201	133687863	LRRC6	OM_614930	LEUCINE-RICH REPEAT-CONTAINING PROTEIN 6	LRRC6;LEUCINE-RICH TESTIS PROTEIN;LRTP
	8	133879149	134147146	TG	OM_188450	THYROGLOBULIN	TG
	8	134249414	134309835	NDRG1	OM_605262	NMYC DOWNSTREAM-REGULATED GENE 1	NDRG1;PROTEIN REGULATED BY OXYGEN 1;PROXY1
	8	135490031	135725292	ZFAT1	OM_610931	ZINC FINGER GENE IN AUTOIMMUNE THYROID DISEASE 1	ZFAT1;ZINC FINGER PROTEIN 406;ZNF406
	8	137470129	137571461	ECA1	OM_600131	EPILEPSY, CHILDHOOD ABSENCE, SUSCEPTIBILITY TO, 1	ECA1
	8	140613081	140715299	KCNK9	OM_605874	POTASSIUM CHANNEL, SUBFAMILY K, MEMBER 9	KCNK9;TWIK-RELATED ACID-SENSITIVE K+ CHANNEL 3;TASK3
	8	140740324	141468678	TRAPPC9	OM_611966	TRAFFICKING PROTEIN PARTICLE COMPLEX, SUBUNIT 9	TRAPPC9;NIK- AND IKBKB-BINDING PROTEIN;NIBP;KIAA1882
	8	143822362	143823829	SLURP1	OM_606119	SECRETED LY6/PLAUR DOMAIN-CONTAINING PROTEIN 1	SLURP1;SECRETED LY6/UPAR-RELATED PROTEIN 1;ARS COMPONENT B;ARS COMPONENT B-81/S PRECURSOR
	8	143953773	143961236	CYP11B1	OM_610613	CYTOCHROME P450, SUBFAMILY XIB, POLYPEPTIDE 1	CYP11B1;STEROID 11-BETA-HYDROXYLASE;P450C11
	8	143991975	143999259	CYP11B2	OM_124080	CYTOCHROME P450, SUBFAMILY XIB, POLYPEPTIDE 2	CYP11B2;STEROID 11/18-BETA-HYDROXYLASE;STEROID 18-OXIDASE;ALDOSTERONE SYNTHASE;ALDOS CORTICOSTERONE METHYLOXIDASE I, INCLUDED;CMO I, INCLUDED;CORTICOSTERONE METHYLOXIDASE II, INCLUDED;CMO II, INCLUDED;ALDOSTERONE TO RENIN RATIO, INCREASED, INCLUDED
	8	144806103	144822710	FAM83H	OM_611927	FAMILY WITH SEQUENCE SIMILARITY, MEMBER H	FAM83H
	8	144989321	145050913	PLEC1	OM_601282	PLECTIN 1	PLEC1;PCN;PLTN
	8	145106167	145115584	OPLAH	OM_614243	5-@OXOPROLINASE (ATP-HYDROLYZING)	OPLAH;5-@OXO-L-PROLINASE
	8	145582217	145584946	SLC52A2	OM_607882	SOLUTE CARRIER FAMILY 52 (RIBOFLAVIN TRANSPORTER), MEMBER 2	SLC52A2;G PROTEIN-COUPLED RECEPTOR 172A;GPR172A;G PROTEIN-COUPLED RECEPTOR 41;GPCR41;PORCINE ENDOGENOUS RETROVIRUS, SUBGROUP A, RECEPTOR 1;PAR1;PERV-A RECEPTOR 1;RIBOFLAVIN TRANSPORTER 3;RFT3;RFVT2;FLJ11856
	8	145637798	145642279	SLC39A4	OM_607059	SOLUTE CARRIER FAMILY 39 (ZINC TRANSPORTER), MEMBER 4	SLC39A4;ZIP4
	8	145736667	145743210	RECQL4	OM_603780	RECQ PROTEIN-LIKE 4	RECQL4;DNA HELICASE, RECQ-LIKE, TYPE 4;RECQ4
	9	214865	465259	DOCK8	OM_611432	DEDICATOR OF CYTOKINESIS 8	DOCK8
	9	470294	746106	KANK1	OM_607704	KN MOTIF- AND ANKYRIN REPEAT DOMAIN-CONTAINING PROTEIN 1	KANK1;KIDNEY ANKYRIN REPEAT-CONTAINING PROTEIN;KANK;ANKYRIN REPEAT DOMAIN-CONTAINING PROTEIN 15;ANKRD15;KIAA0172
	9	2015342	2193624	SMARCA2	OM_600014	SWI/SNF-RELATED, MATRIX-ASSOCIATED, ACTIN-DEPENDENT REGULATOR OF CHROMATIN, SUBFAMILY A, MEMBER 2	SMARCA2;SUCROSE NONFERMENTING, YEAST, HOMOLOG-LIKE 2;SNF2L2;SNF2-LIKE 2;SNF2/SWI2, YEAST, HOMOLOG OF;BRM, DROSOPHILA, HOMOLOG OF;BRM
	9	2621679	2654485	VLDLR	OM_192977	VERY LOW DENSITY LIPOPROTEIN RECEPTOR	VLDLR
	9	2717526	2730037	KCNV2	OM_607604	POTASSIUM CHANNEL, VOLTAGE-GATED, SUBFAMILY V, MEMBER 2	KCNV2;KV8.2
	9	3824128	4300036	GLIS3	OM_610192	GLIS FAMILY ZINC FINGER PROTEIN 3	GLIS3;GLI-SIMILAR PROTEIN 3;ZINC FINGER PROTEIN 515;ZNF515
	9	4490427	4587469	SLC1A1	OM_133550	SOLUTE CARRIER FAMILY 1 (NEURONAL/EPITHELIAL HIGH AFFINITY GLUTAMATE TRANSPORTER), MEMBER 1	SLC1A1;EXCITATORY AMINO ACID CARRIER 1;EAAC1;EAAT3;GLUTAMATE TRANSPORTER, HIGH AFFINITY
	9	4985245	5129948	JAK2	OM_147796	JANUS KINASE 2	JAK2 JAK2/ETV6 FUSION GENE, INCLUDED
	9	6532464	6645692	GLDC	OM_238300	GLYCINE DECARBOXYLASE	GLDC;GLYCINE CLEAVAGE SYSTEM P PROTEIN;GCSP;GLYCINE DEHYDROGENASE
	9	12693385	12710285	TYRP1	OM_115501	TYROSINASE-RELATED PROTEIN 1	TYRP1;TYRP;TRP;CATALASE B;CATB;CAS2;GLYCOPROTEIN 75;GP75;b-PROTEIN
	9	13105700	13279660	MPDZ	OM_603785	MULTIPLE PDZ DOMAIN PROTEIN	MPDZ;MUPP1
	9	14734664	14910993	FREM1	OM_608944	FRAS1-RELATED EXTRACELLULAR MATRIX PROTEIN 1	FREM1;CHROMOSOME 9 OPEN READING FRAME 154;C9ORF154
	9	18289058	18289237	HDLCQ1	OM_606613	HIGH DENSITY LIPOPROTEIN CHOLESTEROL LEVEL QUANTITATIVE TRAIT LOCUS 1	HDLCQ1;HDLC1
	9	21440453	21441315	IFNA1	OM_147660	INTERFERON, ALPHA-1	IFNA1;INTERFERON, LEUKOCYTIC;ALPHA-INTERFERON;IFN;IFNA;IFN-ALPHA;IFN, LEUKOCYTE;IFL INTERFERON, ALPHA, PSEUDOGENE 22, INCLUDED;IFNAP22, INCLUDED
	9	21802635	21941040	MTAP	OM_156540	METHYLTHIOADENOSINE PHOSPHORYLASE	MTAP;MeSAdo PHOSPHORYLASE;MSAP
	9	21967751	21994490	CDKN2A	OM_600160	CYCLIN-DEPENDENT KINASE INHIBITOR 2A	CDKN2A;CDKN2;CDK4 INHIBITOR;MULTIPLE TUMOR SUPPRESSOR 1;MTS1;TP16;p16(INK4);p16(INK4A) p14(ARF), INCLUDED;p12, INCLUDED;p16-GAMMA, INCLUDED
	9	27109147	27230172	TEK	OM_600221	TEK TYROSINE KINASE, ENDOTHELIAL	TEK;PROTEIN RECEPTOR TYROSINE KINASE, EPITHELIAL-SPECIFIC, TIE-2;TIE2
	9	27546543	27573864	C9orf72	OM_614260	CHROMOSOME 9 OPEN READING FRAME 72	C9ORF72
	9	30880554	30880646	FRDA2	OM_601992	FRIEDREICH ATAXIA 2	FRDA2
	9	32540542	32552626	TOPORS	OM_609507	TOPOISOMERASE I-BINDING ARGININE/SERINE-RICH PROTEIN	TOPORS;p53-BINDING PROTEIN 3;P53BP3;LUN
	9	32972604	33001639	APTX	OM_606350	APRATAXIN	APTX;FLJ20157
	9	33110636	33167356	B4GALT1	OM_137060	UDP-GAL:BETA-GlcNAc BETA-1,4-GALACTOSYLTRANSFERASE, POLYPEPTIDE 1	B4GALT1;BETA-1,4-GALACTOSYLTRANSFERASE 1;GTB;GALACTOSYLTRANSFERASE 1;GT1;GLYCOPROTEIN 4-BETA-GALACTOSYLTRANSFERASE 2;GGTB2 LACTOSE SYNTHETASE, INCLUDED
	9	33384948	33402643	AQP7	OM_602974	AQUAPORIN 7	AQP7;AQUAPORIN 7-LIKE;AQP7L;AQUAPORIN, ADIPOSE;AQPAP
	9	33441152	33447631	AQP3	OM_600170	AQUAPORIN 3	AQP3
	9	33621399	33621681	HMNJ	OM_605726	SPINAL MUSCULAR ATROPHY, DISTAL, AUTOSOMAL RECESSIVE, 2	DSMA2;NEURONOPATHY, DISTAL HEREDITARY MOTOR, JERASH TYPE;NEUROPATHY, DISTAL HEREDITARY MOTOR, JERASH TYPE;HMNJ;SPINAL MUSCULAR ATROPHY, JERASH TYPE
	9	34458750	34520987	DNAI1	OM_604366	DYNEIN, AXONEMAL, INTERMEDIATE CHAIN 1	DNAI1
	9	34634719	34637805	SIGMAR1	OM_601978	SIGMA NONOPIOID INTRACELLULAR RECEPTOR 1	SIGMAR1;SIGMA RECEPTOR, TYPE 1;SR31747A-BINDING PROTEIN;SRBP
	9	34646586	34650595	GALT	OM_606999	GALACTOSE-1-PHOSPHATE URIDYLYLTRANSFERASE	GALT GALT/IL11RA SPLICED READ-THROUGH TRANSCRIPT, INCLUDED
	9	34652182	34661899	IL11RA	OM_600939	INTERLEUKIN 11 RECEPTOR, ALPHA	IL11RA IL11RA/GALT SPLICED READ-THROUGH TRANSCRIPT, INCLUDED
	9	35056065	35072739	VCP	OM_601023	VALOSIN-CONTAINING PROTEIN	VCP;CDC48, YEAST, HOMOLOG OF;p97
	9	35073833	35080043	XRCC9	OM_602956	FANCG GENE	FANCG;X-RAY REPAIR, COMPLEMENTING DEFECTIVE, IN CHINESE HAMSTER, 9;XRCC9
	9	35087028	35096598	PIGO	OM_614730	PHOSPHATIDYLINOSITOL GLYCAN, CLASS O	PIGO
	9	35657748	35658015	RMRP	OM_157660	MITOCHONDRIAL RNA-PROCESSING ENDORIBONUCLEASE, RNA COMPONENT OF	RMRP;RMRPR
	9	35681990	35690583	TPM2	OM_190990	TROPOMYOSIN 2	TPM2;TROPOMYOSIN, SKELETAL MUSCLE BETA;TMSB
	9	35736863	35749925	GBA2	OM_609471	GLUCOSIDASE, BETA, ACID 2	GBA2;BETA-GLUCOSIDASE, BILE ACID;BILE ACID BETA-GLUCOSIDASE;KIAA1605;GLUCOSYLCERAMIDASE, NONLYSOSOMAL
	9	35789962	35809728	NPR2	OM_108961	NATRIURETIC PEPTIDE RECEPTOR 2	NPR2;GUANYLATE CYCLASE B;GCB;GUC2B;GUCY2B;ATRIAL NATRIURETIC PEPTIDE RECEPTOR, TYPE B;ANPRB;ATRIONATRIURETIC PEPTIDE RECEPTOR, TYPE B;NPRB;ANPB RECEPTOR
	9	36214438	36277053	GNE	OM_603824	UDP-N-ACETYLGLUCOSAMINE 2-EPIMERASE/N-ACETYLMANNOSAMINE KINASE	GNE;GLCNE
	9	36802728	85784335	ACP	OM_605388	CEREBRAL PALSY, ATAXIC, AUTOSOMAL RECESSIVE	ACP;ATAXIC CEREBRAL PALSY
	9	36833272	37034476	PAX5	OM_167414	PAIRED BOX GENE 5	PAX5;PAIRED DOMAIN GENE 5;B-CELL LINEAGE-SPECIFIC ACTIVATOR PROTEIN;BSAP
	9	37422693	37436990	GRHPR	OM_604296	GLYOXYLATE REDUCTASE/HYDROXYPYRUVATE REDUCTASE	GRHPR;GLXR
	9	37779711	37785089	EXOSC3	OM_606489	EXOSOME COMPONENT 3	EXOSC3;RIBOSOMAL RNA-PROCESSING PROTEIN 40, S. CEREVISIAE, HOMOLOG OF;RRP40
	9	71650479	71715094	FXN	OM_606829	FRATAXIN	FXN;FRDA GENE;X25
	9	71714875	71870124	TJP2	OM_607709	TIGHT JUNCTION PROTEIN 2	TJP2;ZONA OCCLUDENS 2;ZO2
	9	74201357	75185367	GSM1	OM_190100	GENIOSPASM 1	GSM1;TREMBLING CHIN
	9	75136717	75451267	TMC1	OM_606706	TRANSMEMBRANE CHANNEL-LIKE PROTEIN 1	TMC1;TRANSMEMBRANE COCHLEAR-EXPRESSED GENE 1
	9	77337411	77503010	TRPM6	OM_607009	TRANSIENT RECEPTOR POTENTIAL CATION CHANNEL, SUBFAMILY M, MEMBER 6	TRPM6;CHANNEL KINASE 2;CHAK2;MELASTATIN-RELATED TRP CATION CHANNEL 6
	9	79792269	80032399	VPS13A	OM_605978	VACUOLAR PROTEIN SORTING 13, YEAST, HOMOLOG OF, A	VPS13A;CHAC GENE;CHAC;CHOREIN;KIAA0986
	9	80335189	80646219	GNAQ	OM_600998	GUANINE NUCLEOTIDE-BINDING PROTEIN, Q POLYPEPTIDE	GNAQ;G PROTEIN, ALPHA SUBUNIT, Gq CLASS;G-ALPHA-q
	9	80424873	90291006	CAAR	OM_605749	CATARACT 26, MULTIPLE TYPES	CTRCT26;CATARACT, AUTOSOMAL RECESSIVE, EARLY-ONSET, PULVERULENT;CAAR
	9	80911991	80945009	PSAT1	OM_610936	PHOSPHOSERINE AMINOTRANSFERASE 1	PSAT1;PSAT;ENDOMETRIAL PROGESTERONE-INDUCED PROTEIN;EPIP
	9	81678703	81679593	ALS3	OM_606640	AMYOTROPHIC LATERAL SCLEROSIS 3	ALS3
	9	87283417	87641985	NTRK2	OM_600456	NEUROTROPHIC TYROSINE KINASE, RECEPTOR, TYPE 2	NTRK2;TYROSINE KINASE RECEPTOR B;TRKB
	9	91933394	91974561	SECISBP2	OM_607693	SELENOCYSTEINE INSERTION SEQUENCE-BINDING PROTEIN 2	SECISBP2;SECIS-BINDING PROTEIN 2;SBP2
	9	93976097	94124215	AUH	OM_600529	AU-SPECIFIC RNA-BINDING PROTEIN	AUH;3-@METHYLGLUTACONYL-CoA HYDRATASE
	9	94429161	96474340	JOAG2	OM_608695	GLAUCOMA 1, OPEN ANGLE, J	GLC1J;GLAUCOMA, PRIMARY OPEN ANGLE, JUVENILE-ONSET, 2;JOAG2
	9	94484878	94712444	ROR2	OM_602337	RECEPTOR TYROSINE KINASE-LIKE ORPHAN RECEPTOR 2	ROR2;NEUROTROPHIC TYROSINE KINASE, RECEPTOR-RELATED 2;NTRKR2
	9	94793416	94877756	SPTLC1	OM_605712	SERINE PALMITOYLTRANSFERASE, LONG-CHAIN BASE SUBUNIT 1	SPTLC1;SPT1;LCB1
	9	95218487	95244844	ASPN	OM_608135	ASPORIN	ASPN;PERIODONTAL LIGAMENT-ASSOCIATED PROTEIN 1;PLAP1
	9	95473645	95527083	BICD2	OM_609797	BICAUDAL D, DROSOPHILA, HOMOLOG OF, 2	BICD2;KIAA0699
	9	97365415	97402531	FBP1	OM_611570	FRUCTOSE-1,6-BISPHOSPHATASE 1	FBP1;FRUCTOSE-1,6-BISPHOSPHATASE, LIVER;FRUCTOSE-1,6-DIPHOSPHATASE
	9	97861336	98079991	FANCC	OM_613899	FANCC GENE	FANCC;FAC;FACC
	9	98205264	98279247	PTCH1	OM_601309	PATCHED, DROSOPHILA, HOMOLOG OF, 1	PTCH1;PTCH;PTC
	9	98997588	99064662	HSD17B3	OM_605573	17-@BETA HYDROXYSTEROID DEHYDROGENASE III	HSD17B3;17-@BETA-HSD III;ESTRADIOL 17-BETA-DEHYDROGENASE;EDH17B3;TESTICULAR 17-@BETA-HYDROXYSTEROID DEHYDROGENASE III
	9	100174302	100258407	TDRD7	OM_611258	TUDOR DOMAIN-CONTAINING PROTEIN 7	TDRD7;KIAA1529;PCTAIRE2-BINDING PROTEIN;TUDOR REPEAT ASSOCIATOR WITH PCTAIRE2;TRAP
	9	100437191	100459691	XPA	OM_611153	XPA GENE	XPA;XPA COMPLEMENTING GENE;XPAC
	9	100615537	100618997	FOXE1	OM_602617	FORKHEAD BOX E1	FOXE1;FORKHEAD, DROSOPHILA, HOMOLOG-LIKE 15;FKHL15;THYROID TRANSCRIPTION FACTOR 2;TTF2;TITF2
	9	101050364	101471479	GPR51	OM_607340	GAMMA-AMINOBUTYRIC ACID B RECEPTOR 2	GABBR2;G PROTEIN-COUPLED RECEPTOR 51;GPR51;GABA-B RECEPTOR, R2 SUBUNIT;GABABR2
	9	101569981	101612363	GALNT12	OM_610290	UDP-N-ACETYL-ALPHA-D-GALACTOSAMINE:POLYPEPTIDE N-ACETYLGALACTOSAMINYLTRANSFERASE 12	GALNT12;GalNAc TRANSFERASE 12;GalNAcT12
	9	101867412	101916474	TGFBR1	OM_190181	TRANSFORMING GROWTH FACTOR-BETA RECEPTOR, TYPE I	TGFBR1;ACTIVIN RECEPTOR-LIKE KINASE 5;ALK5
	9	101978707	101984246	ALG2	OM_607905	ALG2, S. CEREVISIAE, HOMOLOG OF	ALG2
	9	102584137	102629173	CSMF	OM_600542	NUCLEAR RECEPTOR SUBFAMILY 4, GROUP A, MEMBER 3	NR4A3;CHONDROSARCOMA, MYXOID EXTRASKELETAL, FUSED TO EWS;CSMF;CHN;NEURON-DERIVED ORPHAN RECEPTOR 1;NOR1;MITOGEN-INDUCED NUCLEAR ORPHAN RECEPTOR;MINOR NR4A3/EWS FUSION GENE, INCLUDED;NR4A3/RBP56 FUSION GENE, INCLUDED;NR4A3/TCF12 FUSION GENE, INCLUDED
	9	102861467	103063908	INVS	OM_243305	INVERSIN	INVS;INVERSION OF EMBRYONIC TURNING;INV;NEPHROCYSTIN 2;NPHP2
	9	104122699	104147287	BAAT	OM_602938	BILE ACID CoA:AMINO ACID N-ACYLTRANSFERASE	BAAT;BACAT;BAT;GLYCINE N-CHOLOYLTRANSFERASE
	9	104182842	104198062	ALDOB	OM_612724	ALDOLASE B, FRUCTOSE-BISPHOSPHATE	ALDOB;FRUCTOSE-1,6-BISPHOSPHATE ALDOLASE B;ALDOLASE B;ALDB;ALDOLASE 2;ALDO2
	9	105715406	105715612	PAND2	OM_607853	PANIC DISORDER 2	PAND2;PANIC DISORDER SUSCEPTIBILITY LOCUS, CHROMOSOME 9q-RELATED
	9	107543283	107690527	ABCA1	OM_600046	ATP-BINDING CASSETTE, SUBFAMILY A, MEMBER 1	ABCA1;ATP-BINDING CASSETTE 1;ABC1;ATP-BINDING CASSETTE TRANSPORTER 1;ABC TRANSPORTER 1;CHOLESTEROL EFFLUX REGULATORY PROTEIN;CERP CORONARY HEART DISEASE IN FAMILIAL HYPERCHOLESTEROLEMIA, PROTECTION AGAINST, INCLUDED;HIGH DENSITY LIPOPROTEIN CHOLESTEROL LEVEL QUANTITATIVE TRAIT LOCUS 13, INCLUDED;HDLCQ13, INCLUDED
	9	108320411	108403399	FKTN	OM_607440	FUKUTIN	FKTN;FCMD GENE;FCMD
	9	108418562	108425393	TAL2	OM_186855	T-CELL ACUTE LYMPHOCYTIC LEUKEMIA 2	TAL2
	9	108456806	108538892	TMEM38B	OM_611236	TRANSMEMBRANE PROTEIN 38B	TMEM38B;TRIMERIC INTRACELLULAR CATION CHANNEL TYPE B;TRICB
	9	108672867	114233151	HNP1	OM_608026	HYPERTENSIVE NEPHROPATHY	HNP1
	9	111629800	111696608	IKBKAP	OM_603722	INHIBITOR OF KAPPA LIGHT POLYPEPTIDE GENE ENHANCER IN B CELLS, KINASE COMPLEX-ASSOCIATED PROTEIN	IKBKAP;IKK COMPLEX-ASSOCIATED PROTEIN;IKAP;ELONGATOR ACETYLTRANSFERASE COMPLEX, SUBUNIT 1;ELP1;ELP1, YEAST, HOMOLOG OF
	9	113430935	113566386	MUSK	OM_601296	MUSCLE, SKELETAL, RECEPTOR TYROSINE KINASE	MUSK;RECEPTOR TYROSINE KINASE NSK2, MOUSE, HOMOLOG OF;NSK2
	9	116148592	116163618	ALAD	OM_125270	DELTA-AMINOLEVULINATE DEHYDRATASE	ALAD;ALADH;PORPHOBILINOGEN SYNTHASE;PBGS
	9	116415567	126809048	EIG3	OM_608762	EPILEPSY, IDIOPATHIC GENERALIZED, SUSCEPTIBILITY TO, 3	EIG3;EPILEPSY, IDIOPATHIC GENERALIZED, SUSCEPTIBILITY TO, LOCUS ON CHROMOSOME 9
	9	117164360	117267789	WHRN	OM_607928	WHIRLIN	WHRN;CASK-INTERACTING PROTEIN, 98-KD;CIP98;KIAA1526
	9	117904097	118164923	2018-12-01	OM_604767	DELETED IN ESOPHAGEAL CANCER 1	2018-12-01
	9	117959434	138448458	SPG19	OM_607152	SPASTIC PARAPLEGIA 19, AUTOSOMAL DOMINANT	SPG19
	9	119360147	119463579	TRIM32	OM_602290	TRIPARTITE MOTIF-CONTAINING PROTEIN 32	TRIM32;TAT-INTERACTING PROTEIN, 72-KD;HT2A
	9	120466453	120479769	TLR4	OM_603030	TOLL-LIKE RECEPTOR 4	TLR4;TOLL, DROSOPHILA, HOMOLOG OF;TOLL ENDOTOXIN HYPORESPONSIVENESS, INCLUDED
	9	123151147	123342448	CDK5RAP2	OM_608201	CDK5 REGULATORY SUBUNIT-ASSOCIATED PROTEIN 2	CDK5RAP2;KIAA1633
	9	123714613	123812554	C5	OM_120900	COMPLEMENT COMPONENT 5	C5
	9	124030380	124095122	GSN	OM_137350	GELSOLIN	GSN
	9	127243515	127269769	NR5A1	OM_184757	NUCLEAR RECEPTOR SUBFAMILY 5, GROUP A, MEMBER 1	NR5A1;FUSHI TARAZU FACTOR, DROSOPHILA, HOMOLOG 1;FTZF1;FTZ1;STEROIDOGENIC FACTOR 1;SF1;ADRENAL 4 BINDING PROTEIN;AD4BP ADRENOCORTICAL INSUFFICIENCY, INCLUDED
	9	129376722	129463311	LMX1B	OM_602575	LIM HOMEOBOX TRANSCRIPTION FACTOR 1, BETA	LMX1B;LMX1.2
	9	130213765	130265780	LRSAM1	OM_610933	LEUCINE-RICH REPEAT- AND STERILE ALPHA MOTIF-CONTAINING 1	LRSAM1;TSG101-ASSOCIATED LIGASE;TAL;RING ZINC FINGER AND LEUCINE-RICH REPEAT-CONTAINING PROTEIN;RIFLE
	9	130374486	130454995	STXBP1	OM_602926	SYNTAXIN-BINDING PROTEIN 1	STXBP1;UNC18, C. ELEGANS, HOMOLOG OF, 1;MUNC18-1
	9	130548197	130548286	MIR2861	OM_613405	MICRO RNA 2861	MIR2861;miRNA 2861;MIRN2861
	9	130577291	130617052	ENG	OM_131195	ENDOGLIN	ENG;CD105
	9	130628759	130640022	AK1	OM_103000	ADENYLATE KINASE 1	AK1;ADENYLATE KINASE, SOLUBLE
	9	130697374	130700763	DPM2	OM_603564	DOLICHYL-PHOSPHATE MANNOSYLTRANSFERASE 2, REGULATORY SUBUNIT	DPM2;DOLICHOL-PHOSPHATE MANNOSYLTRANSFERASE 2;DOLICHOL-PHOSPHATE MANNOSE SYNTHASE 2
	9	131102839	131123749	SLC27A4	OM_604194	SOLUTE CARRIER FAMILY 27 (FATTY ACID TRANSPORTER), MEMBER 4	SLC27A4;FATTY ACID TRANSPORT PROTEIN 4;FATP4;ACYL-CoA SYNTHETASE VERY LONG CHAIN FAMILY, MEMBER 5;ACSVL5
	9	131266971	131304580	GLE1	OM_603371	GLE1, S. CEREVISIAE, HOMOLOG-LIKE	GLE1L
	9	131314837	131395944	SPTAN1	OM_182810	SPECTRIN, ALPHA, NONERYTHROCYTIC 1	SPTAN1;SPECTRIN, NONERYTHROID, ALPHA SUBUNIT;NEAS;SPECTRIN, ALPHA-II;FODRIN, ALPHA
	9	131644391	131680318	LRRC8A	OM_608360	LEUCINE-RICH REPEAT-CONTAINING PROTEIN 8A	LRRC8A;LRRC8;KIAA1437
	9	131707809	131710012	TMEM15	OM_610746	DOLICHOL KINASE	DOLK;DOLICHOL KINASE 1;DK1;SEC59, YEAST, HOMOLOG OF;SEC59;KIAA1094;TRANSMEMBRANE PROTEIN 15, FORMERLY;TMEM15, FORMERLY
	9	132575221	132586441	DYT1	OM_605204	TORSIN 1A	TOR1A;DYT1 GENE
	9	133320094	133376661	ASS1	OM_603470	ARGININOSUCCINATE SYNTHETASE 1	ASS1;ASS ARGININOSUCCINATE SYNTHETASE PSEUDOGENES, INCLUDED
	9	133588266	133763062	ABL1	OM_189980	ABELSON MURINE LEUKEMIA VIRAL ONCOGENE HOMOLOG 1	ABL1;TRANSFORMATION GENE: ONCOGENE ABL;ABELSON STRAIN OF MURINE LEUKEMIA VIRUS;ABL ABL1/BCR FUSION GENE, INCLUDED;ABL1/NUP214 FUSION GENE, INCLUDED
	9	133884504	133968446	LAMC3	OM_604349	LAMININ, GAMMA-3	LAMC3
	9	134000948	134110057	NUP214	OM_114350	NUCLEOPORIN, 214-KD	NUP214;CAIN GENE;CAN;D9S46E NUP214/DEK FUSION GENE, INCLUDED;NUP214/ABL1 FUSION GENE, INCLUDED
	9	134378282	134399193	POMT1	OM_607423	PROTEIN O-MANNOSYLTRANSFERASE 1	POMT1;ROTATED ABDOMEN, DROSOPHILA, HOMOLOG OF;RT
	9	135136827	135232113	SETX	OM_608465	SENATAXIN	SETX
	9	135766735	135820094	TSC1	OM_605284	TSC1 GENE	TSC1;HAMARTIN
	9	135936741	135947250	CEL	OM_114840	CARBOXYL-ESTER LIPASE	CEL;CARBOXYL-ESTER HYDROLASE;CHOLESTEROL ESTERASE;LYSOPHOSPHOLIPASE;BILE SALT-STIMULATED LIPASE;BSSL;BILE SALT-DEPENDENT LIPASE;BSDL BILE SALT-DEPENDENT LIPASE, ONCOFETAL ISOFORM, INCLUDED;FETOACINAR PANCREATIC PROTEIN, INCLUDED;FAPP, INCLUDED;FAP, INCLUDED;CARBOXYL-ESTER LIPASE-LIKE, INCLUDED;CELL, INCLUDED
	9	136130563	136150630	ABO	OM_110300	ABO GLYCOSYLTRANSFERASE	ABO;ABO HISTO-BLOOD GROUP GLYCOSYLTRANSFERASES TRANSFERASE A, ALPHA 1-3-N-ACETYLGALACTOSAMINYLTRANSFERASE, INCLUDED;TRANSFERASE B, ALPHA 1-3-GALACTOSYLTRANSFERASE, INCLUDED
	9	136218660	136223361	SURF1	OM_185620	SURFEIT 1	SURF1
	9	136279459	136324525	ADAMTS13	OM_604134	A DISINTEGRIN-LIKE AND METALLOPROTEASE WITH THROMBOSPONDIN TYPE 1 MOTIF, 13	ADAMTS13;VON WILLEBRAND FACTOR-CLEAVING PROTEASE;VWFCP
	9	136397286	136440641	ADAMTSL2	OM_612277	ADAMTS-LIKE PROTEIN 2	ADAMTSL2;KIAA0605
	9	136501485	136524466	DBH	OM_609312	DOPAMINE BETA-HYDROXYLASE, PLASMA	DBH;DOPAMINE BETA-MONOOXYGENASE
	9	136528682	136605077	SARDH	OM_604455	SARCOSINE DEHYDROGENASE	SARDH;SDH
	9	137533651	137736689	COL5A1	OM_120215	COLLAGEN, TYPE V, ALPHA-1	COL5A1
	9	138594031	138684993	KCNT1	OM_608167	POTASSIUM CHANNEL, SUBFAMILY T, MEMBER 1	KCNT1;KIAA1422;SLACK
	9	139088096	139096955	LHX3	OM_600577	LIM HOMEOBOX GENE 3	LHX3;LIM3
	9	139258408	139268133	CARD9	OM_607212	CASPASE RECRUITMENT DOMAIN-CONTAINING PROTEIN 9	CARD9
	9	139323067	139334305	INPP5E	OM_613037	INOSITOL POLYPHOSPHATE-5-PHOSPHATASE, 72-KD	INPP5E
	9	139388896	139440238	NOTCH1	OM_190198	NOTCH, DROSOPHILA, HOMOLOG OF, 1	NOTCH1;TRANSLOCATION-ASSOCIATED NOTCH HOMOLOG;TAN1
	9	139567595	139581911	AGPAT2	OM_603100	1-@ACYLGLYCEROL-3-PHOSPHATE O-ACYLTRANSFERASE 2	AGPAT2;LYSOPHOSPHATIDIC ACID ACYLTRANSFERASE-BETA;LPAAT-BETA
	9	139875225	140636880	DFNB33	OM_607239	DEAFNESS, AUTOSOMAL RECESSIVE 33	DFNB33
	9	139981379	140003639	MAN1B1	OM_604346	MANNOSIDASE, ALPHA, CLASS 1B, MEMBER 1	MAN1B1
	9	140033609	140063214	GRIN1	OM_138249	GLUTAMATE RECEPTOR, IONOTROPIC, N-METHYL-D-ASPARTATE, SUBUNIT 1	GRIN1;N-METHYL-D-ASPARTATE RECEPTOR CHANNEL, SUBUNIT ZETA-1;NMDAR1;NR1
	9	140086069	140095163	TPRN	OM_613354	TAPERIN	TPRN;CHROMOSOME 9 OPEN READING FRAME 75;C9ORF75
	9	140125209	140131006	SLC34A3	OM_609826	SOLUTE CARRIER FAMILY 34 (SODIUM/PHOSPHATE COTRANSPORTER), MEMBER 3	SLC34A3;SODIUM/INORGANIC PHOSPHATE COTRANSPORTER, TYPE IIC;NPTIIC
	9	140342022	140353808	NELF	OM_608137	NMDA RECEPTOR SYNAPTONUCLEAR SIGNALING AND NEURONAL MIGRATION FACTOR	NSMF;NASAL EMBRYONIC LHRH FACTOR;NELF;NASAL EMBRYONIC LUTEINIZING HORMONE-RELEASING HORMONE FACTOR
	9	140513444	140730579	EHMT1	OM_607001	EUCHROMATIC HISTONE METHYLTRANSFERASE 1	EHMT1;EUHMTASE1
	10	3818188	3827473	KLF6	OM_602053	KRUPPEL-LIKE FACTOR 6	KLF6;B CELL-DERIVED 1;BCD1;PROTOONCOGENE BCD1;TRANSCRIPTION FACTOR ZF9;ZF9;CORE PROMOTER ELEMENT-BINDING PROTEIN;COPEB
	10	5029967	5060225	AKR1C2	OM_600450	ALDO-KETO REDUCTASE FAMILY 1, MEMBER C2	AKR1C2;DIHYDRODIOL DEHYDROGENASE, TYPE II;DDH2;DD2;ALDO-KETO REDUCTASE D;HAKRD;3-@ALPHA-HYDROXYSTEROID DEHYDROGENASE, TYPE III
	10	5238798	5260910	AKR1C4	OM_600451	ALDO-KETO REDUCTASE FAMILY 1, MEMBER C4	AKR1C4;CHLORDECONE REDUCTASE;CHDR;CDR;ALDO-KETO REDUCTASE A;HAKRA;DIHYDRODIOL DEHYDROGENASE 4;DD4;3-@ALPHA-HYDROXYSTEROID DEHYDROGENASE, TYPE I
	10	6052657	6104333	IL2RA	OM_147730	INTERLEUKIN 2 RECEPTOR, ALPHA	IL2RA;IL2 RECEPTOR;IL2R;IL2R, ALPHA CHAIN;T-CELL GROWTH FACTOR RECEPTOR;TCGFR;TAC ANTIGEN;CD25
	10	8087294	8117164	GATA3	OM_131320	GATA-BINDING PROTEIN 3	GATA3;ENHANCER-BINDING PROTEIN GATA3
	10	12110916	12165227	DHTKD1	OM_614984	DEHYDROGENASE E1 AND TRANSKETOLASE DOMAINS-CONTAINING PROTEIN 1	DHTKD1;KIAA1630
	10	12736989	19438128	BULN	OM_607499	BULIMIA NERVOSA, SUSCEPTIBILITY TO, 1	BULN1;BN
	10	13141425	13180291	OPTN	OM_602432	OPTINEURIN	OPTN;14.7K-INTERACTING PROTEIN;FIP2;HYPL;TRANSCRIPTION FACTOR IIIA-INTERACTING PROTEIN;TFIIIA-INTP;NEMO-RELATED PROTEIN;NRP;GLC1E GENE
	10	13319796	13342133	PHYH	OM_602026	PHYTANOYL-CoA HYDROXYLASE	PHYH;PAHX;LNAP1, MOUSE, HOMOLOG OF
	10	14303870	18721437	ARVD6	OM_604401	ARRHYTHMOGENIC RIGHT VENTRICULAR DYSPLASIA, FAMILIAL, 6	ARVD6;ARRHYTHMOGENIC RIGHT VENTRICULAR CARDIOMYOPATHY 6;ARVC6
	10	14948870	14996106	DCLRE1C	OM_605988	DNA CROSS-LINK REPAIR PROTEIN 1C	DCLRE1C;ARTEMIS
	10	16865965	17171816	CUBN	OM_602997	CUBILIN	CUBN;INTRINSIC FACTOR-COBALAMIN RECEPTOR;IFCR
	10	17269934	17279592	VIM	OM_193060	VIMENTIN	VIM
	10	18429373	18830688	CACNB2	OM_600003	CALCIUM CHANNEL, VOLTAGE-DEPENDENT, BETA-2 SUBUNIT	CACNB2;Ca(V) BETA-2;CAVB2;MYASTHENIC SYNDROME ANTIGEN B;MYSB;LAMBERT-EATON MYASTHENIC SYNDROME ANTIGEN
	10	19437903	19438128	AD7	OM_606187	ALZHEIMER DISEASE 7	ALZHEIMER DISEASE, FAMILIAL, 7;AD7
	10	21813540	22032559	AF10	OM_602409	MYELOID/LYMPHOID OR MIXED LINEAGE LEUKEMIA, TRANSLOCATED TO, 10	MLLT10;ALL1-FUSED GENE FROM CHROMOSOME 10;AF10 AF10/MLL FUSION GENE, INCLUDED;AF10/HEAB FUSION GENE, INCLUDED
	10	23481460	23483181	PTF1A	OM_607194	PANCREAS TRANSCRIPTION FACTOR 1, ALPHA SUBUNIT	PTF1A;PTF1-p48
	10	26223002	26501465	MYO3A	OM_606808	MYOSIN IIIA	MYO3A
	10	26527050	26527138	BMIQ8	OM_603188	BODY MASS INDEX QUANTITATIVE TRAIT LOCUS 8	BMIQ8;OBESITY, SUSCEPTIBILITY TO
	10	26986353	27035727	PDSS1	OM_607429	PRENYL DIPHOSPHATE SYNTHASE, SUBUNIT 1	PDSS1;DECAPRENYL DIPHOSPHATE SYNTHASE;DPS;SOLANESYL DIPHOSPHATE SYNTHASE, MOUSE, HOMOLOG OF;SPS;TRANS-PRENYLTRANSFERASE;TPT;POLYPRENYL PYROPHOSPHATE SYNTHETASE;COQ1, S. CEREVISIAE, HOMOLOG OF;COQ1
	10	27284054	27389427	ANKRD26	OM_610855	ANKYRIN REPEAT DOMAIN-CONTAINING PROTEIN 26	ANKRD26;KIAA1074
	10	27443753	27475848	FLJ14813	OM_608221	MICROTUBULE-ASSOCIATED SERINE/THREONINE KINASE-LIKE	MASTL;FLJ14813;GREATWALL;GWL
	10	27793103	27831166	RAB18	OM_602207	RAS-ASSOCIATED PROTEIN RAB18	RAB18
	10	30598730	30638267	MTPAP	OM_613669	MITOCHONDRIAL POLY(A) POLYMERASE	MTPAP;POLY(A) POLYMERASE, MITOCHONDRIAL;POLY(A) POLYMERASE-ASSOCIATED DOMAIN-CONTAINING PROTEIN 1;PAPD1;PAP-ASSOCIATED DOMAIN-CONTAINING PROTEIN 1
	10	30722950	30750762	MAP3K8	OM_191195	MITOGEN-ACTIVATED PROTEIN KINASE KINASE KINASE 8	MAP3K8;TUMOR PROGRESSION LOCUS 2;TPL2;CANCER OSAKA THYROID ONCOGENE;COT;ONCOGENE COT;EWING SARCOMA TRANSFORMANT;EST
	10	31607825	31818742	ZEB1	OM_189909	ZINC FINGER E BOX-BINDING HOMEOBOX 1	ZEB1;TRANSCRIPTION FACTOR 8;TCF8;T-LYMPHOCYTE-SPECIFIC INTERLEUKIN 2 INHIBITOR;DELTA-EF1;NIL2A
	10	43572517	43625799	RET	OM_164761	REARRANGED DURING TRANSFECTION PROTOONCOGENE	RET;RET PROTOONCOGENE RET/ELKS FUSION GENE, INCLUDED;HIRSCHSPRUNG DISEASE, PROTECTION AGAINST, INCLUDED
	10	44865601	44880545	CXCL12	OM_600835	CHEMOKINE, CXC MOTIF, LIGAND 12	CXCL12;STROMAL CELL-DERIVED FACTOR 1;SDF1;PRE-B CELL GROWTH-STIMULATING FACTOR;PBSF
	10	45869624	45941569	ALOX5	OM_152390	ARACHIDONATE 5-LIPOXYGENASE	ALOX5;5-@LIPOXYGENASE;LOG5;5-@LO
	10	50662526	50747169	ERCC6	OM_609413	EXCISION REPAIR CROSS-COMPLEMENTING, GROUP 6	ERCC6;RAD26, S. CEREVISIAE, HOMOLOG OF;CSB GENE PIGGYBAC TRANSPOSABLE ELEMENT-DERIVED 3, INCLUDED;PGBD3, INCLUDED;CSB/PGBD3 FUSION PROTEIN, INCLUDED
	10	50817141	50873150	CHAT	OM_118490	CHOLINE ACETYLTRANSFERASE	CHAT
	10	51549553	51562517	MSMB	OM_157145	MICROSEMINOPROTEIN, BETA	MSMB;MSPB
	10	51565108	51590734	NCOA4	OM_601984	NUCLEAR RECEPTOR COACTIVATOR 4	NCOA4;RET-ACTIVATING GENE ELE1;ELE1;ANDROGEN RECEPTOR COACTIVATOR, 70-KD;ARA70 PTC3 CHIMERIC ONCOGENE, INCLUDED
	10	52142281	72395488	NMSR	OM_605285	NEUROPATHY, HEREDITARY MOTOR AND SENSORY, RUSSE TYPE	HMSNR;CHARCOT-MARIE-TOOTH DISEASE, TYPE 4G;CMT4G;CHARCOT-MARIE-TOOTH DISEASE, AUTOSOMAL RECESSIVE, TYPE 4G;HEREDITARY MOTOR AND SENSORY NEUROPATHY, RUSSE TYPE;CHARCOT-MARIE-TOOTH NEUROPATHY, TYPE 4G
	10	54525140	54532578	MBL2	OM_154545	LECTIN, MANNOSE-BINDING, SOLUBLE, 2	MBL2;MANNOSE-BINDING LECTIN;MBL;MANNOSE-BINDING PROTEIN, SERUM;MBP1;MANNAN-BINDING PROTEIN;COLLECTIN 1;COLEC1
	10	55562531	56561051	PCDH15	OM_605514	PROTOCADHERIN 15	PCDH15
	10	60272774	60591194	BICC1	OM_614295	BICAUDAL C, DROSOPHILA, HOMOLOG OF, 1	BICC1;BICC
	10	61548505	61666414	CCDC6	OM_601985	COILED-COIL DOMAIN-CONTAINING PROTEIN 6	CCDC6;H4 GENE;D10S170;TRANSFORMING SEQUENCE, THYROID 1;TST1 PTC1 CHIMERIC ONCOGENE, INCLUDED;H4/RET FUSION GENE, INCLUDED;H4/PDGFRB FUSION GENE, INCLUDED
	10	64133916	64431771	ZNF365	OM_607818	ZINC FINGER PROTEIN 365	ZNF365;SU48;KIAA0844 TALANIN, INCLUDED;TALN, INCLUDED
	10	64571756	64578927	EGR2	OM_129010	EARLY GROWTH RESPONSE 2	EGR2;KROX20
	10	65849305	68419076	MBS3	OM_604185	FACIAL PARESIS, HEREDITARY CONGENITAL, 2	HCFP2;MOEBIUS SYNDROME 3, FORMERLY;MBS3, FORMERLY;MOBIUS SYNDROME 3, FORMERLY
	10	68622838	68623056	BMIQ10	OM_607514	BODY MASS INDEX QUANTITATIVE TRAIT LOCUS 10	BMIQ10;OBESITY, SUSCEPTIBILITY TO
	10	68864818	70512770	RNANC	OM_221900	PERSISTENT HYPERPLASTIC PRIMARY VITREOUS, AUTOSOMAL RECESSIVE	PHPVAR;RETINAL NONATTACHMENT, NONSYNDROMIC CONGENITAL;RNANC;NCRNA;RETINAL NONATTACHMENT AND FALCIFORM DETACHMENT;PERSISTENT FETAL VASCULATURE
	10	69865874	69971774	MYPN	OM_608517	MYOPALLADIN	MYPN
	10	70173821	70231878	DNA2	OM_601810	DNA REPLICATION HELICASE 2, YEAST, HOMOLOG OF	DNA2;DNA2-LIKE;DNA2L;KIAA0083
	10	70587294	70655209	STOX1	OM_609397	STORKHEAD BOX 1	STOX1
	10	70748477	70776739	KIAA1279	OM_609367	KIAA1279 GENE	KIAA1279;KINESIN-BINDING PROTEIN;KBP
	10	71029740	71161638	HK1	OM_142600	HEXOKINASE 1	HK1
	10	71331791	71333210	NEUROG3	OM_604882	NEUROGENIN 3	NEUROG3;NGN3;ATOH5
	10	72191692	72201465	NODAL	OM_601265	NODAL, MOUSE, HOMOLOG OF	NODAL
	10	72357104	72362531	PRF1	OM_170280	PERFORIN 1	PRF1;PFN1;PORE-FORMING PROTEIN;PFP
	10	72395341	72395488	AITD4	OM_608176	AUTOIMMUNE THYROID DISEASE, SUSCEPTIBILITY TO, 4	AITD4
	10	72642037	72648541	PCBD	OM_126090	PTERIN-4-ALPHA-CARBINOLAMINE DEHYDRATASE 1	PCBD1;PCBD;DIMERIZATION COFACTOR OF HEPATIC NUCLEAR FACTOR 1-ALPHA;DCOH
	10	73079010	73123147	SLC29A3	OM_612373	SOLUTE CARRIER FAMILY 29 (NUCLEOSIDE TRANSPORTER), MEMBER 3: SLC29A3	EQUILIBRATIVE NUCLEOSIDE TRANSPORTER 3;ENT3
	10	73156691	73575704	CDH23	OM_605516	CADHERIN 23	CDH23;OTOCADHERIN;CADHERIN-RELATED FAMILY, MEMBER 23;CDHR23
	10	73576055	73611082	PSAP	OM_176801	PROSAPOSIN	PSAP SAPOSIN A, INCLUDED;SAPA, INCLUDED;SAPOSIN B, INCLUDED;SAPB, INCLUDED;SAPOSIN C, INCLUDED;SAPC, INCLUDED;SAPOSIN D, INCLUDED;SAPD, INCLUDED;SPHINGOLIPID ACTIVATOR PROTEIN 1, FORMERLY;SAP1, FORMERLY;SPHINGOLIPID ACTIVATOR PROTEIN 2, FORMERLY;SAP2, FORMERLY
	10	73724120	73773322	CHST3	OM_603799	CARBOHYDRATE SULFOTRANSFERASE 3	CHST3;CHONDROITIN 6-SULFOTRANSFERASE;C6ST;C6ST1
	10	73855790	73976892	ASCC1	OM_614215	ACTIVATING SIGNAL COINTEGRATOR 1 COMPLEX, SUBUNIT 1	ASCC1;ASC1 COMPLEX, 50-KD SUBUNIT;p50
	10	75008601	75012451	MRPS16	OM_609204	MITOCHONDRIAL RIBOSOMAL PROTEIN S16: MRPS16	N/A
	10	75670862	75677259	PLAU	OM_191840	PLASMINOGEN ACTIVATOR, URINARY	PLAU;UPA;UROKINASE;URK
	10	75757836	75879918	VCL	OM_193065	VINCULIN	VCL METAVINCULIN, INCLUDED
	10	75910943	76469061	ADK	OM_102750	ADENOSINE KINASE	ADK
	10	76584685	76792380	KAT6B	OM_605880	LYSINE ACETYLTRANSFERASE 6B	KAT6B;HISTONE ACETYLTRANSFERASE MYST4;MYST4;MONOCYTIC LEUKEMIA ZINC FINGER PROTEIN-RELATED FACTOR;MORF MORF/CBF FUSION GENE, INCLUDED
	10	77191217	78317133	C10orf11	OM_614537	CHROMOSOME 10 OPEN READING FRAME 11	C10ORF11
	10	78629359	79397577	KCNMA1	OM_600150	POTASSIUM CHANNEL, CALCIUM-ACTIVATED, LARGE CONDUCTANCE, SUBFAMILY M, ALPHA MEMBER 1	KCNMA1;SLOWPOKE, DROSOPHILA, HOMOLOG OF;SLO;SLO1;SLO-ALPHA resulting in
	10	79449727	79964893	ATFB1	OM_608583	ATRIAL FIBRILLATION, FAMILIAL, 1	ATFB1;ATRIAL FIBRILLATION, AUTOSOMAL DOMINANT
	10	79734907	79789298	POLR3A	OM_614258	POLYMERASE III, RNA, SUBUNIT A	POLR3A;RNA POLYMERASE III, SUBUNIT C1;RPC1;RNA POLYMERASE III, 155-KD SUBUNIT;RPC155
	10	79793518	79816571	RPS24	OM_602412	RIBOSOMAL PROTEIN S24	RPS24
	10	80207168	92413241	SCZD11	OM_608078	SCHIZOPHRENIA 11	SCZD11;SCHIZOPHRENIA SUSCEPTIBILITY LOCUS, CHROMOSOME 10q-RELATED
	10	81315608	81320177	SFTPA2	OM_178642	SURFACTANT, PULMONARY-ASSOCIATED PROTEIN A2	SFTPA2;PULMONARY SURFACTANT PROTEIN AII;SPAII;SPA2;COLLECTIN 5;COLEC5
	10	81370651	81375199	SFTPA1	OM_178630	SURFACTANT, PULMONARY-ASSOCIATED PROTEIN A1	SFTPA1;PULMONARY SURFACTANT APOPROTEIN PSP-A;PSAP;SURFACTANT-ASSOCIATED PROTEIN, PULMONARY 1;SFTP1;PULMONARY SURFACTANT-ASSOCIATED PROTEIN, 35-KD;PSPA;SPA;SPA1;COLLECTIN 4;COLEC4
	10	81982258	81982402	IDDM17	OM_603266	DIABETES MELLITUS, INSULIN-DEPENDENT, 17	IDDM17;INSULIN-DEPENDENT DIABETES MELLITUS 17
	10	82031576	82049721	MAT1A	OM_610550	METHIONINE ADENOSYLTRANSFERASE I, ALPHA	MAT1A;MATA1;S-ADENOSYLMETHIONINE SYNTHETASE 1;SAMS1;SAMS, LIVER-SPECIFIC
	10	85954391	85979377	CDHR1	OM_609502	CADHERIN-RELATED FAMILY, MEMBER 1	CDHR1;PROTOCADHERIN 21;PCDH21;PHOTORECEPTOR CADHERIN;PRCAD
	10	86004809	86018944	RGR	OM_600342	G PROTEIN-COUPLED RECEPTOR, RETINAL	RGR;RPE-RETINAL G PROTEIN-COUPLED RECEPTOR
	10	88426542	88495829	LDB3	OM_605906	LIM DOMAIN-BINDING 3	LDB3;Z-BAND ALTERNATIVELY SPLICED PDZ MOTIF-CONTAINING PROTEIN;ZASP;CYPHER, MOUSE, HOMOLOG OF;CYPHER;KIAA0613
	10	88516396	88684945	BMPR1A	OM_601299	BONE MORPHOGENETIC PROTEIN RECEPTOR, TYPE IA	BMPR1A;ACTIVIN A RECEPTOR, TYPE II-LIKE KINASE 3;ACVRLK3;ACTIVIN RECEPTOR-LIKE KINASE 3;ALK3
	10	88809959	88854776	GLUD1	OM_138130	GLUTAMATE DEHYDROGENASE 1	GLUD1;GLUD;GDH
	10	89264223	89313218	MINPP1	OM_605391	MULTIPLE INOSITOL POLYPHOSPHATE PHOSPHATASE 1	MINPP1;MIPP, RAT, HOMOLOG OF;HIPER1, CHICKEN, HOMOLOG OF
	10	89419476	89507462	PAPSS2	OM_603005	3-PRIME-@PHOSPHOADENOSINE 5-PRIME-PHOSPHOSULFATE SYNTHASE 2	PAPSS2;PHOSPHOADENOSINE-PHOSPHOSULFATE SYNTHETASE 2;PAPS SYNTHASE 2;PAPS SYNTHETASE 2;ATP SULFURYLASE/ADENOSINE 5-PRIME PHOSPHOSULFATE KINASE 2;ATPSK2;ATP SULFURYLASE/APS KINASE 2;SK2
	10	89618918	89623194	KLLN	OM_612105	KILLIN	KLLN
	10	89623195	89728532	PTEN	OM_601728	PHOSPHATASE AND TENSIN HOMOLOG	PTEN;PTEN1;MUTATED IN MULTIPLE ADVANCED CANCERS 1;MMAC1;PHOSPHATASE AND TENSIN HOMOLOG DELETED ON CHROMOSOME 10 PTEN HAMARTOMA TUMOR SYNDROME, INCLUDED;PHTS, INCLUDED;PTEN HAMARTOMA TUMOR SYNDROME WITH GRANULAR CELL TUMOR, INCLUDED
	10	90519786	90538648	LIPN	OM_613924	LIPASE FAMILY, MEMBER N	LIPN;LIPASE-LIKE ABHYDROLASE DOMAIN-CONTAINING PROTEIN 4;LIPL4
	10	90694831	90751147	ACTA2	OM_102620	ACTIN, ALPHA-2, SMOOTH MUSCLE, AORTA	ACTA2;ACTIN, ALPHA, SMOOTH MUSCLE, AORTIC;ACTSA;ACTIN, VASCULAR SMOOTH MUSCLE
	10	90750288	90775542	TNFRSF6	OM_134637	FAS CELL SURFACE DEATH RECEPTOR	FAS;TUMOR NECROSIS FACTOR RECEPTOR SUPERFAMILY, MEMBER 6;TNFRSF6;APOPTOSIS ANTIGEN 1;APT1;FAS ANTIGEN;SURFACE ANTIGEN APO1;APO1;CD95
	10	90812116	92364835	RCM2	OM_609578	CARDIOMYOPATHY, FAMILIAL RESTRICTIVE, 2	RCM2
	10	90973326	91011660	LIPA	OM_613497	LIPASE A, LYSOSOMAL ACID	LIPA;LYSOSOMAL ACID LIPASE;LAL;CHOLESTEROL ESTER HYDROLASE
	10	91190051	91295497	SLC16A12	OM_611910	SOLUTE CARRIER FAMILY 16 (MONOCARBOXYLIC ACID TRANSPORTER), MEMBER 12	SLC16A12;MONOCARBOXYLATE TRANSPORTER 12;MCT12
	10	94352825	94415152	KIF11	OM_148760	KINESIN FAMILY MEMBER 11	KIF11;KINESIN-LIKE 1;KNSL1;KINESIN, HEAVY CHAIN;EG5, XENOPUS, HOMOLOG OF;EG5;THYROID HORMONE RECEPTOR-INTERACTING PROTEIN 5;TRIP5
	10	94820565	94829304	CYP26C1	OM_608428	CYTOCHROME P450, SUBFAMILY XXVIC, POLYPEPTIDE 1	CYP26C1
	10	95326422	95349829	O3FAR1	OM_609044	FREE FATTY ACID RECEPTOR 4	FFAR4;G PROTEIN-COUPLED RECEPTOR 120;GPR120;PGR4
	10	95351593	95361101	RBP4	OM_180250	RETINOL-BINDING PROTEIN 4	RBP4;RETINOL-BINDING PROTEIN, PLASMA
	10	95372345	95425430	PDE6C	OM_600827	PHOSPHODIESTERASE 6C, cGMP-SPECIFIC, CONE, ALPHA-PRIME	PDE6C;PDEA2
	10	95517566	95557916	LGI1	OM_604619	LEUCINE-RICH GENE, GLIOMA-INACTIVATED, 1	LGI1;EPITEMPIN;EPTP
	10	95753746	96088149	PLCE1	OM_608414	PHOSPHOLIPASE C, EPSILON-1	PLCE1;PLCE;KIAA1516
	10	96522463	96612671	CYP2C	OM_124020	CYTOCHROME P450, SUBFAMILY IIC, POLYPEPTIDE 19	CYP2C19;MEPHENYTOIN 4-PRIME-HYDROXYLASE;P450C2C;CYP2C
	10	96698350	96749486	CYP2C9	OM_601130	CYTOCHROME P450, SUBFAMILY IIC, POLYPEPTIDE 9	CYP2C9
	10	96796529	96829255	CYP2C8	OM_601129	CYTOCHROME P450, SUBFAMILY IIC, POLYPEPTIDE 8	CYP2C8 RHABDOMYOLYSIS, CERIVASTATIN-INDUCED, INCLUDED
	10	97365686	97416759	PYCS	OM_138250	ALDEHYDE DEHYDROGENASE 18 FAMILY, MEMBER A1	ALDH18A1;1-@PYRROLINE-5-CARBOXYLATE SYNTHETASE;PYCS;P5CS;GLUTAMATE GAMMA-SEMIALDEHYDE SYNTHETASE;GSAS
	10	97423153	97453900	TCTN3	OM_613847	TECTONIC FAMILY, MEMBER 3	TCTN3;TECTONIC 3;TECT3;CHROMOSOME 10 OPEN READING FRAME 61;C10ORF61
	10	97951455	98031333	BLNK	OM_604515	B-CELL LINKER PROTEIN	BLNK;SH2 DOMAIN-CONTAINING LEUKOCYTE PROTEIN, 65-KD;SLP65;B CELL-SPECIFIC ADAPTOR PROTEIN;BASH
	10	99344102	99372559	DHDPSL	OM_613597	4-@HYDROXY-2-OXOGLUTARATE ALDOLASE 1	HOGA1;DIHYDRODIPICOLINATE SYNTHASE-LIKE, MITOCHONDRIAL;DHDPSL
	10	99485372	104589063	CMTDI2	OM_606483	CHARCOT-MARIE-TOOTH DISEASE, DOMINANT INTERMEDIATE A	CMTDIA;CHARCOT-MARIE-TOOTH NEUROPATHY, DOMINANT INTERMEDIATE A;DI-CMTA
	10	99496878	99520664	ZFYVE27	OM_610243	ZINC FINGER FYVE DOMAIN-CONTAINING PROTEIN 27	ZFYVE27;PROTRUDIN
	10	100175955	100206720	HPS1	OM_604982	HPS1 GENE	HPS1;PALE EAR, MOUSE, HOMOLOG OF
	10	100216834	100995632	HPSE2	OM_613469	HEPARANASE 2	HPSE2;HPA2
	10	101156627	101190530	GOT1	OM_138180	GLUTAMATE OXALOACETATE TRANSAMINASE, SOLUBLE	GOT1;ASPARTATE AMINOTRANSFERASE, CYTOSOLIC
	10	101455886	101492423	COX15	OM_603646	CYTOCHROME c OXIDASE ASSEMBLY PROTEIN COX15	COX15;COX15, S. CEREVISIAE, HOMOLOG OF
	10	101542457	101611662	ABCC2	OM_601107	ATP-BINDING CASSETTE, SUBFAMILY C, MEMBER 2	ABCC2;MULTISPECIFIC ORGANIC ANION TRANSPORTER, CANALICULAR;CMOAT;MULTIDRUG RESISTANCE-ASSOCIATED PROTEIN 2;MRP2
	10	101802065	101841642	CPN1	OM_603103	CARBOXYPEPTIDASE N, POLYPEPTIDE 1, 50-KD	CPN1;CARBOXYPEPTIDASE N, CATALYTIC SUBUNIT;SERUM CARBOXYPEPTIDASE N;SCPN;CARBOXYPEPTIDASE N, SERUM;CPN;CARBOXYPEPTIDASE B, SERUM;KININASE I;ANAPHYLATOXIN INACTIVATOR
	10	101948123	101989367	CHUK	OM_600664	CONSERVED HELIX-LOOP-HELIX UBIQUITOUS KINASE	CHUK;INHIBITOR OF KAPPA LIGHT POLYPEPTIDE GENE ENHANCER IN B CELLS, KINASE OF, ALPHA;IKBKA;NUCLEAR FACTOR OF KAPPA LIGHT CHAIN GENE ENHANCER IN B CELLS INHIBITOR, KINASE OF, ALPHA;NFKBIKA;I-KAPPA-B KINASE-ALPHA;IKK-ALPHA;IKKA;I-KAPPA-B KINASE 1;IKK1
	10	102495316	102589698	PAX2	OM_167409	PAIRED BOX GENE 2	PAX2
	10	102747293	102754159	C10orf2	OM_606075	CHROMOSOME 10 OPEN READING FRAME 2	C10ORF2;T7 GENE 4-LIKE PROTEIN WITH INTRAMITOCHONDRIAL NUCLEOID LOCALIZATION;TWINKLE;p72 TWINKY, INCLUDED
	10	102767440	102790914	PDZD7	OM_612971	PDZ DOMAIN-CONTAINING 7	PDZD7
	10	102774401	106852423	AD6	OM_605526	ALZHEIMER DISEASE 6	AD6;ALZHEIMER DISEASE 6, LATE-ONSET PLASMA BETA-AMYLOID-42 LEVEL QUANTITATIVE TRAIT LOCUS, INCLUDED
	10	103196353	106852423	CDB2	OM_602082	CORNEAL DYSTROPHY OF BOWMAN LAYER, TYPE II	CDB2;CORNEAL DYSTROPHY, THIEL-BEHNKE TYPE;CDTB;THIEL-BEHNKE CORNEAL DYSTROPHY;TBCD;CORNEAL DYSTROPHY, HONEYCOMB-SHAPED
	10	103529887	103540126	FGF8	OM_600483	FIBROBLAST GROWTH FACTOR 8	FGF8;ANDROGEN-INDUCED GROWTH FACTOR;AIGF
	10	103825124	103827795	HPS6	OM_607522	HPS6 GENE	HPS6;RUBY-EYE, MOUSE, HOMOLOG OF;RU
	10	103989946	104001231	PITX3	OM_602669	PAIRED-LIKE HOMEODOMAIN TRANSCRIPTION FACTOR 3	PITX3;PITUITARY HOMEOBOX 3;PTX3
	10	104263719	104393214	SUFU	OM_607035	SUPPRESSOR OF FUSED, DROSOPHILA, HOMOLOG OF	SUFU;SUFUH SUFUXL, INCLUDED
	10	104590288	104597290	CYP17A1	OM_609300	CYTOCHROME P450, FAMILY 17, SUBFAMILY A, POLYPEPTIDE 1	CYP17A1;STEROID 17-ALPHA-MONOOXYGENASE;CYTOCHROME P450, SUBFAMILY XVII;CYP17;P450C17;S17AH;STEROID 17-HYDROXYLASE/17,20-LYASE
	10	104678075	104838344	CNNM2	OM_607803	CYCLIN M2	CNNM2;ANCIENT CONSERVED DOMAIN PROTEIN 2;ACDP2
	10	105791046	105845638	COL17A1	OM_113811	COLLAGEN, TYPE XVII, ALPHA-1	COL17A1;BULLOUS PEMPHIGOID ANTIGEN 2;BPAG2;BP180
	10	111967288	112047123	MXI1	OM_600020	MAX-INTERACTING PROTEIN 1	MXI1
	10	112327449	112364392	CSPG6	OM_606062	STRUCTURAL MAINTENANCE OF CHROMOSOMES 3	SMC3;CHONDROITIN SULFATE PROTEOGLYCAN 6;CSPG6;BAMACAN;BAM;HUMAN CHROMOSOME-ASSOCIATED POLYPEPTIDE;HCAP
	10	112404155	112599227	RBM20	OM_613171	RNA-BINDING MOTIF PROTEIN 20	RBM20
	10	112679301	112773425	SHOC2	OM_602775	SUPPRESSOR OF CLEAR, C. ELEGANS, HOMOLOG OF	SHOC2;RAS-BINDING PROTEIN SUR8, C. ELEGANS, HOMOLOG OF;SUR8
	10	114709978	114927437	TCF7L2	OM_602228	TRANSCRIPTION FACTOR 7-LIKE 2	TCF7L2;T-CELL TRANSCRIPTION FACTOR 4, FORMERLY;TCF4, FORMERLY TCF7L2/VTI1A FUSION GENE, INCLUDED
	10	115310590	115349361	HABP2	OM_603924	HYALURONAN-BINDING PROTEIN 2	HABP2;HYALURONIC ACID-BINDING PROTEIN 2;HABP2;HYALURONAN-BINDING PROTEIN, PLASMA;PHBP;HEPATOCYTE GROWTH FACTOR ACTIVATOR-LIKE;HGFAL;FACTOR VII-ACTIVATING PROTEASE;FSAP CAROTID STENOSIS, SUSCEPTIBILITY TO
	10	115803806	115806667	ADRB1	OM_109630	BETA-1-ADRENERGIC RECEPTOR	ADRB1;ADRB1R;B1AR CONGESTIVE HEART FAILURE AND BETA-BLOCKER RESPONSE, MODIFIER OF, INCLUDED
	10	118305428	118327367	PNLIP	OM_246600	PANCREATIC LIPASE	PNLIP;PL;LIPASE, PANCREATIC
	10	118888032	118897812	VAX1	OM_604294	VENTRAL ANTERIOR HOMEOBOX 1	VAX1
	10	118957000	118969810	KCNK18	OM_613655	POTASSIUM CHANNEL, SUBFAMILY K, MEMBER 18	KCNK18;TWIK-RELATED SPINAL CORD K+ CHANNEL;TRESK;TWIK-RELATED INDIVIDUAL K+ CHANNEL;TRIK
	10	119301956	119309057	EMX2	OM_600035	EMPTY SPIRACLES, DROSOPHILA, 2, HOMOLOG OF	EMX2
	10	121410859	121437331	BAG3	OM_603883	BCL2-ASSOCIATED ATHANOGENE 3	BAG3
	10	122610687	122669038	WDR11	OM_606417	WD REPEAT-CONTAINING PROTEIN 11	WDR11;WDR15;KIAA1351;BROMODOMAIN- AND WD REPEAT-CONTAINING PROTEIN 2, FORMERLY;BRWD2, FORMERLY
	10	123237844	123357972	FGFR2	OM_176943	FIBROBLAST GROWTH FACTOR RECEPTOR 2	FGFR2;FGF RECEPTOR;PROTEIN TYROSINE KINASE, RECEPTOR-LIKE, 14;TK14 KERATINOCYTE GROWTH FACTOR RECEPTOR, INCLUDED;KGFR, INCLUDED;BEK, MOUSE, HOMOLOG OF, INCLUDED;FIBROBLAST GROWTH FACTOR RECEPTOR BEK, INCLUDED
	10	124134094	124191871	PLEKHA1	OM_607772	PLECKSTRIN HOMOLOGY DOMAIN-CONTAINING PROTEIN, FAMILY A, MEMBER 1	PLEKHA1;TANDEM PH DOMAIN-CONTAINING PROTEIN 1;TAPP1
	10	124214179	124216868	LOC387715	OM_611313	ARMS2 GENE	ARMS2;LOC387715
	10	124221041	124274424	HTRA1	OM_602194	HTRA SERINE PEPTIDASE 1	HTRA1;HtrA, E. COLI, HOMOLOG OF;HTRA;PROTEASE, SERINE, 11;PRSS11
	10	124768429	124817806	ACADSB	OM_600301	ACYL-CoA DEHYDROGENASE, SHORT/BRANCHED CHAIN	ACADSB;SBCAD;2-@METHYLBUTYRYL-CoA DEHYDROGENASE
	10	126085872	126107545	OAT	OM_613349	ORNITHINE AMINOTRANSFERASE	OAT;ORNITHINE KETO ACID AMINOTRANSFERASE;OKT;ORNITHINE DELTA-AMINOTRANSFERASE
	10	127474091	127511837	UROS	OM_606938	UROPORPHYRINOGEN III SYNTHASE	UROS;UROIIIS
	10	129540239	129540430	IDDM17	OM_603266	DIABETES MELLITUS, INSULIN-DEPENDENT, 17	IDDM17;INSULIN-DEPENDENT DIABETES MELLITUS 17
	10	131092461	131092703	RRIS	OM_609116	RESPIRATORY RHYTHMICITY IN SLEEP	RRIS
	11	298200	299526	IFITM5	OM_614757	INTERFERON-INDUCED TRANSMEMBRANE PROTEIN 5	IFITM5;BONE-RESTRICTED IFITM-LIKE PROTEIN 5;BRIL;FRAGILIS 4, MOUSE, HOMOLOG OF
	11	319673	320914	IFITM3	OM_605579	INTERFERON-INDUCED TRANSMEMBRANE PROTEIN 3	IFITM3
	11	532242	535561	HRAS	OM_190020	V-HA-RAS HARVEY RAT SARCOMA VIRAL ONCOGENE HOMOLOG	HRAS;HRAS1;HARVEY MURINE SARCOMA VIRUS ONCOGENE;RASH1;p21(RAS);p21;TRANSFORMATION GENE: ONCOGENE HAMSV
	11	637305	640706	DRD4	OM_126452	DOPAMINE RECEPTOR D4	DRD4;D4DR
	11	747417	765024	TALDO1	OM_602063	TRANSALDOLASE 1	TALDO1
	11	790475	798269	SLC25A22	OM_609302	SOLUTE CARRIER FAMILY 25 (MITOCHONDRIAL CARRIER, GLUTAMATE), MEMBER 22	SLC25A22;GLUTAMATE CARRIER 1;GC1
	11	818901	825573	PNPLA2	OM_609059	PATATIN-LIKE PHOSPHOLIPASE DOMAIN-CONTAINING PROTEIN 2	PNPLA2;ADIPOSE TRIGLYCERIDE LIPASE;ATGL;DESNUTRIN;TRANSPORT-SECRETION PROTEIN 2;TTS2;TTS2.2;PHOSPHOLIPASE A2, CALCIUM-INDEPENDENT, ZETA;IPLA2-ZETA
	11	832952	838840	CD151	OM_602243	CD151 ANTIGEN	CD151;PLATELET-ENDOTHELIAL CELL TETRASPANIN ANTIGEN 3;PETA3;SFA1;RED BLOOD CELL ANTIGEN MER 2;MER2
	11	1244295	1283406	MUC5B	OM_600770	MUCIN 5, SUBTYPE B, TRACHEOBRONCHIAL	MUC5B;MUC5
	11	1566810	1567003	SLEN3	OM_607967	SYSTEMIC LUPUS ERYTHEMATOSUS WITH NEPHRITIS, SUSCEPTIBILITY TO, 3	SLEN3
	11	1773982	1785222	CTSD	OM_116840	CATHEPSIN D	CTSD
	11	1860233	1862910	TNNI2	OM_191043	TROPONIN I, FAST-TWITCH SKELETAL MUSCLE ISOFORM	TNNI2
	11	1940799	1959936	TNNT3	OM_600692	TROPONIN T3, FAST SKELETAL	TNNT3
	11	2016406	2019065	H19	OM_103280	H19, IMPRINTED MATERNALLY EXPRESSED NONCODING TRANSCRIPT	H19;LONG INTERGENIC NONCODING RNA H19;lincRNA H19;ADULT SKELETAL MUSCLE GENE;ASM;ASM1
	11	2181009	2182439	INS	OM_176730	INSULIN	INS;PROINSULIN INS-IGF2 SPLICED READ-THROUGH TRANSCRIPTS, INCLUDED;INSIGF, INCLUDED
	11	2185159	2193107	TH	OM_191290	TYROSINE HYDROXYLASE	TH
	11	2397391	2418649	CD81	OM_186845	CD81 ANTIGEN	CD81;TARGET OF ANTIPROLIFERATIVE ANTIBODY 1;TAPA1
	11	2466221	2870340	KCNQ1	OM_607542	POTASSIUM CHANNEL, VOLTAGE-GATED, KQT-LIKE SUBFAMILY, MEMBER 1	KCNQ1;KVLQT1;POTASSIUM CHANNEL, VOLTAGE-GATED, SHAKER-RELATED SUBFAMILY, MEMBER 9;KCNA9;KCNA8
	11	2629558	2721228	KCNQ10T1	OM_604115	KCNQ1-OVERLAPPING TRANSCRIPT 1	KCNQ1OT1;LONG QT INTRONIC TRANSCRIPT 1;LIT1
	11	2754951	7292210	SCAR7	OM_609270	SPINOCEREBELLAR ATAXIA, AUTOSOMAL RECESSIVE 7	SCAR7
	11	2904448	2907063	CDKN1C	OM_600856	CYCLIN-DEPENDENT KINASE INHIBITOR 1C	CDKN1C;p57(KIP2);KIP2
	11	2920951	2946476	SLC22A1L	OM_602631	SOLUTE CARRIER FAMILY 22 (ORGANIC CATION TRANSPORTER), MEMBER 18	SLC22A18;SOLUTE CARRIER FAMILY 22 (ORGANIC CATION TRANSPORTER), MEMBER 1-LIKE;SLC22A1L;BECKWITH-WIEDEMANN SYNDROME CHROMOSOME REGION 1, CANDIDATE A;BWSCR1A;BECKWITH-WIEDEMANN REGION 1A;BWR1A;IMPRINTED POLYSPECIFIC MEMBRANE TRANSPORTER 1;IMPT1;ORGANIC-CATION TRANSPORTER-LIKE 2;ORCTL2;TUMOR-SUPPRESSING SUBCHROMOSOMAL TRANSFERABLE FRAGMENT CANDIDATE GENE 5;TSSC5 BECKWITH-WIEDEMANN SYNDROME CRITICAL …
	11	3818954	3847601	PGAP2	OM_615187	POST-GPI ATTACHMENT TO PROTEINS 2	PGAP2;FGF RECEPTOR-ACTIVATING PROTEIN 1;FRAG1
	11	3876933	4114440	STIM1	OM_605921	STROMAL INTERACTION MOLECULE 1	STIM1
	11	5246696	5248301	HBB	OM_141900	HEMOGLOBIN--BETA LOCUS	HBB METHEMOGLOBINEMIA, BETA-GLOBIN TYPE, INCLUDED;ERYTHREMIA, BETA-GLOBIN TYPE, INCLUDED
	11	5254059	5255858	HBD	OM_142000	HEMOGLOBIN--DELTA LOCUS	HBD
	11	5269502	5271087	HBG1	OM_142200	HEMOGLOBIN, GAMMA A	HBG1;HEMOGLOBIN--GAMMA LOCUS, 136 ALANINE
	11	5274421	5276011	HBG2	OM_142250	HEMOGLOBIN, GAMMA G	HBG2;HEMOGLOBIN--GAMMA LOCUS, 136 GLYCINE
	11	6411644	6416228	SMPD1	OM_607608	SPHINGOMYELIN PHOSPHODIESTERASE 1, ACID LYSOSOMAL	SMPD1;SPHINGOMYELINASE, ACID;ASM
	11	6633997	6640692	TPP1	OM_607998	TRIPEPTIDYL PEPTIDASE I	TPP1;TPP I;CLN2 GENE;CLN2
	11	7292012	7292210	MMVP2	OM_607829	MITRAL VALVE PROLAPSE, MYXOMATOUS 2	MMVP2;MYXOMATOUS MITRAL VALVE PROLAPSE 2
	11	8245851	8290182	LMO1	OM_186921	LIM DOMAIN ONLY 1	LMO1;RHOMBOTIN 1;RBTN1;RHOMBOSINE;RHOM1;T-CELL TRANSLOCATION GENE 1;TTG1
	11	9800214	10315754	SBF2	OM_607697	SET-BINDING FACTOR 2	SBF2;MYOTUBULARIN-RELATED 13;MTMR13;KIAA1766
	11	10471846	10529126	AMPD3	OM_102772	ADENOSINE MONOPHOSPHATE DEAMINASE 3	AMPD3
	11	12695969	12966284	TEAD1	OM_189967	TEA DOMAIN FAMILY MEMBER 1	TEAD1;TRANSCRIPTION FACTOR 13;TCF13;TRANSCRIPTIONAL ENHANCER FACTOR 1;TEF1
	11	13335758	20157295	LVNC2	OM_609470	LEFT VENTRICULAR NONCOMPACTION 2	LVNC2
	11	13513601	13517567	PTH	OM_168450	PARATHYROID HORMONE	PTH;PARATHYRIN;PARATHORMONE
	11	14299466	14386052	RRAS2	OM_600098	RELATED RAS VIRAL ONCOGENE HOMOLOG 2	RRAS2;ONCOGENE RRAS2;TERATOCARCINOMA ONCOGENE TC21;TC21
	11	14899551	14913874	CYP2R1	OM_608713	CYTOCHROME P450, SUBFAMILY IIR, POLYPEPTIDE 1	CYP2R1
	11	17406795	17410878	KCNJ11	OM_600937	POTASSIUM CHANNEL, INWARDLY RECTIFYING, SUBFAMILY J, MEMBER 11	KCNJ11;POTASSIUM CHANNEL, INWARDLY RECTIFYING, BIR SUBUNIT;BETA-CELL INWARD RECTIFIER SUBUNIT;BIR;INWARDLY RECTIFYING POTASSIUM CHANNEL Kir6.2
	11	17414432	17498449	ABCC8	OM_600509	ATP-BINDING CASSETTE, SUBFAMILY C, MEMBER 8	ABCC8;SULFONYLUREA RECEPTOR;SUR;SUR1;SULFONYLUREA RECEPTOR, BETA CELL HIGH AFFINITY
	11	17488506	36023462	MYP7	OM_609256	MYOPIA 7	MYP7
	11	17515442	17565963	USH1C	OM_605242	USH1C GENE	USH1C;HARMONIN;PDZ DOMAIN-CONTAINING PROTEIN, 73-KD;PDZ73
	11	17568920	17667491	OTOG	OM_604487	OTOGELIN	OTOG;OTGN
	11	18300217	18343751	HPS5	OM_607521	HPS5 GENE	HPS5;RUBY-EYE 2, MOUSE, HOMOLOG OF;RU2;KIAA1017;ALPHA-INTEGRIN-BINDING PROTEIN 63;AIBP63
	11	18415936	18429765	LDHA	OM_150000	LACTATE DEHYDROGENASE A	LDHA;LDH, SUBUNIT M
	11	18501858	18548503	TSG101	OM_601387	TUMOR SUSCEPTIBILITY GENE 101	TSG101;VACUOLAR PROTEIN SORTING 23, YEAST, HOMOLOG OF;VPS23
	11	19203577	19232118	CSRP3	OM_600824	CYSTEINE- AND GLYCINE-RICH PROTEIN 3	CSRP3;CYSTEINE-RICH PROTEIN 3;CRP3;LIM DOMAIN PROTEIN, CARDIAC;CLP LIM DOMAIN PROTEIN, MUSCLE;MLP
	11	20620946	20676610	SLC6A5	OM_604159	SOLUTE CARRIER FAMILY 6 (NEUROTRANSMITTER TRANSPORTER, GLYCINE), MEMBER 5	SLC6A5;GLYCINE TRANSPORTER, TYPE 2;GLYT2
	11	22214199	22304913	ANO5	OM_608662	ANOCTAMIN 5	ANO5;TRANSMEMBRANE PROTEIN 16E;TMEM16E;GDD1 GENE;GDD1
	11	22644079	22647387	FANCF	OM_613897	FANCF GENE	FANCF
	11	26210458	26684836	ANO3	OM_610110	ANOCTAMIN 3	ANO3;TRANSMEMBRANE PROTEIN 16C;TMEM16C;C11ORF25
	11	27387508	27494338	GPR48	OM_606666	G PROTEIN-COUPLED RECEPTOR 48	GPR48;LEUCINE-RICH REPEAT-CONTAINING G PROTEIN-COUPLED RECEPTOR 4;LGR4
	11	27676440	27743605	BDNF	OM_113505	BRAIN-DERIVED NEUROTROPHIC FACTOR	BDNF
	11	28913853	28913978	HYPLIP2	OM_604499	HYPERLIPIDEMIA, COMBINED, 2	HYPLIP2;HYPERLIPIDEMIA, FAMILIAL COMBINED, 2;FCHL2
	11	30252563	30256824	FSHB	OM_136530	FOLLICLE-STIMULATING HORMONE, BETA POLYPEPTIDE	FSHB;FOLLITROPIN, BETA CHAIN
	11	31806340	31839509	PAX6	OM_607108	PAIRED BOX GENE 6	PAX6
	11	32408789	32457104	WT1	OM_607102	WT1 GENE	WT1 WT1/EWS FUSION GENE, INCLUDED
	11	33724556	33758025	CD59	OM_107271	CD59 ANTIGEN	CD59;PROTECTIN;HUMAN LEUKOCYTE ANTIGEN MIC11;MIC11;SURFACE ANTIGEN RECOGNIZED BY MONOCLONAL ANTIBODY 16.3A5
	11	33880122	33913836	LMO2	OM_180385	LIM DOMAIN ONLY 2	LMO2;RHOMBOTIN 2;RBTN2;RHOMBOTIN-LIKE 1;RBTNL1;RHOM2;T-CELL TRANSLOCATION GENE 2;TTG2
	11	34460472	34493607	CAT	OM_115500	CATALASE	CAT
	11	34667521	124672324	GTS	OM_137580	GILLES DE LA TOURETTE SYNDROME	GTS;TOURETTE SYNDROME;TS;TOURETTE DISORDER CHRONIC MOTOR TICS, INCLUDED
	11	34937677	35017675	PDX1	OM_608769	PYRUVATE DEHYDROGENASE COMPLEX, COMPONENT X	PDHX;PDX1;PYRUVATE DEHYDROGENASE COMPLEX, E3-BINDING PROTEIN SUBUNIT;E3BP;PYRUVATE DEHYDROGENASE COMPLEX, LIPOYL-CONTAINING COMPONENT X
	11	35160417	35253949	CD44	OM_107269	CD44 ANTIGEN	CD44;HERMES ANTIGEN;Pgp1;MDU3;INLU-RELATED p80 GLYCOPROTEIN
	11	36532053	36601312	RAG1	OM_179615	RECOMBINATION-ACTIVATING GENE 1	RAG1
	11	36613493	36619829	RAG2	OM_179616	RECOMBINATION-ACTIVATING GENE 2	RAG2
	11	44117099	44266980	EXT2	OM_608210	EXOSTOSIN GLYCOSYLTRANSFERASE 2	EXT2;EXOSTOSIN 2
	11	44145955	44146055	NNO1	OM_600165	NANOPHTHALMOS 1	NNO1;NANOPHTHALMIA 1;NANOPHTHALMOS, AUTOSOMAL DOMINANT;NANOPHTHALMOS WITH HIGH HYPEROPIA AND ANGLE-CLOSURE GLAUCOMA;MICROPHTHALMOS, SIMPLE, AUTOSOMAL DOMINANT
	11	44282278	44331735	ALX4	OM_605420	ARISTALESS-LIKE 4, MOUSE, HOMOLOG OF	ALX4
	11	44587141	44641339	CD82	OM_600623	CD82 ANTIGEN	CD82;KANGAI 1;KAI1;PROSTATE CANCER ANTIMETASTASIS GENE KAI1;LEUKOCYTE SURFACE ANTIGEN R2;SAR2;SUPPRESSOR OF TUMORIGENICITY 6;ST6;R2 LEUKOCYTE ANTIGEN
	11	45825623	45834568	SLC35C1	OM_605881	SOLUTE CARRIER FAMILY 35, MEMBER C1	SLC35C1;GDP-FUCOSE TRANSPORTER 1
	11	45907047	45928016	MAPK8IP1	OM_604641	MITOGEN-ACTIVATED PROTEIN KINASE 8-INTERACTING PROTEIN 1	MAPK8IP1;JNK-INTERACTING PROTEIN 1;JIP1;ISLET-BRAIN 1;IB1
	11	45931220	45939674	PEX16	OM_603360	PEROXISOME BIOGENESIS FACTOR 16	PEX16;PEROXIN 16
	11	46740743	46761056	F2	OM_176930	COAGULATION FACTOR II	F2;THROMBIN;PROTHROMBIN;FACTOR II
	11	46878268	46940173	LRP4	OM_604270	LOW DENSITY LIPOPROTEIN RECEPTOR-RELATED PROTEIN 4	LRP4;MULTIPLE EPIDERMAL GROWTH FACTOR-LIKE DOMAINS 7;MEGF7
	11	47236493	47260769	DDB2	OM_600811	DNA DAMAGE-BINDING PROTEIN 2	DDB2;DDB, p48 SUBUNIT
	11	47352957	47374253	MYBPC3	OM_600958	MYOSIN-BINDING PROTEIN C, CARDIAC	MYBPC3
	11	47428683	47438051	SLC39A13	OM_608735	SOLUTE CARRIER FAMILY 39 (ZINC TRANSPORTER), MEMBER 13	SLC39A13;ZIP13;LZT-HS9
	11	47459308	47470730	RAPSN	OM_601592	RECEPTOR-ASSOCIATED PROTEIN OF THE SYNAPSE, 43-KD	RAPSN;RAPSYN
	11	47600562	47606115	NDUFS3	OM_603846	NADH-UBIQUINONE OXIDOREDUCTASE Fe-S PROTEIN 3	NDUFS3;COMPLEX I, MITOCHONDRIAL RESPIRATORY CHAIN, 30-KD SUBUNIT
	11	48002101	48192394	PTPRJ	OM_600925	PROTEIN-TYROSINE PHOSPHATASE, RECEPTOR-TYPE, J	PTPRJ;DEP1;PROTEIN-TYROSINE PHOSPHATASE, ETA;SUSCEPTIBILITY TO COLON CANCER 1, MOUSE, HOMOLOG OF;SCC1;CD148
	11	57365027	57382326	C1NH	OM_606860	COMPLEMENT COMPONENT 1 INHIBITOR	C1NH;C1I;C1INH;SERPIN PEPTIDASE INHIBITOR, CLADE G, MEMBER 1;SERPING1
	11	58910219	58922512	FAM111A	OM_615292	FAMILY WITH SEQUENCE SIMILARITY 111, MEMBER A	FAM111A;KIAA1895
	11	59596746	59612974	GIF	OM_609342	GASTRIC INTRINSIC FACTOR	GIF;IF
	11	59855734	59865940	MS4A2	OM_147138	MEMBRANE-SPANNING 4 DOMAINS, SUBFAMILY A, MEMBER 2	MS4A2;Fc FRAGMENT OF IgE, HIGH AFFINITY I, RECEPTOR FOR, BETA SUBUNIT;FCER1B;IMMUNOGLOBULIN E RECEPTOR, HIGH AFFINITY, BETA POLYPEPTIDE;Fc IgE RECEPTOR, BETA CHAIN;IMMUNOGLOBULIN E REGULATOR;IGHER;IGER
	11	60223251	60238225	MS4A1	OM_112210	MEMBRANE-SPANNING 4 DOMAINS, SUBFAMILY A, MEMBER 1	MS4A1;B-LYMPHOCYTE SURFACE ANTIGEN B1;B1;CD20
	11	61066919	61100691	DDB1	OM_600045	DNA DAMAGE-BINDING PROTEIN 1	DDB1;DDB, p127 SUBUNIT
	11	61129473	61136977	TMEM138	OM_614459	TRANSMEMBRANE PROTEIN 138	TMEM138
	11	61159832	61166335	TMEM216	OM_613277	TRANSMEMBRANE PROTEIN 216	TMEM216
	11	61197514	61214239	SDHAF2	OM_613019	SUCCINATE DEHYDROGENASE COMPLEX ASSEMBLY FACTOR 2	SDHAF2;SUCCINATE DEHYDROGENASE 5;SDH5
	11	61717356	61731935	BEST1	OM_607854	BESTROPHIN 1	BEST1;VMD2 GENE;TU15B
	11	61731757	61735132	FTH1	OM_134770	FERRITIN HEAVY CHAIN 1	FTH1;FTH;FHC;FTHL6
	11	62186507	62190678	UGB	OM_192020	SECRETOGLOBIN, FAMILY 1A, MEMBER 1	SCGB1A1;UTEROGLOBIN;UGB;BLASTOKININ;CLARA CELL SECRETORY PROTEIN;CCSP;CLARA CELL-SPECIFIC 10-KD PROTEIN;CC10;CC10KD;CLARA CELL-SPECIFIC 16-KD PROTEIN;CC16
	11	62380213	62382592	ROM1	OM_180721	ROD OUTER SEGMENT PROTEIN 1	ROM1;ROSP1
	11	62382768	62389647	B3GAT3	OM_606374	BETA-1,3-GLUCURONYLTRANSFERASE 3	B3GAT3;GLUCURONOSYLTRANSFERASE I;GLCATI
	11	62457734	62477091	BSCL2	OM_606158	BSCL2 GENE	BSCL2;SEIPIN;GNG3LG, MOUSE, HOMOLOG OF
	11	63974152	63991363	KIND3	OM_607901	FERMITIN FAMILY (DROSOPHILA) HOMOLOG 3	FERMT3;UNC112-RELATED PROTEIN 2;URP2;KINDLIN 3;KIND3;MIG2B
	11	64358113	64369825	SLC22A12	OM_607096	SOLUTE CARRIER FAMILY 22 (URATE TRANSPORTER), MEMBER 12	SLC22A12;ORGANIC ANION TRANSPORTER 4-LIKE;OAT4L;URATE TRANSPORTER 1;URAT1
	11	64513861	64528187	PYGM	OM_608455	GLYCOGEN PHOSPHORYLASE, MUSCLE	PYGM;MYOPHOSPHORYLASE
	11	64570986	64578766	MEN1	OM_613733	MEN1 GENE	MEN1;MENIN
	11	65306030	65325858	LTBP3	OM_602090	LATENT TRANSFORMING GROWTH FACTOR-BETA-BINDING PROTEIN 3	LTBP3;LTBP2, FORMERLY
	11	65405578	65418391	SIPA1	OM_602180	SIGNAL-INDUCED PROLIFERATION-ASSOCIATED GENE 1	SIPA1;SPA1
	11	65485144	65488409	RNASEH2C	OM_610330	RIBONUCLEASE H2, SUBUNIT C	RNASEH2C;AYP1;FLJ20974
	11	65633912	65640405	EFEMP2	OM_604633	EGF-CONTAINING FIBULIN-LIKE EXTRACELLULAR MATRIX PROTEIN 2	EFEMP2;FIBULIN 4;FBLN4
	11	65769550	65771617	BANF1	OM_603811	BARRIER-TO-AUTOINTEGRATION FACTOR 1	BANF1;BARRIER-TO-AUTOINTEGRATION FACTOR;BAF
	11	65784223	65793988	CATSPER1	OM_606389	CATION CHANNEL, SPERM-ASSOCIATED, 1	CATSPER1;CATSPER
	11	65837747	66012218	PACS1	OM_607492	PHOSPHOFURIN ACIDIC CLUSTER SORTING PROTEIN 1	PACS1
	11	66112843	66115161	B3GNT1	OM_605517	BETA-1,3-N-ACETYLGLUCOSAMINYLTRANSFERASE 1	B3GNT1;i-BETA-1,3-N-ACETYLGLUCOSAMINYLTRANSFERASE;iGNT
	11	66278077	66301084	BBS1	OM_209901	BBS1 GENE	BBS1
	11	66314312	66330799	ACTN3	OM_102574	ACTININ, ALPHA-3	ACTN3 ACTN3 DEFICIENCY, INCLUDED;SPRINTING PERFORMANCE, INCLUDED
	11	66449967	66496716	SPTBN2	OM_604985	SPECTRIN, BETA, NONERYTHROCYTIC, 2	SPTBN2;SPECTRIN, BETA-III;GLUTAMATE TRANSPORTER EAAT4-ASSOCIATED PROTEIN 41;GTRAP41
	11	66615993	66725847	PC	OM_608786	PYRUVATE CARBOXYLASE	PC
	11	67131635	67141648	CLCF1	OM_607672	CARDIOTROPHIN-LIKE CYTOKINE FACTOR 1	CLCF1;CLC;B-CELL STIMULATORY FACTOR 3;BSF3
	11	67219886	67229245	CABP4	OM_608965	CALCIUM-BINDING PROTEIN 4	CABP4
	11	67250505	67258579	AIP	OM_605555	ARYL HYDROCARBON RECEPTOR-INTERACTING PROTEIN	AIP;HEPATITIS B VIRUS X-ASSOCIATED PROTEIN 2;XAP2;ARA9
	11	67286418	67291085	CABP2	OM_607314	CALCIUM-BINDING PROTEIN 2	CABP2
	11	67374323	67380012	NDUFV1	OM_161015	NADH-UBIQUINONE OXIDOREDUCTASE FLAVOPROTEIN 1	NDUFV1;COMPLEX I, MITOCHONDRIAL RESPIRATORY CHAIN, 51-KD SUBUNIT;UQOR1
	11	67758575	67771593	UNC93B1	OM_608204	UNC93, C. ELEGANS, HOMOLOG OF, B1	UNC93B1
	11	67798084	67804114	NDUFS8	OM_602141	NADH-UBIQUINONE OXIDOREDUCTASE Fe-S PROTEIN 8	NDUFS8;COMPLEX I, MITOCHONDRIAL RESPIRATORY CHAIN, 23-KD SUBUNIT;TYKY
	11	67806462	67818366	TCIRG1	OM_604592	T CELL IMMUNE REGULATOR 1	TCIRG1;ATPase, H+ TRANSPORTING, LYSOSOMAL, V0 SUBUNIT A3;ATP6V0A3;VACUOLAR PROTON PUMP, ALPHA SUBUNIT 3 TIRC7, INCLUDED;OC116, INCLUDED
	11	68080077	68216743	LRP5	OM_603506	LOW DENSITY LIPOPROTEIN RECEPTOR-RELATED PROTEIN 5	LRP5;LOW DENSITY LIPOPROTEIN RECEPTOR-RELATED PROTEIN 7;LRP7;LR3
	11	68522088	68611878	CPT1A	OM_600528	CARNITINE PALMITOYLTRANSFERASE I, LIVER	CPT1A;CPT IA;CPT I, LIVER;CPT1
	11	68671319	68708070	IGHMBP2	OM_600502	IMMUNOGLOBULIN MU-BINDING PROTEIN 2	IGHMBP2;CARDIAC TRANSCRIPTION FACTOR 1;CATF1;SMUBP2
	11	68816350	68858072	TPCN2	OM_612163	TWO-PORE SEGMENT CHANNEL 2	TPCN2;TWO-PORE CHANNEL 2;TPC2
	11	69455873	69469242	CCND1	OM_168461	CYCLIN D1	CCND1;PARATHYROID ADENOMATOSIS 1;PRAD1;B-CELL CLL/LYMPHOMA 1;BCL1;B-CELL LEUKEMIA 1 CCND1/IGHG1 FUSION GENE, INCLUDED;CCND1/PTH FUSION GENE, INCLUDED;CCND1/IGLC1 FUSION GENE, INCLUDED;CCND1/FSTL3 FUSION GENE, INCLUDED
	11	69624736	69634192	FGF3	OM_164950	FIBROBLAST GROWTH FACTOR 3	FGF3;ONCOGENE INT2;INT2;V-INT2 MURINE MAMMARY TUMOR VIRUS INTEGRATION SITE ONCOGENE HOMOLOG MOUSE MAMMARY TUMOR VIRUS INTEGRATION SITE 2, INCLUDED
	11	70049269	70053508	FADD	OM_602457	FAS-ASSOCIATED VIA DEATH DOMAIN	FADD;FAS-ASSOCIATING PROTEIN WITH DEATH DOMAIN;MORT1
	11	70313961	70935808	SHANK2	OM_603290	SH3 AND MULTIPLE ANKYRIN REPEAT DOMAINS 2	SHANK2;CORTACTIN-BINDING PROTEIN 1;CORTBP1
	11	71145457	71159477	DHCR7	OM_602858	7-@DEHYDROCHOLESTEROL REDUCTASE	DHCR7;STEROL DELTA-7-REDUCTASE
	11	71713910	71791732	NUMA1	OM_164009	NUCLEAR MITOTIC APPARATUS PROTEIN 1	NUMA1 NUMA1/RARA FUSION GENE, INCLUDED
	11	71791377	71821828	LRTOMT	OM_612414	LEUCINE-RICH TRANSMEMBRANE O-METHYLTRANSFERASE	LRTOMT;LEUCINE-RICH REPEAT-CONTAINING PROTEIN 51;LRRC51;CATECHOL-O-METHYL-TRANSFERASE-2;COMT2 LEUCINE-RICH TRANSMEMBRANE O-METHYLTRANSFERASE 1, INCLUDED;LRTOMT1, INCLUDED;LEUCINE-RICH TRANSMEMBRANE O-METHYLTRANSFERASE 2, INCLUDED;LRTOMT2, INCLUDED
	11	71900602	71907367	FOLR1	OM_136430	FOLATE RECEPTOR 1, ADULT	FOLR1;FOLATE-BINDING PROTEIN, ADULT;FBP;FOLATE RECEPTOR;FOLR;FOLATE RECEPTOR, ALPHA;OVARIAN CANCER-ASSOCIATED ANTIGEN;MOv18
	11	71934916	71950191	INPPL1	OM_600829	INOSITOL POLYPHOSPHATE PHOSPHATASE-LIKE 1	INPPL1;SH2-CONTAINING INOSITOL PHOSPHATASE 2;SHIP2
	11	71950121	71955220	PHOX2A	OM_602753	ARISTALESS HOMEOBOX, DROSOPHILA, HOMOLOG OF	ARIX;PHOX2A
	11	73329890	73330030	IDDM4	OM_600319	DIABETES MELLITUS, INSULIN-DEPENDENT, 4	IDDM4;INSULIN-DEPENDENT DIABETES MELLITUS 4
	11	73505131	79965640	SCZD2	OM_603342	SCHIZOPHRENIA 2	SCZD2;SCHIZOPHRENIA SUSCEPTIBILITY LOCUS, CHROMOSOME 11q-RELATED
	11	73685716	73693889	UCP2	OM_601693	UNCOUPLING PROTEIN 2	UCP2
	11	73711326	73720282	UCP3	OM_602044	UNCOUPLING PROTEIN 3	UCP3
	11	74165886	74178600	KCNE3	OM_604433	POTASSIUM CHANNEL, VOLTAGE-GATED, ISK-RELATED SUBFAMILY, MEMBER 3	KCNE3;MINIMUM POTASSIUM ION CHANNEL-RELATED PEPTIDE 2;MIRP2;MINK-RELATED PEPTIDE 2
	11	75273101	75283849	CBP2	OM_600943	SERPIN PEPTIDASE INHIBITOR, CLADE H, MEMBER 1	SERPINH1;COLLAGEN-BINDING PROTEIN 2;CBP2;COLLIGIN 2;SERPINH2;HEAT-SHOCK PROTEIN 47;HSP47;RHEUMATOID ARTHRITIS ANTIGEN-A47;RA-A47 CBP1, INCLUDED
	11	76839302	76926286	MYO7A	OM_276903	MYOSIN VIIA	MYO7A;MYOSIN, UNCONVENTIONAL, FAMILY VII, MEMBER A;MYU7A
	11	77811988	77850699	ALG8	OM_608103	ALG8, S. CEREVISIAE, HOMOLOG OF	ALG8;DOLICHYL-P-GLUCOSE:Glc-1-Man-9-GlcNAc-2-PP-DOLICHYL-ALPHA-3-GLUCOSYLTRANSFERASE
	11	79965403	79965640	SLEH1	OM_607279	SYSTEMIC LUPUS ERYTHEMATOSUS WITH HEMOLYTIC ANEMIA, SUSCEPTIBILITY TO, 1	SLEH1;SYSTEMIC LUPUS ERYTHEMATOSUS, HEMOLYTIC ANEMIA-RELATED
	11	81844785	120828438	BMND5	OM_609354	BONE MINERAL DENSITY QUANTITATIVE TRAIT LOCUS 5	BMND5
	11	85358963	85367597	TMEM126A	OM_612988	TRANSMEMBRANE PROTEIN 126A	TMEM126A
	11	85668214	85780923	PICALM	OM_603025	PHOSPHATIDYLINOSITOL-BINDING CLATHRIN ASSEMBLY PROTEIN	PICALM;CLATHRIN ASSEMBLY LYMPHOID-MYELOID LEUKEMIA GENE;CALM;CLTH;LAP, DROSOPHILA, HOMOLOG OF;LAP PICALM/AF10 FUSION GENE, INCLUDED
	11	86656717	86666440	FZD4	OM_604579	FRIZZLED, DROSOPHILA, HOMOLOG OF, 4	FZD4
	11	88026760	88070941	CTSC	OM_602365	CATHEPSIN C	CTSC;DIPEPTIDYL PEPTIDASE I;DPPI
	11	88911040	89028927	TYR	OM_606933	TYROSINASE	TYR
	11	92702789	92715948	MTNR1B	OM_600804	MELATONIN RECEPTOR 1B	MTNR1B;MEL1B;MT2
	11	93517405	93546496	MED17	OM_603810	MEDIATOR COMPLEX SUBUNIT 17	MED17;MEDIATOR OF RNA POLYMERASE II TRANSCRIPTION, SUBUNIT 17, S. CEREVISIAE, HOMOLOG OF;COFACTOR REQUIRED FOR SP1 TRANSCRIPTIONAL ACTIVATION, SUBUNIT 6;CRSP6;CRSP, 77-KD SUBUNIT;CRSP77;THYROID HORMONE RECEPTOR-ASSOCIATED PROTEIN, 80-KD SUBUNIT;TRAP80;VITAMIN D RECEPTOR-INTERACTING PROTEIN, 80-KD;DRIP80
	11	94150466	94227040	MRE11A	OM_600814	MEIOTIC RECOMBINATION 11, S. CEREVISIAE, HOMOLOG OF, A	MRE11A;MRE11
	11	95523625	95565857	CEP57	OM_607951	CENTROSOMAL PROTEIN, 57-KD	CEP57;PROLIFERATION-INDUCING GENE 8;PIG8;TESTES-SPECIFIC PROTEIN 57;TSP57;TRANSLOKIN;KIAA0092
	11	95566044	95657371	MTMR2	OM_603557	MYOTUBULARIN-RELATED PROTEIN 2	MTMR2;KIAA1073
	11	95711440	96076344	MAML2	OM_607537	MASTERMIND-LIKE 2	MAML2;MASTERMIND, DROSOPHILA, HOMOLOG OF, 3;MAM3;KIAA1819 MAML2/MECT1 FUSION GENE, INCLUDED;MAML2/MLL FUSION GENE, INCLUDED
	11	101322295	101454687	TRPC6	OM_603652	TRANSIENT RECEPTOR POTENTIAL CATION CHANNEL, SUBFAMILY C, MEMBER 6	TRPC6;TRANSIENT RECEPTOR POTENTIAL, DROSOPHILA, HOMOLOG OF, 6;TRP6
	11	102447566	102496063	MMP20	OM_604629	MATRIX METALLOPROTEINASE 20	MMP20;ENAMELYSIN
	11	102660641	102668966	MMP1	OM_120353	MATRIX METALLOPROTEINASE 1	MMP1;COLLAGENASE, FIBROBLAST;CLG;CLGN;COLLAGENASE, INTERSTITIAL
	11	102706528	102714342	MMP3	OM_185250	MATRIX METALLOPROTEINASE 3	MMP3;STROMELYSIN I;STMY1;STR1;SL1;TRANSIN
	11	102813721	102826463	MMP13	OM_600108	MATRIX METALLOPROTEINASE 13	MMP13;COLLAGENASE 3;CLG3
	11	102980160	103350591	DYNC2H1	OM_603297	DYNEIN, CYTOPLASMIC 2, HEAVY CHAIN 1	DYNC2H1;DNCH2;DHC2;DYNEIN HEAVY CHAIN, ISOTYPE 1B;DHC1B
	11	104756445	104769397	CASP12	OM_608633	CASPASE 12, APOPTOSIS-RELATED CYSTEINE PROTEASE	CASP12;CASP12P1
	11	107992258	108018895	ACAT1	OM_607809	ACETYL-CoA ACETYLTRANSFERASE 1	ACAT1;ACAT;ACETOACETYL-CoA THIOLASE, MITOCHONDRIAL;T2;MITOCHONDRIAL ACETOACETYL-CoA THIOLASE;MAT
	11	108093559	108239829	ATM	OM_607585	ATAXIA-TELANGIECTASIA MUTATED GENE	ATM
	11	108376158	108464492	EXPH5	OM_612878	EXOPHILIN 5	EXPH5;SYNAPTOTAGMIN-LIKE PROTEIN LACKING C2 DOMAINS B;SLAC2B;KIAA0624
	11	110045605	110167437	RDX	OM_179410	RADIXIN	RDX
	11	111597632	111637169	PPP2R1B	OM_603113	PROTEIN PHOSPHATASE 2, STRUCTURAL/REGULATORY SUBUNIT A, BETA	PPP2R1B;PP2AA-BETA
	11	111652919	111742305	ALG9	OM_606941	ALG9, S. CEREVISIAE, HOMOLOG OF	ALG9;DISRUPTED IN BIPOLAR DISORDER 1;DIBD1
	11	111779350	111782473	CRYAB	OM_123590	CRYSTALLIN, ALPHA-B	CRYAB;CRYSTALLIN, ALPHA-2;CRYA2;HEAT-SHOCK PROTEIN BETA-5;HSPB5
	11	111895538	111935002	DLAT	OM_608770	DIHYDROLIPOAMIDE S-ACETYLTRANSFERASE	DLAT;PYRUVATE DEHYDROGENASE COMPLEX, E2 SUBUNIT;PDCE2;M2 ANTIGEN COMPLEX, 70-KD SUBUNIT
	11	111957548	111966525	SDHD	OM_602690	SUCCINATE DEHYDROGENASE COMPLEX, SUBUNIT D, INTEGRAL MEMBRANE PROTEIN	SDHD;SUCCINATE DEHYDROGENASE 4, INTEGRAL MEMBRANE PROTEIN;SDH4
	11	112097088	112104696	PTS	OM_612719	6-@PYRUVOYL-TETRAHYDROPTERIN SYNTHASE	PTS;PTPS
	11	113258513	113271140	ANKK1	OM_608774	ANKYRIN REPEAT AND KINASE DOMAIN CONTAINING 1	ANKK1 DOPAMINE RECEPTOR D2, REDUCED BRAIN DENSITY OF, INCLUDED
	11	113280317	113346413	DRD2	OM_126450	DOPAMINE RECEPTOR D2	DRD2;D2R
	11	113930289	114126702	ZBTB16	OM_176797	ZINC FINGER- AND BTB DOMAIN-CONTAINING PROTEIN 16	ZBTB16;ZINC FINGER PROTEIN 145;ZNF145;PROMYELOCYTIC LEUKEMIA ZINC FINGER;PLZF PLZF/RARA FUSION GENE, INCLUDED
	11	114166535	114183238	NNMT	OM_600008	NICOTINAMIDE N-METHYLTRANSFERASE	NNMT
	11	116660086	116663136	APOA5	OM_606368	APOLIPOPROTEIN A-V	APOA5;APOAV
	11	116700624	116703787	APOC3	OM_107720	APOLIPOPROTEIN C-III	APOC3 APOC3/APOA1 FUSION GENE, INCLUDED
	11	116706467	116708338	APOA1	OM_107680	APOLIPOPROTEIN A-I	APOA1;APOLIPOPROTEIN OF HIGH DENSITY LIPOPROTEIN APOA1 DEFICIENCY, INCLUDED;APOA1/APOC3 FUSION GENE, INCLUDED
	11	117184792	117283982	CEP164	OM_614848	CENTROSOMAL PROTEIN, 164-KD	CEP164;KIAA1052
	11	117690790	117699408	FXYD2	OM_601814	FXYD DOMAIN-CONTAINING ION TRANSPORT REGULATOR 2	FXYD2;SODIUM-POTASSIUM-ATPase, GAMMA-1 POLYPEPTIDE;ATP1G1
	11	117857106	117872198	IL10RA	OM_146933	INTERLEUKIN 10 RECEPTOR, ALPHA	IL10RA;INTERLEUKIN 10 RECEPTOR;IL10R;IL10R1
	11	117915948	117917320	AAT1	OM_607086	AORTIC ANEURYSM, FAMILIAL THORACIC 1	AAT1;FAA1;ANNULOAORTIC ECTASIA;AORTIC DISSECTION, FAMILIAL;AORTIC ANEURYSM, FAMILIAL THORACIC;ANEURYSM, THORACIC AORTIC ERDHEIM CYSTIC MEDIAL NECROSIS OF AORTA, INCLUDED
	11	118004092	118023630	SCN4B	OM_608256	SODIUM CHANNEL, VOLTAGE-GATED, TYPE IV, BETA SUBUNIT	SCN4B
	11	118175295	118186890	CD3E	OM_186830	CD3 ANTIGEN, EPSILON SUBUNIT	CD3E;CD3-EPSILON;T-CELL ANTIGEN RECEPTOR COMPLEX, EPSILON SUBUNIT OF T3;T3E;TCRE
	11	118209789	118213459	CD3D	OM_186790	CD3 ANTIGEN, DELTA SUBUNIT	CD3D;CD3-DELTA;T-CELL ANTIGEN RECEPTOR COMPLEX, DELTA SUBUNIT OF T3;T3D;OKT3, DELTA CHAIN
	11	118215032	118224497	CD3G	OM_186740	CD3 ANTIGEN, GAMMA SUBUNIT	CD3G;CD3-GAMMA;T-CELL ANTIGEN RECEPTOR COMPLEX, GAMMA SUBUNIT OF T3;T3G
	11	118307205	118397539	MLL	OM_159555	LYSINE-SPECIFIC METHYLTRANSFERASE 2A	KMT2A;MYELOID/LYMPHOID OR MIXED LINEAGE LEUKEMIA GENE;MLL;MLL1;TRITHORAX, DROSOPHILA, HOMOLOG OF;TRX1;HRX;MYELOID/LYMPHOID LEUKEMIA GENE;MIXED LINEAGE LEUKEMIA GENE;ALL1 GENE;ALL1;CXXC FINGER PROTEIN 7;CXXC7 MIXED LINEAGE LEUKEMIA, INCLUDED;MLL/AF4 FUSION GENE, INCLUDED;MLL/ENL FUSION GENE, INCLUDED;MLL/AF9 FUSION GENE, INCLUDED;MLL/GMPS FUSION GENE, INCLUDED;MLL/FBP17 FUSION GENE, INCLUDED;MLL/L…
	11	118528942	118550381	TREH	OM_275360	TREHALASE	TREH;ALPHA,ALPHA-TREHALOSE-1-D-GLUCOHYDROLASE
	11	118895061	118901616	SLC37A4	OM_602671	SOLUTE CARRIER FAMILY 37 (GLUCOSE-6-PHOSPHATE TRANSPORTER), MEMBER 4	SLC37A4;GLUCOSE-6-PHOSPHATE TRANSPORTER 1;G6PT1;GLUCOSE-6-PHOSPHATE TRANSLOCASE;G6P TRANSLOCASE
	11	118955587	118964259	HMBS	OM_609806	HYDROXYMETHYLBILANE SYNTHASE	HMBS;PORPHOBILINOGEN DEAMINASE;PBGD;PRE-UROPORPHYRINOGEN SYNTHASE;UROPORPHYRINOGEN I SYNTHASE;UROPORPHYRINOGEN I SYNTHETASE
	11	118967213	118973124	DPAGT2	OM_191350	DOLICHYL-PHOSPHATE N-ACETYLGLUCOSAMINE PHOSPHOTRANSFERASE	DPAGT1;UDP-GlcNAc:DOLICHYL-PHOSPHATE N-ACETYLGLUCOSAMINEPHOSPHOTRANSFERASE;DPAGT2;GlcNAc-1-P TRANSFERASE
	11	119076986	119178859	CBL	OM_165360	CAS-BR-M MURINE ECOTROPIC RETROVIRAL TRANSFORMING SEQUENCE HOMOLOG	CBL;CASITAS B-LINEAGE LYMPHOMA PROTOONCOGENE;C-CBL;ONCOGENE CBL;ONCOGENE CBL2;RNF55 CBL/MLL FUSION GENE, INCLUDED
	11	119209644	119217383	C1QTNF5	OM_608752	C1q- AND TUMOR NECROSIS FACTOR-RELATED PROTEIN 5	C1QTNF5;CTRP5
	11	119209644	119217383	MFRP	OM_606227	MEMBRANE-TYPE FRIZZLED-RELATED PROTEIN	MFRP
	11	119508808	119599435	HVEC	OM_600644	POLIOVIRUS RECEPTOR-LIKE 1	PVRL1;HERPESVIRUS ENTRY MEDIATOR C;HVEC;POLIOVIRUS RECEPTOR-RELATED 1;PVRR1;PVRR;PRR;NECTIN 1
	11	120207264	120360645	ARHGEF12	OM_604763	RHO GUANINE NUCLEOTIDE EXCHANGE FACTOR 12	ARHGEF12;RHO GUANINE NUCLEOTIDE EXCHANGE FACTOR, LEUKEMIA-ASSOCIATED;LEUKEMIA-ASSOCIATED RHO GEF;LARG;KIAA0382 LARG/MLL FUSION GENE, INCLUDED
	11	120828268	124672324	HYALP	OM_605201	HIGH DENSITY LIPOPROTEIN CHOLESTEROL LEVEL QUANTITATIVE TRAIT LOCUS 14	HDLCQ14
	11	120973375	121062202	TECTA	OM_602574	TECTORIN, ALPHA	TECTA
	11	121163388	121184119	SC5DL	OM_602286	STEROL C5-DESATURASE-LIKE	SC5DL;STEROL C5-DESATURASE;SC5D;3-@BETA-HYDROXYSTEROID-DELTA-5-DESATURASE;DELTA-5-DESATURASE;LATHOSTEROL DEHYDROGENASE;ERG3, CANDIDA GLABRATA, HOMOLOG OF
	11	121322912	121504471	SORL1	OM_602005	SORTILIN-RELATED RECEPTOR	SORL1;SORLA1;SORLA;LR11
	11	122943020	123066007	CLMP	OM_611693	COXSACKIEVIRUS- AND ADENOVIRUS RECEPTOR-LIKE MEMBRANE PROTEIN	CLMP;CXADR-LIKE MEMBRANE PROTEIN;ADIPOCYTE-SPECIFIC ADHESION MOLECULE;ASAM;ADIPOCYTE ADHESION MOLECULE;ACAM
[truncated: 1,487 more rows]
