# Supplementary material for: Integrated genome sizing (IGS) approach for the parallelization of whole genome analysis
Source: BMC Bioinformatics. 2018 Dec 3;19:462. doi: 10.1186/s12859-018-2499-1 (PMC6276166; doi:10.1186/s12859-018-2499-1)
Supplement: Supplementary file 7 — Table S6. List of Gene Boundaries in the Reference Genome (GRCh37). A file of chunk boundaries and the corresponding chromosome and gene of the region. (XLSX 1893 kb) [file 12859_2018_2499_MOESM7_ESM.xlsx]

## Sheet: Addtional  file 7
	List of Gene Boundaries in the Reference Genome (GRCh37)
	Chr_number	Start	End	Gene ID	Gene_Name
	1	9874	16409	Gid_100287102	DDX11L1
	1	12362	31370	Gid_653635	WASH7P
	1	28366	32503	Gid_100302278	MIR1302-2
	1	32611	38081	Gid_645520	FAM138A
	1	50453	55396	Gid_79504	OR4G4P
	1	61016	65885	Gid_403263	OR4G11P
	1	67091	72008	Gid_79501	OR4F5
	1	90224	135748	Gid_101927589	LOC101927589
	1	129125	137677	Gid_100420257	CICP27
	1	132773	142566	Gid_729737	LOC729737
	1	140447	176392	Gid_100996442	LOC100996442						s
	1	225770	230778	Gid_728481	RPL23AP21
	1	318162	330581	Gid_100132287	LOC100132287
	1	325463	334225	Gid_100288667	CICP7
	1	365659	370597	Gid_729759	OR4F29
	1	444168	461929	Gid_101929192	LOC101929192
	1	469014	473268	Gid_728517	RPL23AP24
	1	560760	566389	Gid_101928626	LOC101928626
	1	562442	566820	Gid_100887749	MTND1P23
	1	563020	568066	Gid_100652939	MTND2P28
	1	619096	624034	Gid_81399	OR4F16
	1	655426	663202	Gid_100132630	CICP3
	1	659139	667731	Gid_100133331	LOC100133331
	1	668970	674114	Gid_101928706	LOC101928706
	1	672381	678182	Gid_101060494	LOC101060494
	1	676203	716068	Gid_100288069	LOC100288069
	1	719100	724507	Gid_100287934	LOC100287934
	1	750751	757214	Gid_400728	FAM87B
	1	759586	764902	Gid_79854	LINC00115
	1	760971	796826	Gid_643837	LINC01128
	1	801451	814182	Gid_284593	FAM41C
	1	806671	811894	Gid_388579	TUBB8P11
	1	844815	852162	Gid_284600	LOC284600
	1	850953	856817	Gid_100130417	LOC100130417
	1	854660	861125	Gid_101928801	LOC101928801
	1	857993	881961	Gid_148398	SAMD11
	1	877583	896679	Gid_26155	NOC2L
	1	893967	903099	Gid_339451	KLHL17
	1	899872	912488	Gid_84069	PLEKHN1
	1	908579	919473	Gid_84808	PERM1
	1	932342	938608	Gid_57801	HES4
	1	941454	945609	Gid_100270829	RPL39P12
	1	946847	951920	Gid_9636	ISG15
	1	953503	993499	Gid_375790	AGRN
	1	993095	1003833	Gid_100288175	LOC100288175
	1	1005126	1011687	Gid_401934	RNF223
	1	1015198	1053736	Gid_54991	C1orf159
	1	1070397	1081436	Gid_254099	LINC01342
	1	1100484	1104578	Gid_406984	MIR200B
	1	1101243	1105332	Gid_406983	MIR200A
	1	1102385	1106467	Gid_554210	MIR429
	1	1106442	1114585	Gid_100506376	TTLL10-AS1
	1	1107286	1135315	Gid_254173	TTLL10
	1	1136888	1144163	Gid_8784	TNFRSF18
	1	1144706	1151703	Gid_7293	TNFRSF4
	1	1150288	1169447	Gid_51150	SDF4
	1	1165629	1172421	Gid_126792	B3GALT6
	1	1175826	1184102	Gid_388581	FAM132A
	1	1187292	1211234	Gid_118424	UBE2J2
	1	1207454	1216610	Gid_101928895	LOC101928895
	1	1213816	1229409	Gid_6339	SCNN1D
	1	1225764	1245304	Gid_116983	ACAP3
	1	1241962	1249057	Gid_126789	PUSL1
	1	1244965	1262067	Gid_54973	CPSF3L
	1	1258136	1266276	Gid_80772	CPTP
	1	1264726	1271844	Gid_83756	TAS1R3
	1	1268658	1286509	Gid_1855	DVL1
	1	1286071	1299183	Gid_54587	MXRA8
	1	1307110	1312818	Gid_54998	AURKAIP1
	1	1319091	1336718	Gid_81669	CCNL2
	1	1332910	1339426	Gid_148413	LOC148413
	1	1335276	1344693	Gid_55052	MRPL20
	1	1351800	1358824	Gid_441869	ANKRD65
	1	1359508	1365167	Gid_643965	TMEM88B
	1	1368903	1380262	Gid_64856	VWA1
	1	1376152	1407538	Gid_219293	ATAD3C
	1	1405139	1446852	Gid_83858	ATAD3B
	1	1445523	1472067	Gid_55210	ATAD3A
	1	1468158	1477740	Gid_339453	TMEM240
	1	1475053	1512262	Gid_29101	SSU72
	1	1531388	1537476	Gid_643988	C1orf233
	1	1548795	1567990	Gid_142678	MIB2
	1	1565060	1572030	Gid_8510	MMP23B
	1	1569100	1592473	Gid_984	CDK11B
	1	1589486	1626243	Gid_728661	SLC35E2B
	1	1602714	1607836	Gid_100288379	LOC100288379
	1	1629378	1635247	Gid_8511	MMP23A
	1	1631822	1657999	Gid_728642	CDK11A
	1	1654277	1679438	Gid_9906	SLC35E2
	1	1665250	1670686	Gid_100129381	LOC100129381
	1	1680671	1713508	Gid_65220	NADK
	1	1714725	1824552	Gid_2782	GNB1
	1	1844266	1850733	Gid_163688	CALML6
	1	1847029	1852740	Gid_339456	TMEM52
	1	1851390	1937276	Gid_85452	CFAP74
	1	1948768	1964192	Gid_2563	GABRD
	1	1979909	2118834	Gid_5590	PRKCZ
	1	2070523	2078718	Gid_101929017	LOC101929017
	1	2111250	2117812	Gid_100506504	LOC100506504
	1	2113899	2146159	Gid_199990	C1orf86
	1	2158134	2243652	Gid_6497	SKI
	1	2249719	2325190	Gid_79906	MORN1
	1	2279853	2286100	Gid_100129534	LOC100129534
	1	2321214	2338883	Gid_11079	RER1
	1	2334241	2346010	Gid_5192	PEX10
	1	2405754	2438964	Gid_9651	PLCH2
	1	2437975	2460061	Gid_55229	PANK4
	1	2458184	2463684	Gid_388585	HES5
	1	2479359	2486284	Gid_115110	LOC115110
	1	2485291	2497268	Gid_8764	TNFRSF14
	1	2510999	2517972	Gid_100996583	LOC100996583
	1	2515899	2524908	Gid_127281	FAM213B
	1	2520078	2566499	Gid_79258	MMEL1
	1	2570807	2708230	Gid_100287898	TTC34
	1	2592829	2600393	Gid_101929067	LOC101929067
	1	2936046	2941467	Gid_140625	ACTRT2
	1	2974181	2986289	Gid_440556	LINC00982
	1	2983565	3357185	Gid_63976	PRDM16
	1	2984222	2989261	Gid_100420339	LOC100420339
	1	3042539	3046599	Gid_100422968	MIR4251
	1	3369147	3399677	Gid_27237	ARHGEF16
	1	3402506	3530059	Gid_1953	MEGF6
	1	3475259	3479354	Gid_693135	MIR551A
	1	3539556	3548695	Gid_127262	TPRG1L
	1	3545331	3568671	Gid_49856	WRAP73
	1	3567129	3654765	Gid_7161	TP73
	1	3650177	3665937	Gid_57212	TP73-AS1
	1	3666965	3690209	Gid_148870	CCDC27
	1	3687352	3694546	Gid_388588	SMIM1
	1	3694784	3715068	Gid_57470	LRRC47
	1	3726645	3775797	Gid_9731	CEP104
	1	3771845	3803993	Gid_1677	DFFB
	1	3803697	3818857	Gid_339448	C1orf174
	1	3814968	3834011	Gid_100133612	LINC01134
	1	3998672	4014643	Gid_728716	LINC01346
	1	4233523	4316205	Gid_644357	EEF1DP6
	1	4470111	4486744	Gid_284661	LOC284661
	1	4713105	5171713	Gid_55966	AJAP1
	1	5622131	5626203	Gid_100616489	MIR4417
	1	5766231	5774255	Gid_100287877	LOC100287877
	1	5920732	5924801	Gid_100616421	MIR4689
	1	5920870	6054618	Gid_261734	NPHP4
	1	6050358	6163253	Gid_8514	KCNAB2
	1	6159847	6242194	Gid_26038	CHD5
	1	6243080	6261679	Gid_6146	RPL22
	1	6264189	6283359	Gid_388591	RNF207
	1	6279253	6298044	Gid_23463	ICMT
	1	6294300	6301504	Gid_148645	LINC00337
	1	6302252	6307638	Gid_390992	HES3
	1	6305406	6323035	Gid_387509	GPR153
	1	6322332	6455826	Gid_11332	ACOT7
	1	6473292	6486724	Gid_54626	HES2
	1	6482836	6523004	Gid_83715	ESPN
	1	6487894	6491956	Gid_100422975	MIR4252
	1	6518787	6529432	Gid_8718	TNFRSF25
	1	6524152	6582121	Gid_57449	PLEKHG5
	1	6579407	6616658	Gid_79707	NOL9
	1	6612987	6641817	Gid_80835	TAS1R1
	1	6638051	6651340	Gid_3104	ZBTB48
	1	6648784	6664958	Gid_9903	KLHL21
	1	6671756	6686093	Gid_148479	PHF13
	1	6682925	6697646	Gid_90326	THAP3
	1	6692228	6763966	Gid_55735	DNAJC11
	1	6785587	6792053	Gid_100505887	LOC100505887
	1	6843384	7831766	Gid_23261	CAMTA1
	1	6892388	6896660	Gid_100270828	RPL37P9
	1	7108002	7113831	Gid_100129476	LOC100129476
	1	7498884	7503574	Gid_101928836	LOC101928836
	1	7675477	7682682	Gid_101928811	LOC101928811
	1	7829329	7843492	Gid_9341	VAMP3
	1	7842413	7907241	Gid_8863	PER3
	1	7905672	7915551	Gid_10911	UTS2
	1	7973931	8005225	Gid_3604	TNFRSF9
	1	8019714	8047342	Gid_11315	PARK7
	1	8069779	8088393	Gid_54206	ERRFI1
	1	8115241	8120547	Gid_390993	RPL7AP18
	1	8247886	8254833	Gid_100129776	LOC100129776
	1	8376171	8406227	Gid_50651	SLC45A1
	1	8410464	8879699	Gid_473	RERE
	1	8808469	8813150	Gid_100270823	RPL7P11
	1	8844188	8849010	Gid_644896	RPL7P7
	1	8856497	8861616	Gid_100128662	RPL27P3
	1	8889066	8893437	Gid_100131143	RPL23AP19
	1	8919059	8941151	Gid_2023	ENO1
	1	8936894	8941944	Gid_100505975	ENO1-AS1
	1	8951470	8956662	Gid_100113373	HMGN2P17
	1	9003893	9037151	Gid_765	CA6
	1	9061359	9088404	Gid_155184	SLC2A7
	1	9095005	9133763	Gid_6518	SLC2A5
	1	9161472	9191229	Gid_80045	GPR157
	1	9209727	9213836	Gid_407040	MIR34A
	1	9292822	9333396	Gid_9563	H6PD
	1	9333202	9431591	Gid_80176	SPSB1
	1	9484258	9491055	Gid_100506022	LOC100506022
	1	9597528	9644831	Gid_84275	SLC25A33
	1	9634463	9639139	Gid_642740	RPL9P11
	1	9646932	9676935	Gid_199953	TMEM201
	1	9709789	9791172	Gid_5293	PIK3CD
	1	9710668	9716644	Gid_644997	PIK3CD-AS1
	1	9720346	9724686	Gid_100270883	RPL26P7
	1	9738903	9749627	Gid_101929074	PIK3CD-AS2
	1	9787079	9886550	Gid_22883	CLSTN1
	1	9906334	9972316	Gid_56998	CTNNBIP1
	1	9980168	10005460	Gid_84328	LZIC
	1	10001486	10047556	Gid_64802	NMNAT1
	1	10025439	10029516	Gid_100847055	MIR5697
	1	10055255	10078078	Gid_116362	RBP7
	1	10091041	10243297	Gid_10277	UBE4B
	1	10112498	10116840	Gid_100270877	RPL21P21
	1	10116731	10121712	Gid_100420660	PGAM1P11
	1	10268606	10443664	Gid_23095	KIF1B
	1	10285776	10289861	Gid_100422970	MIR1273D
	1	10456884	10482565	Gid_5226	PGD
	1	10487944	10512239	Gid_378708	APITD1
	1	10488159	10514060	Gid_100526739	APITD1-CORT
	1	10507776	10514060	Gid_1325	CORT
	1	10518588	10534613	Gid_1676	DFFA
	1	10533003	10692815	Gid_5195	PEX14
	1	10694661	10858733	Gid_54897	CASZ1
	1	11004530	11044094	Gid_148345	C1orf127
	1	11043887	11053854	Gid_390996	CFL1P6
	1	11070462	11087549	Gid_23435	TARDBP
	1	11084580	11109296	Gid_10747	MASP2
	1	11112649	11122091	Gid_6723	SRM
	1	11124675	11161961	Gid_5394	EXOSC10
	1	11164588	11324614	Gid_2475	MTOR
	1	11201955	11211595	Gid_100873935	MTOR-AS1
	1	11247346	11258038	Gid_10218	ANGPTL7
	1	11290967	11295367	Gid_100270891	RPL39P6
	1	11331255	11350491	Gid_29914	UBIAD1
	1	11336671	11341333	Gid_100421341	UBE2V2P3
	1	11537295	11599640	Gid_57540	PTCHD2
	1	11667588	11675412	Gid_101929181	LOC101929181
	1	11705924	11716888	Gid_26232	FBXO2
	1	11712432	11725384	Gid_93611	FBXO44
	1	11722150	11736411	Gid_26270	FBXO6
	1	11732537	11753678	Gid_10459	MAD2L2
	1	11749781	11782336	Gid_374946	DRAXIN
	1	11794142	11812828	Gid_57085	AGTRAP
	1	11819436	11824378	Gid_101060126	LOC101060126
	1	11821827	11851642	Gid_284498	C1orf167
	1	11843787	11868160	Gid_4524	MTHFR
	1	11864153	11905201	Gid_1185	CLCN6
	1	11898376	11909673	Gid_100379251	NPPA-AS1
	1	11903766	11909840	Gid_4878	NPPA
	1	11915521	11920992	Gid_4879	NPPB
	1	11935826	11942815	Gid_390997	LOC390997
	1	11966211	11970329	Gid_26829	RNU5E-1
	1	11967865	11971984	Gid_100873829	RNU5E-4P
	1	11977645	11988485	Gid_90231	KIAA2013
	1	11992724	12037599	Gid_5351	PLOD1
	1	12038238	12075572	Gid_9927	MFN2
	1	12077299	12094106	Gid_60672	MIIP
	1	12121434	12206264	Gid_943	TNFRSF8
	1	12225044	12271279	Gid_7133	TNFRSF1B
	1	12249762	12253839	Gid_100616438	MIR4632
	1	12278784	12283164	Gid_390998	LOC390998
	1	12288101	12574099	Gid_55187	VPS13D
	1	12565300	12569451	Gid_677885	SNORA59A
	1	12625939	12679820	Gid_9249	DHRS3
	1	12702566	12729097	Gid_343066	AADACL4
	1	12774118	12790726	Gid_126767	AADACL3
	1	12804163	12823102	Gid_93190	C1orf158
	1	12832984	12840049	Gid_390999	PRAMEF12
	1	12849546	12858777	Gid_65121	PRAMEF1
	1	12882468	12893264	Gid_440560	PRAMEF11
	1	12896323	12903236	Gid_441870	LOC441870
	1	12905261	12910578	Gid_343069	HNRNPCL1
	1	12914941	12923764	Gid_65122	PRAMEF2
	1	12937033	12948025	Gid_400735	PRAMEF4
	1	12950727	12960094	Gid_343071	PRAMEF10
	1	12974467	12982300	Gid_441871	PRAMEF7
	1	12983990	12990207	Gid_729356	LOC729356
	1	12996302	13009406	Gid_440561	PRAMEF6
	1	13010832	13017785	Gid_100129611	LOC100129611
	1	13033543	13040381	Gid_653606	PRAMEF22
	1	13121163	13128116	Gid_100132865	LOC100132865
	1	13138447	13147000	Gid_441873	PRAMEF25
	1	13160648	13167443	Gid_649324	LOC649324
	1	13169872	13175131	Gid_100419649	LOC100419649
	1	13180960	13186326	Gid_440563	HNRNPCL2
	1	13194270	13201064	Gid_645354	LOC645354
	1	13214688	13221898	Gid_645359	PRAMEF26
	1	13357819	13371057	Gid_343068	PRAMEF5
	1	13377020	13383237	Gid_650236	LOC650236
	1	13384646	13392765	Gid_391002	PRAMEF8
	1	13409517	13416502	Gid_645382	LOC645382
	1	13419176	13430191	Gid_343070	PRAMEF9
	1	13445414	13454656	Gid_400736	LOC400736
	1	13472053	13479569	Gid_391003	LOC391003
	1	13493254	13500260	Gid_654348	PRAMEF16
	1	13639973	13650987	Gid_653619	PRAMEF15
	1	13666269	13675511	Gid_729528	PRAMEF14
	1	13692889	13700405	Gid_645414	PRAMEF19
	1	13714088	13721064	Gid_391004	PRAMEF17
	1	13734907	13749803	Gid_645425	PRAMEF20
	1	13799445	13842242	Gid_126755	LRRC38
	1	13908252	13946452	Gid_10630	PDPN
	1	13947679	13951779	Gid_100873280	RNA5SP41
	1	14024714	14153574	Gid_7799	PRDM2
	1	14217646	15446544	Gid_23254	KAZN
	1	15016424	15020891	Gid_494541	TBCAP2
	1	15436311	15480960	Gid_200197	TMEM51-AS1
	1	15477028	15548974	Gid_55092	TMEM51
	1	15488692	15500120	Gid_727684	C1orf195
	1	15516242	15521623	Gid_100420251	LOC100420251
	1	15550860	15555739	Gid_100421184	LOC100421184
	1	15571730	15726767	Gid_114827	FHAD1
	1	15653239	15672372	Gid_101927417	LOC101927417
	1	15730243	15739542	Gid_101927441	LOC101927441
	1	15734391	15758839	Gid_79180	EFHD2
	1	15762938	15775153	Gid_11330	CTRC
	1	15781223	15800586	Gid_63036	CELA2A
	1	15800596	15819895	Gid_51032	CELA2B
	1	15815896	15853407	Gid_842	CASP9
	1	15848705	15853287	Gid_101928486	LOC101928486
	1	15851343	15900228	Gid_23341	DNAJC16
	1	15896194	15913605	Gid_79814	AGMAT
	1	15929023	15933813	Gid_645317	CHCHD2P6
	1	15934477	15943441	Gid_935	CD24P1
	1	15941953	15997539	Gid_84301	DDI2
	1	15984364	15990217	Gid_6248	RSC1A1
	1	16008632	16063264	Gid_23207	PLEKHM2
	1	16060721	16069884	Gid_284723	SLC25A34
	1	16066987	16076292	Gid_388595	TMEM82
	1	16081107	16115089	Gid_54751	FBLIM1
	1	16117222	16121841	Gid_729500	RPL12P14
	1	16131657	16136194	Gid_440567	UQCRHL
	1	16152707	16157228	Gid_441876	RPS16P1
	1	16158710	16176642	Gid_729614	FLJ37453
	1	16172359	16268951	Gid_23013	SPEN
	1	16266364	16304627	Gid_7709	ZBTB17
	1	16293972	16298734	Gid_101928531	LOC101928531
	1	16300626	16325701	Gid_101928566	LOC101928566
	1	16328731	16335184	Gid_149563	C1orf64
	1	16338523	16348084	Gid_27129	HSPB7
	1	16346486	16362548	Gid_1187	CLCNKA
	1	16359005	16368526	Gid_440568	LOC440568
	1	16368231	16385821	Gid_1188	CLCNKB
	1	16382264	16402127	Gid_348487	FAM131C
	1	16448832	16484582	Gid_1969	EPHA2
	1	16479724	16485824	Gid_101927479	LOC101927479
	1	16522599	16541104	Gid_128272	ARHGEF19
	1	16540402	16546619	Gid_101927507	LOC101927507
	1	16549343	16555528	Gid_101927546	ANO7P1
	1	16556182	16565659	Gid_79363	RSG1
	1	16565711	16569893	Gid_645652	MT1XP1
	1	16571339	16680965	Gid_54455	FBXO42
	1	16691525	16726643	Gid_26099	SZRD1
	1	16693588	16698046	Gid_729662	RPL22P3
	1	16720101	16765919	Gid_374955	SPATA21
	1	16765167	16788585	Gid_55707	NECAP2
	1	16791931	16821196	Gid_114819	CROCCP3
	1	16838617	16842780	Gid_26871	RNU1-1
	1	16845080	16849153	Gid_100126512	TRNAN-GUU
	1	16858691	16864580	Gid_100132147	LOC100132147
	1	16859774	16863845	Gid_100126517	TRNAE-UUC
	1	16863561	16868198	Gid_100133301	FAM231B
	1	16870434	16874504	Gid_7195	TRNAG1
	1	16872160	16876232	Gid_100189486	TRG-CCC4-1
	1	16873147	16879725	Gid_100421267	LOC100421267
	1	16877957	16882028	Gid_101056699	TRK-CTT7-1
	1	16886922	16942100	Gid_55672	NBPF1
	1	16942751	16959401	Gid_84809	CROCCP2
	1	16959646	16973553	Gid_101927663	LOC101927663
	1	16970069	16978915	Gid_11209	MST1P2
	1	16991280	16995443	Gid_26869	RNU1-3
	1	16997498	17002007	Gid_729574	FAM231A
	1	17002766	17006836	Gid_100126533	TRNAG-CCC
	1	17007586	17014744	Gid_280661	EIF1AXP1
	1	17015713	17048652	Gid_284729	ESPNP
	1	17050061	17054133	Gid_100189500	TRV-CAC13-1
	1	17051780	17055850	Gid_100189045	TRG-CCC5-1
	1	17058447	17062956	Gid_729587	FAM231C
	1	17065011	17069174	Gid_6060	RNU1-4
	1	17074722	17079459	Gid_100421113	CROCCP4
	1	17079129	17092975	Gid_11223	MST1L
	1	17181206	17187778	Gid_100421279	LOC100421279
	1	17183444	17187516	Gid_100500876	MIR3675
	1	17184693	17188765	Gid_100189479	TRV-CAC11-2
	1	17186416	17190486	Gid_100189298	TRG-CCC1-2
	1	17192858	17197363	Gid_100132070	FAM231EP
	1	17195577	17202231	Gid_101927806	LOC101927806
	1	17197078	17201149	Gid_7193	TRE-TTC3-1
	1	17199958	17204031	Gid_100189183	TRN-GTT13-1
	1	17214172	17218245	Gid_791226	TRN-GTT4-1
	1	17220475	17224638	Gid_26870	RNU1-2
	1	17246445	17301474	Gid_9696	CROCC
	1	17298997	17310081	Gid_4237	MFAP2
	1	17310453	17340467	Gid_23400	ATP13A2
	1	17343217	17382665	Gid_6390	SDHB
	1	17391256	17447948	Gid_11240	PADI2
	1	17518821	17523393	Gid_400743	LOC400743
	1	17529621	17574501	Gid_29943	PADI1
	1	17573593	17612728	Gid_51702	PADI3
	1	17602384	17606470	Gid_100616188	MIR3972
	1	17632690	17692495	Gid_23569	PADI4
	1	17696741	17730195	Gid_353238	PADI6
	1	17731251	17768250	Gid_55920	RCC2
	1	17844693	18026370	Gid_55160	ARHGEF10L
	1	18079808	18155558	Gid_81569	ACTL8
	1	18390151	18402906	Gid_101927876	LOC101927876
	1	18432240	18706977	Gid_84966	IGSF21
	1	18794254	18814540	Gid_127707	KLHDC7A
	1	18837519	18841889	Gid_391012	DYNLL1P3
	1	18955500	19077360	Gid_5081	PAX7
	1	19138516	19188155	Gid_80834	TAS1R2
	1	19195924	19231293	Gid_8659	ALDH4A1
	1	19207696	19211769	Gid_100616120	MIR4695
	1	19221565	19225642	Gid_100302276	MIR1290
	1	19228774	19284826	Gid_126917	IFFO2
	1	19399000	19538812	Gid_23352	UBR4
	1	19534867	19569198	Gid_101927895	LOC101927895
	1	19540158	19580053	Gid_23065	EMC1
	1	19576075	19588622	Gid_51154	MRTO4
	1	19583977	19591073	Gid_101927930	LOC101927930
	1	19590476	19602568	Gid_246181	AKR7L
	1	19607057	19617280	Gid_22977	AKR7A3
	1	19617741	19624230	Gid_100506730	LOC100506730
	1	19627202	19640640	Gid_8574	AKR7A2
	1	19636740	19660925	Gid_54896	PQLC2
	1	19663267	19814066	Gid_832	CAPZB
	1	19723379	19729702	Gid_644083	LOC644083
	1	19838114	19958315	Gid_440574	MINOS1
	1	19921471	19986949	Gid_100532736	MINOS1-NBL1
	1	19932301	19937138	Gid_644068	RPS14P3
	1	19967723	19986949	Gid_4681	NBL1
	1	19989780	20008055	Gid_3362	HTR6
	1	20006706	20128424	Gid_255104	TMCO4
	1	20138522	20172861	Gid_54546	RNF186
	1	20206356	20241438	Gid_23252	OTUD3
	1	20244800	20252110	Gid_30814	PLA2G2E
	1	20299924	20308932	Gid_5320	PLA2G2A
	1	20363423	20367937	Gid_100419911	LOC100419911
	1	20384157	20420394	Gid_5322	PLA2G5
	1	20437143	20448059	Gid_26279	PLA2G2D
	1	20463823	20478879	Gid_64600	PLA2G2F
	1	20488484	20503687	Gid_391013	PLA2G2C
	1	20508768	20515066	Gid_101928017	UBXN10-AS1
	1	20510578	20524540	Gid_127733	UBXN10
	1	20615412	20683662	Gid_127731	VWA5B1
	1	20684294	20757287	Gid_339505	LINC01141
	1	20806884	20814728	Gid_55450	CAMK2N1
	1	20823941	20836674	Gid_79594	MUL1
	1	20850445	20855303	Gid_441878	RPS4XP4
	1	20876932	20883513	Gid_163933	FAM43B
	1	20913444	20947401	Gid_978	CDA
	1	20957948	20980004	Gid_65018	PINK1
	1	20976260	20990037	Gid_1650	DDOST
	1	20988475	21046317	Gid_57576	KIF17
	1	21044225	21061133	Gid_400745	SH2D5
	1	21067170	21115808	Gid_50809	HP1BP3
	1	21130785	21505381	Gid_8672	EIF4G3
	1	21312807	21316925	Gid_100302155	MIR1256
	1	21328004	21332457	Gid_100271141	RPS15AP6
	1	21541740	21674034	Gid_1889	ECE1
	1	21617783	21628362	Gid_100506801	LOC100506801
	1	21722486	21726857	Gid_94297	PPP1R11P1
	1	21735955	21740483	Gid_100421269	LOC100421269
	1	21747601	21756453	Gid_343381	NBPF2P
	1	21752761	21760727	Gid_388605	HS6ST1P1
	1	21758804	21765314	Gid_100421114	CROCCP5
	1	21764583	21813393	Gid_84224	NBPF3
	1	21783917	21788695	Gid_767853	PFN1P10
	1	21820756	21906905	Gid_249	ALPL
	1	21920708	21998010	Gid_5909	RAP1GAP
	1	22002791	22111688	Gid_84196	USP48
	1	22136758	22153714	Gid_401944	LDLRAD2
	1	22146737	22265750	Gid_3339	HSPG2
	1	22232551	22237107	Gid_440575	RPL21P29
	1	22301418	22317847	Gid_23436	CELA3B
	1	22326149	22341035	Gid_10136	CELA3A
	1	22348487	22354541	Gid_101928043	LOC101928043
	1	22349707	22359716	Gid_29092	LINC00339
	1	22377120	22421439	Gid_998	CDC42
	1	22392542	22397514	Gid_101928071	LOC101928071
	1	22441798	22491725	Gid_54361	WNT4
	1	22590732	22594793	Gid_100616433	MIR4418
	1	22647321	22703859	Gid_101060363	LOC101060363
	1	22776344	22859650	Gid_9923	ZBTB40
	1	22888004	22932087	Gid_2046	EPHA8
	1	22961118	22968175	Gid_712	C1QA
	1	22967969	22976603	Gid_714	C1QC
	1	22977682	22990130	Gid_713	C1QB
	1	23035263	23243823	Gid_2048	EPHB2
	1	23044010	23048091	Gid_100616391	MIR4684
	1	23187652	23191719	Gid_100422914	MIR4253
	1	23277536	23301524	Gid_646262	LACTBL1
	1	23335327	23344343	Gid_729059	C1orf234
	1	23343937	23412184	Gid_23028	KDM1A
	1	23368798	23372865	Gid_100422866	MIR3115
	1	23382351	23386427	Gid_100616177	MIR4419A
	1	23408516	23506301	Gid_7798	LUZP1
	1	23516388	23523222	Gid_3352	HTR1D
	1	23569222	23573838	Gid_391019	RPL29P6
	1	23605802	23615373	Gid_100996511	LINC01355
	1	23633953	23673143	Gid_10236	HNRNPR
	1	23683941	23698357	Gid_80818	ZNF436
	1	23693464	23700332	Gid_148898	ZNF436-AS1
	1	23705555	23753269	Gid_6920	TCEA3
	1	23753056	23812750	Gid_55616	ASAP3
	1	23830920	23859712	Gid_1870	E2F2
	1	23846422	23856911	Gid_101928163	LOC101928163
	1	23882421	23888285	Gid_3399	ID3
	1	23951824	23969056	Gid_259283	MDS2
	1	23995267	23999734	Gid_729856	LOC729856
	1	24016269	24024915	Gid_6135	RPL11
	1	24067856	24090549	Gid_6924	TCEB3
	1	24084872	24106795	Gid_100506963	TCEB3-AS1
	1	24102876	24116722	Gid_57095	PITHD1
	1	24115275	24124029	Gid_11313	LYPLA2
	1	24120089	24129294	Gid_2582	GALE
	1	24126367	24167110	Gid_3155	HMGCL
	1	24169567	24196859	Gid_2517	FUCA1
	1	24195005	24287549	Gid_1269	CNR2
	1	24225539	24231498	Gid_646330	LOC646330
	1	24253560	24257637	Gid_100616492	MIR378F
	1	24284301	24291952	Gid_55629	PNRC2
	1	24290935	24308953	Gid_10772	SRSF10
	1	24332371	24337009	Gid_127295	RPL36P5
	1	24380531	24440665	Gid_127294	MYOM3
	1	24444261	24471783	Gid_58985	IL22RA1
	1	24478647	24520921	Gid_163702	IFNLR1
	1	24524730	24540180	Gid_284632	LOC284632
	1	24643812	24692972	Gid_57822	GRHL3
	1	24681489	24743587	Gid_90529	STPG1
	1	24740245	24801473	Gid_57185	NIPAL3
	1	24820823	24830850	Gid_100750325	RCAN3AS
	1	24826841	24865510	Gid_11123	RCAN3
	1	24880567	24937819	Gid_400746	NCMAP
	1	24888088	24892462	Gid_100270884	RPL26P8
	1	24967594	25001772	Gid_10250	SRRM1
	1	25043110	25172815	Gid_25932	CLIC4
	1	25224002	25304577	Gid_864	RUNX3
	1	25347994	25352077	Gid_100616365	MIR4425
	1	25449384	25453948	Gid_391020	LOC391020
	1	25546767	25561013	Gid_25949	SYF2
	1	25566740	25576010	Gid_57035	RSRP1
	1	25596884	25658936	Gid_6007	RHD
	1	25617849	25623160	Gid_29768	SDHDP6
	1	25629155	25665902	Gid_101928189	LOC101928189
	1	25662789	25690852	Gid_23585	TMEM50A
	1	25685853	25749363	Gid_6006	RHCE
	1	25723186	25728493	Gid_388606	SDHDP7
	1	25755388	25828700	Gid_55219	TMEM57
	1	25868071	25897377	Gid_26119	LDLRAP1
	1	25941959	26113258	Gid_57134	MAN1C1
	1	26124667	26146713	Gid_57190	SEPN1
	1	26144397	26161433	Gid_56181	MTFR1L
	1	26144445	26152097	Gid_646471	LOC646471
	1	26156414	26187939	Gid_79000	AUNIP
	1	26185975	26204461	Gid_164091	PAQR7
	1	26208670	26235368	Gid_3925	STMN1
	1	26211851	26216093	Gid_100874411	SNRPFP2
	1	26213478	26217600	Gid_100270892	RPL39P7
	1	26230853	26234945	Gid_100500808	MIR3917
	1	26284258	26328366	Gid_5051	PAFAH2
	1	26333517	26359250	Gid_101928216	LOC101928216
	1	26346266	26364955	Gid_2134	EXTL1
	1	26362513	26375439	Gid_7780	SLC30A2
	1	26375792	26396142	Gid_84676	TRIM63
	1	26435656	26454039	Gid_149420	PDIK1L
	1	26483511	26491119	Gid_79927	FAM110D
	1	26494388	26499364	Gid_51042	ZNF593
	1	26501981	26518375	Gid_10256	CNKSR1
	1	26515119	26531033	Gid_378807	CATSPER4
	1	26543577	26548184	Gid_100420494	LOC100420494
	1	26549773	26558331	Gid_101928303	LOC101928303
	1	26558644	26607529	Gid_64793	CEP85
	1	26587526	26591889	Gid_359780	MRPS6P1
	1	26604213	26610013	Gid_83442	SH3BGRL3
	1	26606773	26646756	Gid_91544	UBXN11
	1	26642411	26649014	Gid_1043	CD52
	1	26646350	26682621	Gid_55057	AIM1L
	1	26651178	26655530	Gid_100270889	RPL34P4
	1	26686125	26703023	Gid_257101	ZNF683
	1	26735269	26758219	Gid_79727	LIN28A
	1	26756773	26799797	Gid_79947	DHDDS
	1	26779090	26783751	Gid_729301	RPL17P9
	1	26787255	26796954	Gid_101928324	LOC101928324
	1	26796902	26805133	Gid_3151	HMGN2
	1	26843608	26848755	Gid_100128503	DPPA2P2
	1	26854249	26903520	Gid_6195	RPS6KA1
	1	26879033	26883084	Gid_100302190	MIR1976
	1	27016623	27024896	Gid_101928728	LOC101928728
	1	27020522	27110601	Gid_8289	ARID1A
	1	27111739	27126894	Gid_55650	PIGV
	1	27151201	27186092	Gid_84243	ZDHHC18
	1	27187633	27192947	Gid_2810	SFN
	1	27203872	27218869	Gid_54707	GPN2
	1	27214979	27228962	Gid_63906	GPATCH3
	1	27235975	27242567	Gid_8431	NR0B2
	1	27246187	27275362	Gid_10726	NUDC
	1	27274047	27288901	Gid_126695	KDF1
	1	27304571	27309514	Gid_100129926	RPL12P13
	1	27308090	27312515	Gid_100270888	RPL32P6
	1	27310339	27314834	Gid_646567	OSTCP2
	1	27318189	27329377	Gid_388610	TRNP1
	1	27329511	27341333	Gid_115572	FAM46B
	1	27369718	27392115	Gid_101928391	LOC101928391
	1	27423300	27483621	Gid_6548	SLC9A1
	1	27501204	27505821	Gid_729955	RPL18AP5
	1	27525327	27529964	Gid_646572	CHCHD3P3
	1	27531421	27536281	Gid_440577	NPM1P39
	1	27535755	27539972	Gid_100874415	SNRPEP7
	1	27559007	27637124	Gid_23038	WDTC1
	1	27646636	27664891	Gid_84065	TMEM222
	1	27648365	27655016	Gid_644961	LOC644961
	1	27649710	27653816	Gid_100887744	RNU6-48P
	1	27666483	27682423	Gid_84958	SYTL1
	1	27679670	27695558	Gid_9064	MAP3K6
	1	27693601	27703315	Gid_8547	FCN3
	1	27703596	27711823	Gid_388611	CD164L2
	1	27717148	27724318	Gid_2827	GPR3
	1	27728734	27818678	Gid_10163	WASF2
	1	27858756	27932463	Gid_27245	AHDC1
	1	27936800	27963727	Gid_2268	FGR
	1	27973911	27978375	Gid_729973	LOC729973
	1	27990572	28000724	Gid_2537	IFI6
	1	28011320	28015951	Gid_646597	CHMP1AP1
	1	28050490	28091426	Gid_199870	FAM76A
	1	28064465	28069137	Gid_100420555	RPEP3
	1	28097694	28152963	Gid_23673	STX12
	1	28155252	28180183	Gid_5511	PPP1R8
	1	28158912	28163077	Gid_677774	SCARNA1
	1	28197055	28215196	Gid_9473	THEMIS2
	1	28216035	28243255	Gid_6118	RPA2
	1	28259456	28287663	Gid_27293	SMPDL3B
	1	28284504	28296604	Gid_55113	XKR8
	1	28294855	28417173	Gid_2140	EYA3
	1	28419546	28424969	Gid_653566	SPCS2P4
	1	28445346	28449973	Gid_100131223	LOC100131223
	1	28468667	28472725	Gid_100147816	RNU7-29P
	1	28471677	28522447	Gid_5724	PTAFR
	1	28524789	28561542	Gid_22826	DNAJC8
	1	28560602	28566616	Gid_93974	ATPIF1
	1	28583963	28611002	Gid_83667	SESN2
	1	28653513	28664478	Gid_54797	MED18
	1	28694093	28828881	Gid_65979	PHACTR4
	1	28830455	28839404	Gid_8420	SNHG3
	1	28830455	28867708	Gid_1104	RCC1
	1	28831877	28836083	Gid_6080	SNORA73A
	1	28833070	28837227	Gid_26768	SNORA73B
	1	28850828	28855740	Gid_100128092	PRDX3P2
	1	28877529	28907057	Gid_54952	TRNAU1AP
	1	28903050	28910366	Gid_85028	SNHG12
	1	28903255	28907334	Gid_692212	SNORD99
	1	28904276	28908405	Gid_677838	SNORA61
	1	28904893	28909024	Gid_677825	SNORA44
	1	28905432	28909565	Gid_692073	SNORA16A
	1	28916712	28923098	Gid_115273	RAB42
	1	28927608	28977416	Gid_6883	TAF12
	1	28973112	28977246	Gid_26824	RNU11
	1	28993234	29044115	Gid_10691	GMEB1
	1	29061133	29098287	Gid_51441	YTHDF2
	1	29136654	29192208	Gid_4985	OPRD1
	1	29211603	29448558	Gid_2035	EPB41
	1	29306756	29311156	Gid_646624	RPL27P4
	1	29443937	29452421	Gid_399474	TMEM200B
	1	29472250	29510637	Gid_6429	SRSF4
	1	29517385	29559460	Gid_51102	MECR
	1	29561028	29655325	Gid_10076	PTPRU
	1	29654132	29678626	Gid_101928460	LOC101928460
	1	30184661	30568597	Gid_101929406	LOC101929406
	1	31182124	31198432	Gid_4146	MATN1
	1	31189619	31201593	Gid_100129196	MATN1-AS1
	1	31203315	31232683	Gid_7805	LAPTM5
	1	31210003	31214079	Gid_100616164	MIR4420
	1	31329005	31335101	Gid_400748	LOC400748
	1	31340313	31383480	Gid_9672	SDC3
	1	31402353	31540838	Gid_9698	PUM1
	1	31406536	31410623	Gid_692234	SNORD103A
	1	31419965	31424052	Gid_692235	SNORD103B
	1	31439010	31443084	Gid_692200	SNORD85
	1	31565418	31570485	Gid_23679	SEPW1P
	1	31578948	31583510	Gid_100270878	RPL21P22
	1	31650592	31714734	Gid_79570	NKAIN1
	1	31730415	31771644	Gid_9410	SNRNP40
	1	31767832	31840569	Gid_51538	ZCCHC17
	1	31836100	31847923	Gid_2170	FABP3
	1	31880412	31909527	Gid_347735	SERINC2
	1	31958438	31963820	Gid_441880	LOC441880
	1	31969836	31976167	Gid_149086	LINC01225
	1	31982036	31991846	Gid_284551	LINC01226
	1	32040086	32055290	Gid_64129	TINAGL1
	1	32081290	32095214	Gid_3061	HCRTR1
	1	32093463	32112838	Gid_553115	PEF1
	1	32115848	32171768	Gid_1307	COL16A1
	1	32133413	32138668	Gid_101929444	LOC101929444
	1	32190718	32232494	Gid_576	BAI2
	1	32222261	32226336	Gid_100423028	MIR4254
	1	32254023	32283630	Gid_90853	SPOCD1
	1	32370022	32405988	Gid_8073	PTP4A2
	1	32477295	32528460	Gid_10657	KHDRBS1
	1	32536503	32570467	Gid_55116	TMEM39B
	1	32550550	32554608	Gid_100847018	MIR5585
	1	32571644	32644169	Gid_23633	KPNA6
	1	32643293	32665886	Gid_200081	TXLNA
	1	32664202	32672991	Gid_79140	CCDC28B
	1	32669236	32676288	Gid_55721	IQCC
	1	32672695	32683797	Gid_149069	DCDC2B
	1	32678040	32689954	Gid_56063	TMEM234
	1	32685971	32699205	Gid_8668	EIF3I
	1	32695261	32709311	Gid_339483	MTMR9LP
	1	32710818	32716461	Gid_84734	FAM167B
	1	32714840	32753766	Gid_3932	LCK
	1	32755708	32801227	Gid_3065	HDAC1
	1	32797430	32803840	Gid_65108	MARCKSL1
	1	32816365	32832098	Gid_81629	TSSK3
	1	32824871	32829844	Gid_100128071	FAM229A
	1	32828704	32862062	Gid_55108	BSDC1
	1	32865494	32870784	Gid_343338	GAPDHP20
	1	32888496	32933332	Gid_101929254	LOC101929254
	1	32928658	32955460	Gid_728116	ZBTB8B
	1	33002772	33073542	Gid_653121	ZBTB8A
	1	33084421	33118565	Gid_339487	ZBTB8OS
	1	33114749	33153812	Gid_5928	RBBP4
	1	33143507	33170361	Gid_81493	SYNC
	1	33205492	33242571	Gid_57648	KIAA1522
	1	33238840	33285633	Gid_8565	YARS
	1	33280368	33326480	Gid_64766	S100PBP
	1	33325869	33340093	Gid_252995	FNDC5
	1	33349688	33362247	Gid_3208	HPCA
	1	33358196	33369041	Gid_113452	TMEM54
	1	33400050	33432467	Gid_127544	RNF19B
	1	33443508	33448126	Gid_127545	RPL18AP4
	1	33450532	33455848	Gid_100419257	LOC100419257
	1	33471541	33504512	Gid_204	AK2
	1	33544711	33588132	Gid_113451	AZIN2
	1	33609000	33649671	Gid_55223	TRIM62
	1	33719908	33768321	Gid_149076	ZNF362
	1	33770367	33788699	Gid_127550	A3GALT2
	1	33787224	33843194	Gid_1912	PHC2
	1	33795994	33800093	Gid_100500853	MIR3605
	1	33813660	33830807	Gid_101929464	LOC101929464
	1	33929850	33936576	Gid_100131451	TLR12P
	1	33936232	33964105	Gid_7579	ZSCAN20
	1	33975491	33980384	Gid_100422287	LOC100422287
	1	33977609	34633443	Gid_114784	CSMD2
	1	34302122	34307738	Gid_100287140	HSPD1P14
	1	34324076	34332392	Gid_127540	HMGB4
	1	34332557	34353059	Gid_402779	CSMD2-AS1
	1	34576550	34580664	Gid_100873281	RNA5SP42
	1	34630624	34686732	Gid_84970	C1orf94
	1	34740460	34744965	Gid_100420336	LOC100420336
	1	35133200	35137295	Gid_693137	MIR552
	1	35218648	35226113	Gid_2709	GJB5
	1	35223342	35231325	Gid_127534	GJB4
	1	35244790	35253967	Gid_2707	GJB3
	1	35256559	35263351	Gid_2701	GJA4
	1	35313963	35327417	Gid_113444	SMIM12
	1	35329037	35393083	Gid_58512	DLGAP3
	1	35439300	35446307	Gid_653160	LOC653160
	1	35445127	35452948	Gid_100506144	ZMYM6NB
	1	35449766	35499569	Gid_9204	ZMYM6
	1	35517072	35526869	Gid_100419477	LOC100419477
	1	35523387	35583460	Gid_79830	ZMYM1
	1	35639981	35688816	Gid_6421	SFPQ
	1	35732444	35889545	Gid_9202	ZMYM4
	1	35814249	35819267	Gid_643343	RPL5P4
	1	35891411	35895493	Gid_100379666	RNY5P1
	1	35897091	36025037	Gid_79932	KIAA0319L
	1	35973678	35978942	Gid_100419802	LOC100419802
	1	36021311	36034380	Gid_23154	NCDN
	1	36036971	36062929	Gid_339488	TFAP2E
	1	36038259	36109445	Gid_5690	PSMB2
	1	36177477	36186790	Gid_127703	C1orf216
	1	36183819	36237568	Gid_63967	CLSPN
	1	36271231	36325491	Gid_192670	AGO4
	1	36333412	36397211	Gid_26523	AGO1
	1	36336871	36341642	Gid_100418722	LOC100418722
	1	36394364	36524360	Gid_192669	AGO3
	1	36543921	36548935	Gid_100128093	LOC100128093
	1	36547676	36555877	Gid_27285	TEKT2
	1	36552453	36561533	Gid_54936	ADPRHL2
	1	36558840	36593305	Gid_1296	COL8A2
	1	36600170	36623654	Gid_27095	TRAPPC3
	1	36619751	36648450	Gid_55700	MAP7D1
	1	36688017	36772958	Gid_9967	THRAP3
	1	36769889	36795544	Gid_79729	SH3D21
	1	36785631	36792567	Gid_55194	EVA1B
	1	36803225	36853525	Gid_83931	STK40
	1	36857031	36865493	Gid_84967	LSM10
	1	36881507	36918086	Gid_127700	OSCP1
	1	36919362	36932040	Gid_64960	MRPS15
	1	36929644	36950915	Gid_1441	CSF3R
	1	37093936	37098413	Gid_100462786	FTLP18
	1	37259128	37501844	Gid_2899	GRIK3
	1	37625164	37629235	Gid_100422898	MIR4255
	1	37728278	37732387	Gid_100873282	RNA5SP43
	1	37794453	37798580	Gid_100270903	RPS29P6
	1	37918480	37942044	Gid_728431	LINC01137
	1	37938119	37951978	Gid_80149	ZC3H12A
	1	37953561	37982420	Gid_64769	MEAF6
	1	37964536	37968595	Gid_100847010	MIR5581
	1	37998050	38021945	Gid_79753	SNIP1
	1	38008164	38013059	Gid_2496	FTH1P1
	1	38019816	38024154	Gid_100131572	RPS27P9
	1	38020520	38034458	Gid_7802	DNALI1
	1	38030413	38063586	Gid_29889	GNL2
	1	38074821	38102595	Gid_284654	RSPO1
	1	38145242	38160007	Gid_54955	C1orf109
	1	38156073	38177391	Gid_55143	CDCA8
	1	38179646	38232824	Gid_284656	EPHA10
	1	38230107	38247184	Gid_391026	ACTN4P2
	1	38245888	38250557	Gid_100129497	LOC100129497
	1	38257721	38269278	Gid_149175	MANEAL
	1	38266614	38275865	Gid_79693	YRDC
	1	38271473	38277126	Gid_127687	C1orf122
	1	38273239	38327292	Gid_4520	MTF1
	1	38304517	38309352	Gid_100270826	RPS2P13
	1	38324369	38414729	Gid_3633	INPP5B
	1	38420647	38458019	Gid_10946	SF3A3
	1	38460439	38473199	Gid_2275	FHL3
	1	38476384	38492497	Gid_51118	UTP11L
	1	38507523	38514450	Gid_5453	POU3F1
	1	38552903	38557001	Gid_100500801	MIR3659
	1	38672706	38682439	Gid_339442	LINC01343
	1	38847519	38852102	Gid_100418964	TUBB6P1
	1	39172602	39178561	Gid_400750	LOC400750
	1	39301869	39327495	Gid_64121	RRAGC
	1	39326162	39341050	Gid_26292	MYCBP
	1	39326162	39349298	Gid_100527950	GJA9-MYCBP
	1	39337739	39349298	Gid_81025	GJA9
	1	39348614	39409456	Gid_54933	RHBDL2
	1	39421950	39426597	Gid_100288425	EIF1P2
	1	39454916	39473737	Gid_79647	AKIRIN1
	1	39489967	39502308	Gid_4725	NDUFS5
	1	39547839	39954810	Gid_23499	MACF1
	1	39617836	39621968	Gid_100873283	RNA5SP44
	1	39767579	39772591	Gid_100292290	HSPE1P8
	1	39873176	39884154	Gid_643314	KIAA0754
	1	39955318	39997541	Gid_353500	BMP8A
	1	39978535	39984339	Gid_192217	OXCT2P1
	1	39985952	40027370	Gid_728448	PPIEL
	1	40024485	40044522	Gid_8761	PABPC4
	1	40029579	40041201	Gid_101929516	LOC101929516
	1	40031046	40035182	Gid_677834	SNORA55
	1	40087103	40107348	Gid_26508	HEYL
	1	40122793	40139710	Gid_84618	NT5C1A
	1	40142320	40159382	Gid_51440	HPCAL4
	1	40181700	40186265	Gid_100128091	LOC100128091
	1	40202517	40231586	Gid_10450	PPIE
	1	40221903	40256533	Gid_656	BMP8B
	1	40233197	40239020	Gid_64064	OXCT2
	1	40252654	40257843	Gid_101929536	LOC101929536
	1	40304703	40351177	Gid_54802	TRIT1
	1	40359096	40369687	Gid_4610	MYCL
	1	40418784	40437630	Gid_84879	MFSD2A
	1	40426196	40431113	Gid_650901	RPS2P12
	1	40503912	40540321	Gid_10487	CAP1
	1	40536382	40565142	Gid_5538	PPT1
	1	40596434	40601118	Gid_728602	LOC728602
	1	40625041	40708593	Gid_6018	RLF
	1	40711573	40719365	Gid_127391	TMCO2
	1	40721722	40761856	Gid_10269	ZMPSTE24
	1	40764162	40784939	Gid_1298	COL9A2
	1	40796714	40801270	Gid_388621	RPL21P20
	1	40837378	40890998	Gid_64744	SMAP2
	1	40913774	40931390	Gid_65243	ZFP69B
	1	40941043	40964015	Gid_339559	ZFP69
	1	40972391	40984228	Gid_64789	EXO5
	1	40995233	41015841	Gid_127396	ZNF684
	1	41023012	41028732	Gid_100328982	LOC100328982
	1	41057305	41061995	Gid_728633	GTF2F2P2
	1	41084352	41133324	Gid_9783	RIMS3
	1	41152752	41159933	Gid_100130557	NFYC-AS1
	1	41155242	41239275	Gid_4802	NFYC
	1	41218027	41222118	Gid_407034	MIR30E
	1	41220956	41225044	Gid_407031	MIR30C1
	1	41247684	41308124	Gid_9132	KCNQ4
	1	41324728	41330018	Gid_163732	CITED4
	1	41401774	41407432	Gid_100128362	LOC100128362
	1	41443007	41480237	Gid_1503	CTPS1
	1	41478262	41511562	Gid_100507178	SLFNL1-AS1
	1	41479269	41491116	Gid_200172	SLFNL1
	1	41490871	41709815	Gid_22955	SCMH1
	1	41562310	41566805	Gid_100271138	RPL23AP17
	1	41728173	41732551	Gid_100271139	RPL36AP9
	1	41825328	41851263	Gid_100132074	FOXO6
	1	41930608	41934699	Gid_100873284	RNA5SP45
	1	41942446	41952348	Gid_1907	EDN2
	1	41970036	42503596	Gid_59269	HIVEP3
	1	42005739	42011819	Gid_100418723	LOC100418723
	1	42504216	42510516	Gid_644449	HNRNPFP1
	1	42617092	42623495	Gid_2981	GUCA2B
	1	42626362	42632395	Gid_2980	GUCA2A
	1	42640210	42803548	Gid_22887	FOXJ3
	1	42844468	42891900	Gid_284716	RIMKLA
	1	42876023	42880495	Gid_100271143	RPS15AP8
	1	42894000	42923938	Gid_84217	ZMYND12
	1	42919968	42941088	Gid_79717	PPCS
	1	42955386	42960184	Gid_100270904	RPS3AP11
	1	42963452	42968088	Gid_7115	TMSB4XP1
	1	42998560	43122335	Gid_728621	CCDC30
	1	43121706	43144429	Gid_10465	PPIH
	1	43146060	43170024	Gid_4904	YBX1
	1	43196764	43207925	Gid_149461	CLDN19
	1	43210006	43234755	Gid_64175	P3H1
	1	43230916	43243413	Gid_79078	C1orf50
	1	43251661	43266227	Gid_100129924	LOC100129924
	1	43270723	43285059	Gid_374969	CCDC23
	1	43280776	43312660	Gid_114625	ERMAP
	1	43310244	43320148	Gid_51058	ZNF691
	1	43350022	43356391	Gid_100420252	LOC100420252
	1	43353302	43360111	Gid_391033	MKRN8P
	1	43366903	43371583	Gid_343515	ATP6V1E1P1
	1	43389046	43426847	Gid_6513	SLC2A1
	1	43422720	43451029	Gid_440584	SLC2A1-AS1
	1	43608800	43624067	Gid_440585	FAM183A
	1	43627845	43640241	Gid_10969	EBNA1BP2
	1	43636001	43722029	Gid_149465	CFAP57
	1	43660088	43664207	Gid_100873285	RNA5SP46
	1	43733665	43741673	Gid_128218	TMEM125
	1	43745554	43753334	Gid_149466	C1orf210
	1	43764566	43790781	Gid_7075	TIE1
	1	43801475	43822135	Gid_4352	MPL
	1	43822626	43830874	Gid_991	CDC20
	1	43827068	43835745	Gid_64834	ELOVL1
	1	43847579	43857483	Gid_112950	MED8
	1	43853556	43921918	Gid_23334	SZT2
	1	43914674	43921938	Gid_81888	HYI
	1	43989708	44091343	Gid_5792	PTPRF
	1	44113797	44173189	Gid_9682	KDM4A
	1	44163395	44175032	Gid_100132774	KDM4A-AS1
	1	44171204	44398837	Gid_6487	ST3GAL3
	1	44173181	44188175	Gid_101929592	LOC101929592
	1	44313093	44319616	Gid_6471	SHMT1P1
	1	44396992	44404912	Gid_9048	ARTN
	1	44408042	44414324	Gid_101929609	LOC101929609
	1	44410478	44435694	Gid_9670	IPO13
	1	44433653	44441043	Gid_1802	DPH2
	1	44438118	44445972	Gid_533	ATP6V0B
	1	44442874	44458843	Gid_8704	B4GALT2
	1	44455280	44464200	Gid_149473	CCDC24
	1	44460155	44499171	Gid_6536	SLC6A9
	1	44511987	44602812	Gid_128209	KLF17
	1	44566735	44572377	Gid_644743	KRT8P47
	1	44585726	44590267	Gid_100129492	LOC100129492
	1	44614473	44619317	Gid_100419796	LOC100419796
	1	44651611	44656771	Gid_100130714	LOC100130714
	1	44677104	44688351	Gid_55929	DMAP1
	1	44684742	44823315	Gid_79033	ERI3
	1	44868837	45119396	Gid_55182	RNF220
	1	45009165	45013224	Gid_100847089	MIR5584
	1	45116920	45142253	Gid_79639	TMEM53
	1	45138370	45193263	Gid_339541	C1orf228
	1	45185458	45189573	Gid_26828	RNU5F-1
	1	45194741	45198840	Gid_26830	RNU5D-1
	1	45203396	45235439	Gid_11004	KIF2C
	1	45239213	45246427	Gid_6202	RPS8
	1	45239537	45243610	Gid_26811	SNORD55
	1	45240164	45244261	Gid_94161	SNORD46
	1	45241514	45245584	Gid_94162	SNORD38A
	1	45242062	45246130	Gid_94163	SNORD38B
	1	45243957	45248417	Gid_644790	RPS15AP11
	1	45245831	45255648	Gid_266675	BEST4
	1	45263638	45273667	Gid_1263	PLK3
	1	45269580	45275378	Gid_343521	TCTEX1D4
	1	45271373	45281801	Gid_149478	BTBD19
	1	45283516	45311226	Gid_8643	PTCH2
	1	45283555	45287669	Gid_100873832	RNU5E-6P
	1	45314194	45454394	Gid_8891	EIF2B3
	1	45395995	45400103	Gid_100873286	RNA5SP47
	1	45421760	45427248	Gid_728887	CCNB1IP1P1
	1	45451922	45456397	Gid_128192	LOC128192
	1	45455349	45459925	Gid_359803	MRPS17P1
	1	45466220	45479027	Gid_79654	HECTD3
	1	45475805	45483341	Gid_7389	UROD
	1	45480071	45674250	Gid_57643	ZSWIM5
	1	45533652	45538101	Gid_100874386	OSTCP5
	1	45767582	45773291	Gid_400752	LINC01144
	1	45790545	45796347	Gid_84842	HPDL
	1	45792914	45808142	Gid_4595	MUTYH
	1	45803342	45811650	Gid_114034	TOE1
	1	45807555	45958840	Gid_10420	TESK2
	1	45957598	45967751	Gid_126661	CCDC163P
	1	45963856	45978739	Gid_25974	MMACHC
	1	45974707	45990562	Gid_5052	PRDX1
	1	45994494	46000295	Gid_100128639	HMGB1P48
	1	46014455	46037723	Gid_10327	AKR1A1
	1	46047660	46086578	Gid_4678	NASP
	1	46083716	46092424	Gid_149483	CCDC17
	1	46090976	46155782	Gid_60313	GPBP1L1
	1	46109444	46114357	Gid_728963	RPS15AP10
	1	46114650	46119522	Gid_100270896	RPL7AP16
	1	46151847	46162110	Gid_51249	TMEM69
	1	46157996	46218485	Gid_3652	IPP
	1	46244931	46249630	Gid_440587	RPL6P1
	1	46267269	46503796	Gid_23139	MAST2
	1	46309010	46315391	Gid_100101407	TMA16P2
	1	46503812	46644167	Gid_8503	PIK3R3
	1	46596668	46606753	Gid_101929626	LOC101929626
	1	46638749	46653634	Gid_10103	TSPAN1
	1	46652353	46687977	Gid_55624	POMGNT1
	1	46667006	46688928	Gid_541468	LURAP1
	1	46711367	46746145	Gid_8438	RAD54L
	1	46742072	46771038	Gid_10489	LRRC41
	1	46767324	46784448	Gid_7388	UQCRH
	1	46803849	46832824	Gid_387338	NSUN4
	1	46857939	46881520	Gid_2166	FAAH
	1	46897499	46913374	Gid_729041	FAAHP1
	1	46910346	46917376	Gid_101929651	LINC01398
	1	46970668	46981898	Gid_127343	DMBX1
	1	47002368	47037927	Gid_100507423	MKNK1-AS1
	1	47009316	47018887	Gid_148930	KNCN
	1	47021079	47071966	Gid_8569	MKNK1
	1	47048098	47065346	Gid_101929673	LOC101929673
	1	47071387	47084563	Gid_148932	MOB3C
	1	47098711	47136099	Gid_64756	ATPAF1
	1	47135497	47141266	Gid_374973	TEX38
	1	47137708	47159770	Gid_100130197	EFCAB14-AS1
	1	47138831	47186792	Gid_9813	EFCAB14
	1	47186130	47210804	Gid_101929349	LOC101929349
	1	47262670	47287021	Gid_1580	CYP4B1
	1	47306767	47368147	Gid_163720	CYP4Z2P
	1	47355206	47360502	Gid_100533627	LOC100533627
	1	47392846	47409156	Gid_1579	CYP4A11
	1	47425036	47518423	Gid_260293	CYP4X1
	1	47431349	47468766	Gid_100422288	LOC100422288
	1	47531160	47585992	Gid_199974	CYP4Z1
	1	47538450	47543746	Gid_100533626	LOC100533626
	1	47601107	47616528	Gid_284541	CYP4A22
	1	47628164	47633544	Gid_100873219	MTND1P34
	1	47642922	47648011	Gid_100874253	LINC00853
	1	47647261	47657771	Gid_10158	PDZK1IP1
	1	47679962	47699938	Gid_6886	TAL1
	1	47713811	47781819	Gid_6491	STIL
	1	47797469	47846511	Gid_51727	CMPK1
	1	47879744	47885724	Gid_2301	FOXE3
	1	47895805	47902313	Gid_84793	FOXD2-AS1
	1	47899689	47908363	Gid_2306	FOXD2
	1	47961534	47966053	Gid_100270880	RPL21P24
	1	48013868	48018422	Gid_100874504	ATP6V0E1P4
	1	48224200	48465009	Gid_388630	TRABD2B
	1	48553025	48557306	Gid_100874494	CYP46A4P
	1	48565387	48650100	Gid_391037	SKINTL
	1	48686339	48716316	Gid_200010	SLC5A9
	1	48759044	48939876	Gid_54558	SPATA6
	1	48788646	48793818	Gid_5512	PPP1R8P1
	1	48899374	48905569	Gid_644462	LOC644462
	1	48960929	48965408	Gid_100270881	RPL21P25
	1	48996527	50491626	Gid_84871	AGBL4
	1	49191538	49244547	Gid_79656	BEND5
	1	49721083	49736966	Gid_101929721	LOC101929721
	1	50308324	50314161	Gid_100507490	ZNF859P
	1	50480758	50485176	Gid_100873233	MTND2P29
	1	50511686	50671442	Gid_1996	ELAVL4
	1	50789784	50794721	Gid_343184	RPS2P11
	1	50862534	50867042	Gid_100129919	HMGB1P45
	1	50869104	50873696	Gid_100422535	FCF1P6
	1	50881223	50891119	Gid_63950	DMRTA2
	1	50904935	51427936	Gid_11124	FAF1
	1	51244012	51248821	Gid_100418820	PHBP12
	1	51310141	51314514	Gid_359781	MRPS6P2
	1	51432367	51442309	Gid_1031	CDKN2C
	1	51440129	51615754	Gid_284546	C1orf185
	1	51523509	51527577	Gid_100616189	MIR4421
	1	51621117	51626212	Gid_391039	CFL1P2
	1	51699945	51741119	Gid_26994	RNF11
	1	51714234	51719166	Gid_440589	RPS2P8
	1	51750930	51812785	Gid_22996	TTC39A
	1	51817935	51987026	Gid_2060	EPS15
	1	51835936	51840896	Gid_100422413	LOC100422413
	1	52018400	52037422	Gid_441884	CALR4P
	1	52080546	52256891	Gid_114883	OSBPL9
	1	52170810	52175818	Gid_100421271	GAPDHP51
	1	52172755	52177611	Gid_100422686	SLC25A6P3
	1	52252864	52346609	Gid_4898	NRD1
	1	52300016	52304074	Gid_100313892	MIR761
	1	52371628	52458436	Gid_5865	RAB3B
	1	52437082	52441207	Gid_100873287	RNA5SP48
	1	52444145	52448492	Gid_100270902	RPS26P14
	1	52483803	52523843	Gid_51060	TXNDC12
	1	52495777	52501472	Gid_112970	KTI12
	1	52519857	52558388	Gid_91408	BTF3L4
	1	52605678	52814358	Gid_9372	ZFYVE9
	1	52623678	52628273	Gid_100190934	LOC100190934
	1	52624715	52631158	Gid_724060	LOC724060
	1	52643487	52648366	Gid_100419023	PDCL3P6
	1	52653577	52657981	Gid_100270825	RPL9P12
	1	52715643	52720555	Gid_100861458	DNAJC19P7
	1	52717239	52722067	Gid_729198	ANAPC10P1
	1	52814265	52833877	Gid_200014	CC2D1B
	1	52832348	52836914	Gid_100420258	PLA2G12AP1
	1	52836501	52872143	Gid_4998	ORC1
	1	52868219	52885992	Gid_84950	PRPF38A
	1	52886947	53020764	Gid_23318	ZCCHC11
	1	53036787	53041490	Gid_645311	EEF1GP7
	1	53066043	53076723	Gid_2882	GPX7
	1	53096961	53135252	Gid_348378	FAM159A
	1	53150014	53166038	Gid_65260	COA7
	1	53172753	53177229	Gid_100288149	NDUFS5P3
	1	53190126	53295014	Gid_79699	ZYG11B
	1	53235825	53240346	Gid_729236	RPS13P2
	1	53306183	53362247	Gid_440590	ZYG11A
	1	53359582	53394846	Gid_55268	ECHDC2
	1	53388922	53393104	Gid_100652967	LOC100652967
	1	53390901	53519289	Gid_6342	SCP2
	1	53392346	53396444	Gid_100616156	MIR1273F
	1	53398602	53402689	Gid_100616458	MIR5095
	1	53403986	53408085	Gid_100616145	MIR1273G
	1	53407206	53411603	Gid_101929226	LOC101929226
	1	53455454	53461376	Gid_100133211	LOC100133211
	1	53458398	53463695	Gid_100418902	TUBBP10
	1	53525724	53553174	Gid_127435	PODN
	1	53536785	53541083	Gid_100874453	HIGD1AP11
	1	53550855	53630586	Gid_6512	SLC1A7
	1	53649967	53654543	Gid_100420556	CPT2P1
	1	53660101	53681869	Gid_1376	CPT2
	1	53677771	53688289	Gid_54987	C1orf123
	1	53690564	53706282	Gid_4116	MAGOH
	1	53702282	53710455	Gid_100507564	LOC100507564
	1	53706036	53795821	Gid_7804	LRP8
	1	53902043	53907693	Gid_163742	SLC25A3P1
	1	53923072	53935158	Gid_63948	DMRTB1
	1	53969904	54205748	Gid_148979	GLIS1
	1	54229133	54306225	Gid_55706	NDC1
	1	54305218	54309507	Gid_100270890	RPL37P7
	1	54315392	54357487	Gid_54432	YIPF1
	1	54357860	54378763	Gid_1733	DIO1
	1	54385234	54413975	Gid_51668	HSPB11
	1	54409999	54435841	Gid_115353	LRRC42
	1	54438851	54443704	Gid_100421395	HNRNPA3P12
	1	54470971	54485859	Gid_388633	LDLRAD1
	1	54495346	54521135	Gid_9528	TMEM59
	1	54517274	54567416	Gid_127428	TCEANC2
	1	54517752	54521827	Gid_100616315	MIR4781
	1	54553466	54557893	Gid_100507586	LOC100507586
	1	54602668	54620679	Gid_200008	CDCP2
	1	54636009	54667746	Gid_606495	CYB5RL
	1	54663840	54693407	Gid_51253	MRPL37
	1	54689104	54874068	Gid_23648	SSBP3
	1	54700116	54706736	Gid_619518	SSBP3-AS1
	1	54988059	54992887	Gid_6889	TALDO1P1
	1	55000413	55005624	Gid_645436	HNRNPA1P63
	1	55005930	55102417	Gid_26027	ACOT11
	1	55072850	55091200	Gid_338094	FAM151A
	1	55105427	55177939	Gid_374977	MROH7
	1	55105427	55210330	Gid_100527960	MROH7-TTC4
	1	55179495	55210330	Gid_7268	TTC4
	1	55220571	55232226	Gid_25973	PARS2
	1	55244752	55268941	Gid_55001	TTC22
	1	55269736	55309937	Gid_163747	C1orf177
	1	55313300	55354921	Gid_1718	DHCR24
	1	55421542	55425614	Gid_100126514	TRNAK-CUU
	1	55444271	55459966	Gid_199964	TMEM61
	1	55462617	55476465	Gid_7809	BSND
	1	55495038	55532526	Gid_255738	PCSK9
	1	55530032	55683039	Gid_23358	USP24
	1	55679081	55685128	Gid_100507634	LOC100507634
	1	55685952	55691749	Gid_645506	GYG1P3
	1	55689314	55693396	Gid_100616272	MIR4422
	1	55831138	55836447	Gid_645538	GOT2P1
	1	56671139	56676164	Gid_127406	RPSAP20
	1	56849685	57047257	Gid_8613	PPAP2B
	1	57002084	57006629	Gid_100270879	RPL21P23
	1	57049288	57053915	Gid_100419650	LOC100419650
	1	57108990	57183008	Gid_5563	PRKAA2
	1	57182477	57287369	Gid_199920	C1orf168
	1	57287352	57294593	Gid_101929757	LOC101929757
	1	57318443	57385894	Gid_731	C8A
	1	57392883	57435213	Gid_732	C8B
	1	57458453	58718211	Gid_1600	DAB1
	1	58069465	58073978	Gid_100270899	RPS20P5
	1	58324275	58345982	Gid_101926890	DAB1-AS1
	1	58511521	58517045	Gid_729423	HNRNPA1P6
	1	58519716	58524174	Gid_644928	RPS26P15
	1	58692087	58696683	Gid_414357	VKORC1P2
	1	58879052	59014469	Gid_115209	OMA1
	1	59039095	59045166	Gid_4070	TACSTD2
	1	59094518	59099244	Gid_266920	AK2P1
	1	59118411	59167747	Gid_114803	MYSM1
	1	59244463	59251785	Gid_3725	JUN
	1	59248823	59367384	Gid_100131060	LINC01135
	1	59278091	59283714	Gid_101926907	LOC101926907
	1	59463348	59468163	Gid_391044	PHBP3
	1	59484081	59509897	Gid_101926925	LINC01358
	1	59595608	59614479	Gid_729467	HSD52
	1	59760625	60230402	Gid_55277	FGGY
	1	60196899	60200968	Gid_100616409	MIR4711
	1	60236467	60256538	Gid_101926944	LOC101926944
	1	60278458	60344050	Gid_51361	HOOK1
	1	60356980	60394445	Gid_1573	CYP2J2
	1	60454066	60541442	Gid_127795	C1orf87
	1	60561073	60565649	Gid_100421185	PGBD4P8
	1	61123303	61293256	Gid_101926964	LOC101926964
	1	61417415	61422271	Gid_100996570	NFIA-AS2
	1	61540946	61930460	Gid_4774	NFIA
	1	61712458	61721190	Gid_645030	NFIA-AS1
	1	62117914	62123800	Gid_414927	MGC34796
	1	62144718	62193095	Gid_83941	TM2D1
	1	62206149	62631592	Gid_10207	INADL
	1	62542458	62546531	Gid_100422902	MIR3116-1
	1	62542461	62546528	Gid_100422946	MIR3116-2
	1	62654164	62658643	Gid_100271142	RPS15AP7
	1	62658474	62680000	Gid_54596	L1TD1
	1	62699837	62787083	Gid_163782	KANK4
	1	62899975	62919475	Gid_7398	USP1
	1	62918397	63156039	Gid_85440	DOCK7
	1	63061158	63073976	Gid_27329	ANGPTL3
	1	63104788	63109364	Gid_100271137	RPL13AP9
	1	63151934	63192778	Gid_400756	LOC400756
	1	63247777	63332941	Gid_84938	ATG4C
	1	63585972	63784901	Gid_199899	LINC00466
	1	63650007	63654121	Gid_100873288	RNA5SP49
	1	63784585	63790623	Gid_100996301	FOXD3-AS1
	1	63786730	63792797	Gid_27022	FOXD3
	1	63823182	63828852	Gid_441887	LOC441887
	1	63831261	63906233	Gid_29929	ALG6
	1	63904441	63990944	Gid_23421	ITGB3BP
	1	63987013	64053041	Gid_84455	EFCAB7
	1	64012651	64018307	Gid_79469	DLEU2L
	1	64056947	64127916	Gid_5236	PGM1
	1	64237690	64649181	Gid_4919	ROR1
	1	64252312	64257005	Gid_100131759	RPL19P3
	1	64306662	64311478	Gid_100131874	CFL1P3
	1	64558125	64581581	Gid_101927034	ROR1-AS1
	1	64667135	64734969	Gid_148581	UBE2U
	1	64867351	65160741	Gid_57685	CACHD1
	1	64952055	64973701	Gid_101927065	LOC101927065
	1	65043530	65047606	Gid_100616338	MIR4794
	1	65208778	65300915	Gid_55225	RAVER2
	1	65296906	65434593	Gid_3716	JAK1
	1	65382125	65386368	Gid_100130270	LOC100130270
	1	65435908	65460695	Gid_101927084	LINC01359
	1	65446465	65453791	Gid_391045	SLC2A3P2
	1	65521438	65525525	Gid_100500854	MIR3671
	1	65522117	65526191	Gid_406893	MIR101-1
	1	65541095	65545305	Gid_100129205	LOC100129205
	1	65555885	65560368	Gid_199900	MRPS21P1
	1	65611232	65699828	Gid_205	AK4
	1	65618101	65622421	Gid_100128377	RPS29P7
	1	65718133	65883552	Gid_9829	DNAJC6
	1	65884131	66109242	Gid_54741	LEPROT
	1	65884335	66105176	Gid_3953	LEPR
	1	66039813	66046063	Gid_100422694	LOC100422694
	1	66168678	66842262	Gid_5142	PDE4B
	1	66506183	66518708	Gid_101927139	LOC101927139
	1	66997066	67212768	Gid_84251	SGIP1
	1	67092123	67096200	Gid_100422871	MIR3117
	1	67215978	67246730	Gid_200132	TCTEX1D1
	1	67261424	67268942	Gid_10022	INSL5
	1	67276568	67392907	Gid_79819	WDR78
	1	67388578	67456302	Gid_57708	MIER1
	1	67463015	67522080	Gid_23169	SLC35D1
	1	67555859	67602654	Gid_400757	C1orf141
	1	67602590	67727662	Gid_149233	IL23R
	1	67741735	67754509	Gid_100130497	LOC100130497
	1	67759139	67864583	Gid_3595	IL12RB2
	1	67871493	67898123	Gid_26135	SERBP1
	1	68106396	68128698	Gid_100130196	HNRNPCP9
	1	68148860	68156021	Gid_1647	GADD45A
	1	68165149	68301436	Gid_55970	GNG12
	1	68236283	68240335	Gid_100151677	RNU7-80P
	1	68295917	68670670	Gid_100289178	GNG12-AS1
	1	68507012	68511917	Gid_100133029	LOC100133029
	1	68509645	68519314	Gid_9077	DIRAS3
	1	68562142	68700284	Gid_79971	WLS
	1	68625440	68630716	Gid_100420253	CTBP2P8
	1	68647201	68651293	Gid_100302279	MIR1262
	1	68706112	68710782	Gid_149224	RPS7P4
	1	68746051	68750303	Gid_100133210	COX6B1P7
	1	68839005	68843345	Gid_100130626	TCEB1P18
	1	68892507	68917642	Gid_6121	RPE65
	1	68937835	68964799	Gid_55635	DEPDC1
	1	68960359	69006310	Gid_101927220	DEPDC1-AS1
	1	68977527	68982426	Gid_171416	TXNP2
	1	70031230	70591171	Gid_57554	LRRC7
	1	70070538	70075984	Gid_100533666	SGOL1P1
	1	70383005	70388000	Gid_5301	PIN1P1
	1	70608485	70673361	Gid_55631	LRRC40
	1	70669365	70719703	Gid_9295	SRSF11
	1	70722685	70822471	Gid_81573	ANKRD13C
	1	70818493	70835706	Gid_11147	HHLA3
	1	70874901	70907534	Gid_1491	CTH
	1	70994092	71000157	Gid_391048	LOC391048
	1	71124337	71128944	Gid_100131616	CASP3P1
	1	71170136	71254151	Gid_101927244	LOC101927244
	1	71316036	71515497	Gid_5733	PTGER3
	1	71510189	71534867	Gid_100132618	ZRANB2-AS1
	1	71526974	71548972	Gid_9406	ZRANB2
	1	71531314	71535399	Gid_406962	MIR186
	1	71545007	71705406	Gid_100852410	ZRANB2-AS2
	1	71866625	72750533	Gid_257194	NEGR1
	1	72257915	72304695	Gid_100852409	NEGR1-IT1
	1	72738226	72742840	Gid_100420259	GDI2P2
	1	72764115	72769554	Gid_100270887	RPL31P12
	1	73238954	73258963	Gid_339468	LOC339468
	1	73568462	73574167	Gid_126811	KRT8P21
	1	73769853	73806560	Gid_101927295	LINC01360
	1	74489699	74665871	Gid_127255	LRRIQ3
	1	74661896	74676533	Gid_8790	FPGT
	1	74661896	75012116	Gid_100526835	FPGT-TNNI3K
	1	74699071	75012116	Gid_51086	TNNI3K
	1	75031795	75141422	Gid_127254	ERICH3
	1	75040917	75093782	Gid_101927320	ERICH3-AS1
	1	75169170	75201092	Gid_1429	CRYZ
	1	75196836	75234361	Gid_127253	TYW3
	1	75592119	75629218	Gid_431707	LHX8
	1	75665816	76083698	Gid_204962	SLC44A5
	1	75985050	75989886	Gid_100422213	LOC100422213
	1	76045736	76050357	Gid_646417	RPL29P5
	1	76105023	76109772	Gid_100421536	LOC100421536
	1	76188043	76231355	Gid_34	ACADM
	1	76205708	76212467	Gid_1744	DLSTP1
	1	76249879	76262775	Gid_5876	RABGGTB
	1	76250757	76254834	Gid_692085	SNORD45C
	1	76251574	76255657	Gid_26805	SNORD45A
	1	76253162	76257232	Gid_26804	SNORD45B
	1	76260556	76381581	Gid_4438	MSH4
	1	76382558	76400116	Gid_127247	ASB17
	1	76475009	76486937	Gid_101927342	LOC101927342
	1	76538389	77102311	Gid_256435	ST6GALNAC3
	1	76817265	76821924	Gid_100418965	LOC100418965
	1	77163440	77168710	Gid_729708	TPI1P1
	1	77331126	77535223	Gid_81849	ST6GALNAC5
	1	77552666	77687132	Gid_10026	PIGK
	1	77592759	77597388	Gid_645441	RPL17P6
	1	77658503	77663084	Gid_100421400	LOC100421400
	1	77745662	78027654	Gid_26289	AK5
	1	77884011	77888069	Gid_100147756	RNU7-8P
	1	78026160	78151119	Gid_26009	ZZZ3
	1	78078554	78082637	Gid_100873275	RNA5SP20
	1	78159672	78227564	Gid_23032	USP33
	1	78237553	78242564	Gid_100131291	LOC100131291
	1	78243309	78347225	Gid_374986	FAM73A
	1	78243589	78247684	Gid_100873276	RNA5SP21
	1	78273453	78279620	Gid_653631	LOC653631
	1	78310793	78316484	Gid_100420557	NSRP1P1
	1	78345033	78359449	Gid_374987	NEXN-AS1
	1	78352200	78414009	Gid_91624	NEXN
	1	78407740	78446839	Gid_8880	FUBP1
	1	78442847	78485648	Gid_11080	DNAJB4
	1	78507067	78511855	Gid_100131495	LOC100131495
	1	78508646	78606129	Gid_54810	GIPC2
	1	78555183	78559737	Gid_100422537	LOC100422537
	1	78558491	78562599	Gid_100873277	RNA5SP22
	1	78622625	78638927	Gid_100132264	RNFT1P2
	1	78693283	78837149	Gid_149047	MGC27382
	1	78838849	78842953	Gid_100873278	RNA5SP23
	1	78954728	79008386	Gid_5737	PTGFR
	1	79084067	79113830	Gid_10964	IFI44L
	1	79113477	79131763	Gid_10561	IFI44
	1	79129956	79134382	Gid_100130630	RPL23P3
	1	79212757	79239016	Gid_652549	LOC652549
	1	79353449	79474495	Gid_64123	ELTD1
	1	79518633	79523740	Gid_729779	PSAT1P3
	1	79984754	80244002	Gid_343296	ADH5P2
	1	80553862	80560256	Gid_553139	LOC553139
	1	80747037	80751654	Gid_646526	HMGB1P18
	1	80914833	80919682	Gid_100129325	HNRNPA1P64
	1	80959574	80964107	Gid_1338	COX6A1P1
	1	81104909	81114486	Gid_101927412	LOC101927412
	1	81544463	81548861	Gid_100873234	MTND2P30
	1	81561880	81566711	Gid_646538	RPL7P10
	1	81672220	81676934	Gid_343301	RPL10AP4
	1	81890210	81895096	Gid_729817	HNRNPA3P14
	1	81965270	81973426	Gid_646555	LOC646555
	1	81977565	81982878	Gid_101927434	LOC101927434
	1	82020802	82026205	Gid_101060144	MED28P8
	1	82059768	82064291	Gid_100270901	RPS20P7
	1	82185385	82190743	Gid_729828	ST13P20
	1	82264082	82460107	Gid_23266	LPHN2
	1	83310834	83453891	Gid_101927498	LINC01361
	1	83909736	83922454	Gid_101927542	LOC101927542
	1	84036401	84041296	Gid_100316867	ARF4P5
	1	84039470	84328772	Gid_101927587	LOC101927587
	1	84265121	84328229	Gid_101927560	LOC101927560
	1	84333057	84466850	Gid_79739	TTLL7
	1	84541745	84706181	Gid_5567	PRKACB
	1	84549358	84554650	Gid_100505690	LOC100505690
	1	84585925	84644691	Gid_101927611	LOC101927611
	1	84707934	84712530	Gid_100128775	LOC100128775
	1	84741081	84765964	Gid_101927633	LOC101927633
	1	84762049	84818481	Gid_148418	SAMD13
	1	84828641	84865576	Gid_391051	UOX
	1	84862215	84882691	Gid_58511	DNASE2B
	1	84918538	84934295	Gid_101927656	LOC101927656
	1	84942920	84966033	Gid_80135	RPF1
	1	84962006	84974262	Gid_2787	GNG5
	1	84969902	85024150	Gid_100505741	SPATA1
	1	85016804	85050039	Gid_1486	CTBS
	1	85060206	85088743	Gid_101927773	LOC101927773
	1	85091913	85102703	Gid_439927	LINC01555
	1	85107390	85158440	Gid_117178	SSX2IP
	1	85277086	85360896	Gid_23566	LPAR3
	1	85389266	85464796	Gid_255231	MCOLN2
	1	85481765	85516585	Gid_55283	MCOLN3
	1	85525993	85600821	Gid_126820	WDR63
	1	85597477	85601556	Gid_100616481	MIR4423
	1	85621356	85669292	Gid_84144	SYDE2
	1	85713636	85727355	Gid_148423	C1orf52
	1	85729459	85744604	Gid_8915	BCL10
	1	85740041	85745771	Gid_646626	LOC646626
	1	85771008	86046046	Gid_23576	DDAH1
	1	86044444	86051650	Gid_3491	CYR61
	1	86113106	86176116	Gid_54680	ZNHIT6
	1	86192916	86624121	Gid_255631	COL24A1
	1	86810507	86864025	Gid_57489	ODF2L
	1	86867862	86872585	Gid_100420166	LOC100420166
	1	86887769	86924241	Gid_9635	CLCA2
	1	86932526	86967977	Gid_1179	CLCA1
	1	87010759	87048437	Gid_22802	CLCA4
	1	87014999	87021246	Gid_100129348	CDCA4P2
	1	87097959	87123059	Gid_9629	CLCA3P
	1	87168253	87215867	Gid_51100	SH3GLB1
	1	87248561	87253185	Gid_388132	RPL17P5
	1	87326128	87382107	Gid_9403	2018-09-15
	1	87378335	87577681	Gid_9653	HS2ST1
	1	87508616	87513691	Gid_100421465	LOC100421465
	1	87509560	87514400	Gid_100421468	LOC100421468
	1	87593448	87636887	Gid_339524	LINC01140
	1	87676352	87719014	Gid_101927844	LOC101927844
	1	87792151	87816606	Gid_8543	LMO4
	1	87817207	87839338	Gid_100505768	LINC01364
	1	88131379	88429565	Gid_101927871	LOC101927871
	1	88801011	89152887	Gid_101927891	PKN2-AS1
	1	89041528	89045934	Gid_100271140	RPL36AP10
	1	89147876	89303938	Gid_5586	PKN2
	1	89292796	89297099	Gid_100462880	TCEB1P19
	1	89316321	89359301	Gid_2959	GTF2B
	1	89387071	89391668	Gid_100130455	LOC100130455
	1	89399456	89460643	Gid_56267	CCBL2
	1	89443139	89460643	Gid_494115	RBMXL1
	1	89470360	89490556	Gid_2635	GBP3
	1	89515987	89533043	Gid_2633	GBP1
	1	89566802	89572637	Gid_284672	PTGES3P1
	1	89569815	89593842	Gid_2634	GBP2
	1	89595434	89643723	Gid_388646	GBP7
	1	89644831	89666633	Gid_115361	GBP4
	1	89701107	89770641	Gid_100421401	LOC100421401
	1	89722633	89740544	Gid_115362	GBP5
	1	89752941	89758045	Gid_729930	LOC729930
	1	89827436	89855719	Gid_163351	GBP6
	1	89857580	89862219	Gid_391053	CAPNS1P1
	1	89871238	89892493	Gid_400759	GBP1P1
	1	89987933	90065420	Gid_23507	LRRC8B
	1	90083893	90100546	Gid_400761	FLJ27354
	1	90096644	90187094	Gid_84230	LRRC8C
	1	90124773	90129016	Gid_100505788	LOC100505788
	1	90222280	90231481	Gid_101927952	LOC101927952
	1	90227104	90237457	Gid_101927933	LOC101927933
	1	90252363	90258051	Gid_101927975	LOC101927975
	1	90284573	90403991	Gid_55144	LRRC8D
	1	90456824	90462525	Gid_492303	GEMIN8P4
	1	90458678	90496101	Gid_284695	ZNF326
	1	91175579	91184794	Gid_343472	BARHL2
	1	91293636	91303718	Gid_149351	LOC149351
	1	91356513	91361484	Gid_646780	PHKA1P1
	1	91378855	91489812	Gid_84146	ZNF644
	1	91487432	91570690	Gid_646784	RPL5P6
	1	91724323	91872426	Gid_164045	HFM1
	1	91791795	91797813	Gid_645931	FEN1P1
	1	91964338	91993321	Gid_8317	CDC7
	1	91995679	92003426	Gid_441891	WDR82P2
	1	92063669	92078098	Gid_100130802	RPL39P13
	1	92106073	92111898	Gid_343477	HSP90B3P
	1	92143900	92373559	Gid_7049	TGFBR3
	1	92412928	92481985	Gid_676	BRDT
	1	92493533	92531093	Gid_253152	EPHX4
	1	92530017	92535330	Gid_100128094	LPCAT2BP
	1	92538093	92542968	Gid_646817	SETSIP
	1	92543862	92615397	Gid_284697	BTBD8
	1	92578196	92583389	Gid_100240711	GAPDHP46
	1	92588854	92593858	Gid_5574	PRKAR1AP
	1	92630609	92652280	Gid_23285	KIAA1107
	1	92666911	92671535	Gid_100419803	LOC100419803
	1	92681573	92713367	Gid_388649	C1orf146
	1	92692573	92697013	Gid_100462767	ACTBP12
	1	92709955	92766566	Gid_11146	GLMN
	1	92762522	92855732	Gid_79871	RPAP2
	1	92938318	92954433	Gid_2672	GFI1
	1	92972253	93259961	Gid_7813	EVI5
	1	93110605	93115187	Gid_100873879	HMGB3P9
	1	93195618	93202045	Gid_100289500	LOC100289500
	1	93219371	93224512	Gid_100418724	CCNJP2
	1	93295594	93309481	Gid_6125	RPL5
	1	93296286	93429079	Gid_388650	FAM69A
	1	93300846	93304940	Gid_6083	SNORD21
	1	93304276	93308408	Gid_26782	SNORA66
	1	93395136	93399645	Gid_100127934	LOC100127934
	1	93542792	93606638	Gid_22823	MTF2
	1	93613299	93648246	Gid_50999	TMED5
	1	93644038	93746769	Gid_343099	CCDC18
	1	93654247	93658643	Gid_100129180	RPL36AP11
	1	93742325	93746745	Gid_100130531	LOC100130531
	1	93773666	93813582	Gid_100131564	LOC100131564
	1	93809478	93830149	Gid_1810	DR1
	1	93848044	93852555	Gid_100421273	LOC100421273
	1	93911688	94022218	Gid_54874	FNBP1L
	1	93979834	93983906	Gid_100126520	TRNAC-GCA
	1	94025343	94314706	Gid_8412	BCAR3
	1	94032861	94067587	Gid_100129046	LOC100129046
	1	94216629	94313212	Gid_101928013	LOC101928013
	1	94310388	94314467	Gid_100126348	MIR760
	1	94311129	94315213	Gid_100189133	TRR-TCT1-1
	1	94333014	94347474	Gid_30836	DNTTIP2
	1	94350590	94377154	Gid_2730	GCLM
	1	94384825	94389225	Gid_100874508	CHCHD2P5
	1	94386131	94391113	Gid_100873255	MTND4P11
	1	94456393	94588705	Gid_24	ABCA4
	1	94610299	94715251	Gid_9411	ARHGAP29
	1	94765526	94770792	Gid_441893	GAPDHP29
	1	94796869	94802362	Gid_100505940	LOC100505940
	1	94869943	94874478	Gid_100270882	RPL21P26
	1	94881933	94986219	Gid_5825	ABCD3
	1	94992732	95009413	Gid_2152	F3
	1	95069040	95118990	Gid_100130235	KATNBL1P2
	1	95136477	95141725	Gid_100421182	PGBD4P7
	1	95182344	95209970	Gid_101928079	LINC01057
	1	95209416	95213456	Gid_100616321	MIR378G
	1	95283898	95362803	Gid_126969	SLC44A3
	1	95360507	95394735	Gid_1266	CNN3
	1	95391584	95430826	Gid_729970	LOC729970
	1	95446279	95540512	Gid_199857	ALG14
	1	95525106	95535101	Gid_101928098	LOC101928098
	1	95580894	95665163	Gid_148534	TMEM56
	1	95581479	95712511	Gid_100527978	TMEM56-RWDD3
	1	95626775	95701562	Gid_101928118	LOC101928118
	1	95697711	95714781	Gid_25950	RWDD3
	1	95774484	95785833	Gid_100996630	LOC100996630
	1	95814807	95819810	Gid_101928169	LOC101928169
	1	95938293	95946912	Gid_440594	FLJ31662
	1	95973722	95983020	Gid_100996635	LOC100996635
	1	96240917	96251447	Gid_101928219	LOC101928219
	1	96717625	96841681	Gid_101928241	LOC101928241
	1	96851250	96886852	Gid_101060164	LOC101060164
	1	96882129	96886478	Gid_619457	UBE2WP1
	1	96910486	96944995	Gid_440595	EEF1A1P11
	1	97036082	97052343	Gid_100286918	NDUFS5P2
	1	97142364	97165344	Gid_653702	RPL7P9
	1	97185161	97282605	Gid_58155	PTBP2
	1	97541299	98388615	Gid_1806	DPYD
	1	97559479	97790511	Gid_100873932	DPYD-AS1
	1	98009257	98014516	Gid_100420341	SEC63P1
	1	98049422	98053856	Gid_100270885	RPL26P9
	1	98319131	98324572	Gid_100419654	LOC100419654
	1	98451556	98517249	Gid_400765	MIR137HG
	1	98508798	98512907	Gid_100616452	MIR2682
	1	98509626	98513727	Gid_406928	MIR137
	1	98540370	98545056	Gid_100132699	NFU1P2
	1	98674267	98740214	Gid_729987	LOC729987
	1	99125236	99228056	Gid_51375	SNX7
	1	99353801	99472449	Gid_163404	LPPR5
	1	99467832	99616408	Gid_100129620	LOC100129620
	1	99727848	99777140	Gid_9890	LPPR4
	1	99935937	99960468	Gid_101928270	LOC101928270
	1	100048784	100162097	Gid_54873	PALMD
	1	100161796	100166757	Gid_100129320	HMGB3P10
	1	100172206	100234186	Gid_391059	FRRS1
	1	100306166	100310318	Gid_100270894	RPL39P9
	1	100313633	100391579	Gid_178	AGL
	1	100433345	100494535	Gid_23443	SLC35A3
	1	100501670	100550933	Gid_64645	HIAT1
	1	100547100	100600518	Gid_163786	SASS6
	1	100596669	100618054	Gid_54482	TRMT13
	1	100612004	100645829	Gid_127495	LRRC39
	1	100650478	100717409	Gid_1629	DBT
	1	100676760	100681506	Gid_730010	BRI3P1
	1	100728298	100733730	Gid_100506007	RTCA-AS1
	1	100729714	100760325	Gid_8634	RTCA
	1	100744797	100748864	Gid_693138	MIR553
	1	100795356	100800172	Gid_646970	LOC646970
	1	100808598	100987833	Gid_8556	CDC14A
	1	100856592	100861214	Gid_100421045	BCAS2P2
	1	101001728	101009583	Gid_54112	GPR88
	1	101050160	101055016	Gid_100270897	RPL7AP17
	1	101090605	101114560	Gid_100128787	LINC01349
	1	101115441	101119873	Gid_100130034	RPL36AP12
	1	101183196	101206601	Gid_7412	VCAM1
	1	101330535	101363548	Gid_2135	EXTL2
	1	101359632	101554821	Gid_148867	SLC30A7
	1	101404578	101409543	Gid_100421397	HNRNPA1P68
	1	101453179	101493365	Gid_51611	DPH5
	1	101614115	101643562	Gid_101928334	LOC101928334
	1	101699147	101704289	Gid_101928370	LOC101928370
	1	101700305	101709076	Gid_1901	S1PR1
	1	101719832	101724179	Gid_100270900	RPS20P6
	1	101734182	101739051	Gid_5489	PPIAP7
	1	102249822	102254854	Gid_730029	RPSAP19
	1	102266126	102464790	Gid_118427	OLFM3
	1	102335568	102362299	Gid_94236	DNAJA1P5
	1	103132908	103576052	Gid_1301	COL11A1
	1	103563696	103568263	Gid_100421046	SOD2P1
	1	103959373	103977528	Gid_101928436	LOC101928436
	1	104066323	104099861	Gid_55599	RNPC3
	1	104093894	104124156	Gid_280	AMY2B
	1	104110026	104116013	Gid_648740	ACTG1P4
	1	104157999	104170400	Gid_279	AMY2A
	1	104191695	104209174	Gid_276	AMY1A
	1	104228039	104245519	Gid_277	AMY1B
	1	104254342	104264511	Gid_281	AMYP1
	1	104285833	104303312	Gid_278	AMY1C
	1	104467189	104472446	Gid_100131348	LOC100131348
	1	104613645	104621708	Gid_100129138	LOC100129138
	1	104694151	104698731	Gid_642337	FTLP17
	1	105974616	105979443	Gid_359941	CDK4PS
	1	106130319	106163557	Gid_101928476	LOC101928476
	1	106238652	106242849	Gid_100873333	SEPT2P1
	1	106430159	106436092	Gid_100499497	LOC100499497
	1	106432184	106438141	Gid_401957	LOC401957
	1	106621382	106626001	Gid_126987	LOC126987
	1	107358273	107362961	Gid_100422372	NDE1P1
	1	107576831	107603916	Gid_55170	PRMT6
	1	107680540	108026477	Gid_22854	NTNG1
	1	108045750	108050250	Gid_360165	NDUFA4P1
	1	108111782	108509545	Gid_10451	VAV3
	1	108505065	108539229	Gid_100873946	VAV3-AS1
	1	108675344	108744980	Gid_29957	SLC25A24
	1	108763902	108788720	Gid_148545	NBPF4
	1	108813761	108882475	Gid_727941	SLC25A24P1
	1	108916741	108928235	Gid_100507044	NBPF5P
	1	108924311	108965861	Gid_100422608	SLC25A24P2
	1	108961311	108977806	Gid_400768	LOC400768
	1	108990887	109015639	Gid_653149	NBPF6
	1	109043001	109048074	Gid_642818	ST13P21
	1	109049196	109053864	Gid_100420170	LOC100420170
	1	109100653	109183949	Gid_284611	FAM102B
	1	109188910	109206148	Gid_113802	HENMT1
	1	109232932	109246425	Gid_55119	PRPF38B
	1	109253556	109287371	Gid_163479	FNDC7
	1	109287285	109354148	Gid_6814	STXBP3
	1	109303143	109312209	Gid_100271656	LOC100271656
	1	109356520	109402864	Gid_254268	AKNAD1
	1	109397839	109403146	Gid_642864	SPATA42
	1	109415972	109475044	Gid_29899	GPSM2
	1	109470130	109508121	Gid_23155	CLCC1
	1	109510835	109586860	Gid_22911	WDR47
	1	109532858	109537493	Gid_100132742	RPL17P7
	1	109570654	109574998	Gid_100132488	RPS27P6
	1	109587436	109592102	Gid_100129428	RANP5
	1	109604998	109620624	Gid_6884	TAF13
	1	109631403	109641554	Gid_56900	TMEM167B
	1	109633089	109637662	Gid_93993	NDUFB3P1
	1	109640815	109645234	Gid_677766	SCARNA2
	1	109644068	109649398	Gid_100420092	LOC100420092
	1	109646573	109658484	Gid_127003	C1orf194
	1	109654585	109751403	Gid_57535	KIAA1324
	1	109754515	109782804	Gid_6301	SARS
	1	109790641	109820378	Gid_1952	CELSR2
	1	109820176	109827790	Gid_84722	PSRC1
	1	109832987	109851663	Gid_343263	MYBPHL
	1	109850187	109942563	Gid_6272	SORT1
	1	109939653	109971108	Gid_5686	PSMA5
	1	110007100	110026764	Gid_284612	SYPL2
	1	110024533	110037426	Gid_127002	ATXN7L2
	1	110034658	110045063	Gid_284613	CYB561D1
	1	110047446	110054336	Gid_57463	AMIGO1
	1	110080494	110090487	Gid_83873	GPR61
	1	110087154	110093137	Gid_101928560	LOC101928560
	1	110089186	110140465	Gid_2773	GNAI3
	1	110131927	110136262	Gid_6071	RNU6V
	1	110139515	110143589	Gid_406974	MIR197
	1	110143889	110157705	Gid_2780	GNAT2
	1	110160435	110176677	Gid_271	AMPD2
	1	110191985	110196480	Gid_441896	RPL7P8
	1	110196698	110210123	Gid_2948	GSTM4
	1	110208644	110228619	Gid_2946	GSTM2
	1	110228418	110242828	Gid_2944	GSTM1
	1	110252406	110262890	Gid_2949	GSTM5
	1	110274554	110285660	Gid_2947	GSTM3
	1	110290702	110367084	Gid_79574	EPS8L3
	1	110451233	110475616	Gid_1435	CSF1
	1	110525387	110568364	Gid_10768	AHCYL1
	1	110572199	110599263	Gid_85369	STRIP1
	1	110600997	110615322	Gid_257	ALX3
	1	110653062	110658569	Gid_164153	UBL4B
	1	110691132	110746824	Gid_388662	SLC6A17
	1	110751336	110778674	Gid_3749	KCNC4
	1	110826997	110883793	Gid_440600	LOC440600
	1	110879945	110891303	Gid_64783	RBM15
	1	110903473	110935704	Gid_9122	SLC16A4
	1	110941875	110952546	Gid_10542	LAMTOR5
	1	110948431	110963046	Gid_101410535	LAMTOR5-AS1
	1	110991788	111001976	Gid_84432	PROK1
	1	111021388	111035891	Gid_643160	CYMP
	1	111028302	111034880	Gid_440602	LOC440602
	1	111057839	111063797	Gid_3744	KCNA10
	1	111134202	111176096	Gid_3737	KCNA2
	1	111194182	111238686	Gid_3738	KCNA3
	1	111388195	111393694	Gid_643232	NRBF2P3
	1	111394721	111399714	Gid_81479	OR11I1P
	1	111411821	111444558	Gid_963	CD53
	1	111487812	111508825	Gid_55791	LRIF1
	1	111548315	111560141	Gid_100418763	CCNT2P1
	1	111582456	111586547	Gid_100873292	RNA5SP54
	1	111657954	111684838	Gid_128338	DRAM2
	1	111680249	111729724	Gid_10390	CEPT1
	1	111726591	111749160	Gid_79961	DENND2D
	1	111768281	111788062	Gid_1117	CHI3L2
	1	111791634	111801338	Gid_100420342	CHIAP1
	1	111821146	111830730	Gid_149620	CHIAP2
	1	111831474	111865188	Gid_27159	CHIA
	1	111865285	111897639	Gid_128344	PIFO
	1	111920892	111925191	Gid_100130383	HIGD1AP12
	1	111925141	111934473	Gid_441897	PGCP1
	1	111954937	111972399	Gid_5016	OVGP1
	1	111980512	111993915	Gid_79084	WDR77
	1	111989467	112006540	Gid_515	ATP5F1
	1	112014474	112023134	Gid_128346	C1orf162
	1	112023970	112108602	Gid_140	ADORA3
	1	112139629	112152946	Gid_100129269	LINC01160
	1	112160405	112258807	Gid_5906	RAP1A
	1	112188850	112194219	Gid_643329	KRT18P57
	1	112262686	112300419	Gid_55924	FAM212B
	1	112280463	112292420	Gid_100506343	FAM212B-AS1
	1	112285939	112300158	Gid_101928718	LOC101928718
	1	112296190	112312199	Gid_11218	DDX20
	1	112316444	112534147	Gid_3752	KCND3
	1	112530593	112543464	Gid_643355	LOC643355
	1	112713822	112722236	Gid_101928754	LOC101928754
	1	112903821	112908283	Gid_171419	TXNP3
	1	112936800	113005786	Gid_55917	CTTNBP2NL
	1	113002392	113006455	Gid_100422976	MIR4256
	1	113008040	113065910	Gid_7482	WNT2B
	1	113064140	113164040	Gid_54879	ST7L
	1	113160075	113216241	Gid_829	CAPZA1
	1	113166494	113170847	Gid_359752	MRPL53P1
	1	113175351	113179403	Gid_100151667	RNU7-70P
	1	113215048	113245368	Gid_4343	MOV10
	1	113241749	113252025	Gid_389	RHOC
	1	113250616	113259950	Gid_333926	PPM1J
	1	113259619	113271857	Gid_284467	FAM19A3
	1	113288717	113314564	Gid_128322	NUTF2P4
	1	113360791	113395265	Gid_100996702	LINC01356
	1	113431214	113435593	Gid_100270893	RPL39P8
	1	113452469	113500975	Gid_6566	SLC16A1
	1	113463972	113469295	Gid_246182	AKR7A2P1
	1	113497037	113508694	Gid_100506392	SLC16A1-AS1
	1	113552309	113617724	Gid_100996251	LOC100996251
	1	113613792	113669824	Gid_9860	LRIG2
	1	113666114	113671577	Gid_100533731	RLIMP2
	1	113709611	113714051	Gid_85487	RPS19P2
	1	113737403	113750875	Gid_643441	LOC643441
	1	113739429	113743913	Gid_728428	RPS15P1
	1	113931087	114230545	Gid_260425	MAGI3
	1	113990328	113995307	Gid_100421402	LOC100421402
	1	114117373	114121516	Gid_100873269	MTND5P20
	1	114237824	114304165	Gid_10745	PHTF1
	1	114239506	114244228	Gid_100270827	RPS2P14
	1	114302454	114357070	Gid_54665	RSBN1
	1	114354433	114416375	Gid_26191	PTPN22
	1	114397257	114445859	Gid_100287722	AP4B1-AS1
	1	114417436	114432230	Gid_440603	BCL2L15
	1	114435370	114449741	Gid_10717	AP4B1
	1	114445915	114458708	Gid_64858	DCLRE1B
	1	114464623	114473880	Gid_101928846	HIPK1-AS1
	1	114469819	114522491	Gid_204851	HIPK1
	1	114520030	114526875	Gid_56944	OLFML3
	1	114542055	114547965	Gid_100132906	RPL13AP10
	1	114629914	114698472	Gid_148281	SYT6
	1	114819624	114823908	Gid_126581	MRPL57P1
	1	114894608	114899781	Gid_100421116	LOC100421116
	1	114933399	115055781	Gid_51592	TRIM33
	1	114942063	114955561	Gid_101928890	LOC101928890
	1	115000456	115004802	Gid_100270886	RPL26P10
	1	115008740	115014266	Gid_347675	EIF2S2P5
	1	115076592	115082077	Gid_643586	PKMP1
	1	115108178	115126265	Gid_10286	BCAS2
	1	115125155	115214732	Gid_163259	DENND2C
	1	115213719	115240239	Gid_270	AMPD1
	1	115245085	115261515	Gid_4893	NRAS
	1	115257534	115302671	Gid_7812	CSDE1
	1	115310100	115325308	Gid_80143	SIKE1
	1	115375077	115396165	Gid_643609	NR1H5P
	1	115395455	115539991	Gid_6847	SYCP1
	1	115570445	115578930	Gid_7252	TSHB
	1	115588632	115634121	Gid_10100	TSPAN2
	1	115733090	115882857	Gid_4803	NGF
	1	115894504	115907906	Gid_101060172	LOC101060172
	1	116097366	116102090	Gid_100287778	TCEB1P20
	1	116105222	116110050	Gid_100132332	CNOT7P2
	1	116117847	116122406	Gid_100287840	LOC100287840
	1	116182574	116242845	Gid_81839	VANGL1
	1	116240624	116313426	Gid_845	CASQ2
	1	116376998	116385747	Gid_4808	NHLH2
	1	116397332	116402499	Gid_400769	HNRNPA1P43
	1	116457098	116461394	Gid_101928952	LOC101928952
	1	116459997	116470529	Gid_101928995	LOC101928995
	1	116463472	116469496	Gid_101928977	LOC101928977
	1	116517119	116614675	Gid_55356	SLC22A15
	1	116652376	116679861	Gid_126868	MAB21L3
	1	116912802	116950069	Gid_476	ATP1A1
	1	116933487	116963244	Gid_84852	ATP1A1-AS1
	1	116993656	117019575	Gid_101929023	LOC101929023
	1	117055156	117115715	Gid_965	CD58
	1	117072378	117078733	Gid_728589	NAP1L4P1
	1	117100646	117104733	Gid_100616384	MIR548AC
	1	117115020	117212377	Gid_3321	IGSF3
	1	117212371	117216449	Gid_100302117	MIR320B1
	1	117234734	117251225	Gid_388667	C1orf137
	1	117254257	117259533	Gid_391069	GAPDHP64
	1	117280606	117287231	Gid_339396	NEFHP1
	1	117295057	117313851	Gid_914	CD2
	1	117315700	117320189	Gid_100462772	FTH1P22
	1	117450689	117534972	Gid_5738	PTGFRN
	1	117502969	117507093	Gid_100873293	RNA5SP55
	1	117542372	117581173	Gid_9398	CD101
	1	117566104	117604112	Gid_101929099	LOC101929099
	1	117600910	117647492	Gid_8458	TTF2
	1	117635265	117639350	Gid_100126331	MIR942
	1	117651677	117666411	Gid_80263	TRIM45
	1	117678787	117683270	Gid_441898	RPS15AP9
	1	117684209	117755582	Gid_79679	VTCN1
	1	117908085	118070320	Gid_10905	MAN1A2
	1	118090037	118094537	Gid_441899	VPS25P1
	1	118137454	118150347	Gid_100996263	LOC100996263
	1	118146604	118173011	Gid_54855	FAM46C
	1	118180962	118186425	Gid_401959	LOC401959
	1	118240051	118244881	Gid_100192389	LOC100192389
	1	118317145	118323531	Gid_100131261	LOC100131261
	1	118404107	118474302	Gid_54834	GDAP2
	1	118470372	118505049	Gid_10885	WDR3
	1	118494288	118729848	Gid_200162	SPAG17
	1	118804995	118809112	Gid_100873294	RNA5SP56
	1	119154735	119160291	Gid_644094	PSMC1P12
	1	119253616	119258299	Gid_100421281	LOC100421281
	1	119423666	119534179	Gid_6913	TBX15
	1	119571839	119685404	Gid_10352	WARS2
	1	119625624	119630577	Gid_100421047	RBMX2P3
	1	119667118	119671934	Gid_100270905	RPS3AP12
	1	119681005	119696031	Gid_101929147	LOC101929147
	1	119759916	119764740	Gid_343495	RPL6P2
	1	119909399	119938753	Gid_51179	HAO2
	1	119955554	119967662	Gid_3284	HSD3B2
	1	119975083	119979712	Gid_391073	GAPDHP74
	1	119979151	119991129	Gid_440606	HSD3BP2
	1	120002458	120007715	Gid_391075	GAPDHP23
	1	120007838	120018423	Gid_391076	HSD3BP1
	1	120036412	120041539	Gid_391077	GAPDHP58
	1	120047826	120059681	Gid_3283	HSD3B1
	1	120074171	120079444	Gid_644213	GAPDHP32
	1	120079132	120090711	Gid_441900	HSD3BP3
	1	120099175	120104468	Gid_401960	GAPDHP27
	1	120104503	120117199	Gid_128102	HSD3BP4
	1	120136588	120141873	Gid_644237	GAPDHP33
	1	120138325	120143914	Gid_644242	LINC00622
	1	120141876	120154072	Gid_391081	HSD3BP5
	1	120160000	120192813	Gid_90874	ZNF697
	1	120252419	120288849	Gid_26227	PHGDH
	1	120288619	120313555	Gid_3158	HMGCS2
	1	120334641	120356203	Gid_83998	REG4
	1	120375388	120389503	Gid_343505	NBPF7
	1	120393828	120398611	Gid_767850	PFN1P9
	1	120426929	120431550	Gid_100420260	NOTCH2P1
	1	120434156	120441147	Gid_11085	ADAM30
	1	120452176	120641880	Gid_4853	NOTCH2
	1	120610535	120621698	Gid_101929178	LOC101929178
	1	120833810	120840261	Gid_653464	SRGAP2C
	1	120836959	120857681	Gid_653820	FAM72B
	1	120878883	120883272	Gid_100132047	RPL22P6
	1	120904034	120916842	Gid_337875	HIST2H2BA
	1	120922756	120928189	Gid_100996318	LOC100996318
	1	120924128	120937944	Gid_2210	FCGR1B
	1	121135901	121141473	Gid_101059996	LOC101059996
	1	121242123	121247715	Gid_80713	MTIF2P1
	1	121258910	121315686	Gid_647121	EMBP1
	1	142616831	142626086	Gid_101928066	LOC101928066
	1	142658008	142662761	Gid_100419019	SNX18P15
	1	142665289	142669363	Gid_100423008	MIR3118-1
	1	142686145	142691733	Gid_100419020	SNX18P16
	1	142695421	142715605	Gid_100874392	ANKRD20A12P
	1	142718850	142729250	Gid_101928041	LOC101928041
	1	142797587	142801739	Gid_100873794	ASNSP5
	1	142821386	142829232	Gid_100533719	ANKRD20A14P
	1	142832448	142856634	Gid_100996427	LOC100996427
	1	142848772	142853522	Gid_100419024	SNX18P17
	1	143154455	143159208	Gid_100419021	SNX18P18
	1	143161750	143165822	Gid_100422949	MIR3118-2
	1	143182614	143188190	Gid_100419022	SNX18P19
	1	143187014	143199289	Gid_101060632	LOC101060632
	1	143207382	143215259	Gid_100132733	ANKRD20A13P
	1	143286437	143291188	Gid_100419025	SNX18P21
	1	143373107	143380961	Gid_100533720	ANKRD20A15P
	1	143400104	143405677	Gid_100419026	SNX18P20
	1	143422141	143426215	Gid_100422844	MIR3118-3
	1	143428755	143433495	Gid_100419027	SNX18P22
	1	143671129	143675290	Gid_26860	RNU1-13P
	1	143718364	143723293	Gid_647481	LOC647481
	1	143765144	143769881	Gid_644591	PPIAL4G
	1	143894452	143915143	Gid_728833	FAM72D
	1	143913897	144096426	Gid_647135	SRGAP2B
	1	144167149	144226264	Gid_728841	NBPF8
	1	144298512	144342773	Gid_728855	LINC00623
	1	144299611	144303684	Gid_100189108	TRN-GTT11-1
	1	144361462	144366246	Gid_653505	PPIAL4B
	1	144517814	144522912	Gid_730257	LOC730257
	1	144608815	144614727	Gid_767846	PFN1P2
	1	144674437	144682025	Gid_653513	LOC653513
	1	144809743	144832407	Gid_400818	NBPF9
	1	144849424	145078186	Gid_9659	PDE4DIP
	1	145094388	145118932	Gid_100996517	LOC100996517
	1	145134108	145141932	Gid_440672	NUDT4P1
	1	145174379	145288270	Gid_388677	NOTCH2NL
	1	145291371	145370684	Gid_100132406	NBPF10
	1	145374425	145379188	Gid_101928979	LOC101928979
	1	145393522	145397594	Gid_100189198	TRK-CTT2-1
	1	145394881	145398952	Gid_100188991	TRH-GTG1-1
	1	145395864	145399935	Gid_100189064	TRG-TCC2-1
	1	145397233	145401304	Gid_100189384	TRE-CTC1-1
	1	145411191	145419545	Gid_148738	HFE2
	1	145436438	145444635	Gid_10628	TXNIP
	1	145454236	145478081	Gid_84265	POLR3GL
	1	145468508	145477647	Gid_284615	ANKRD34A
	1	145475059	145503670	Gid_128077	LIX1L
	1	145505557	145515536	Gid_9939	RBM8A
	1	145507820	145518076	Gid_114814	GNRHR2
	1	145514165	145525732	Gid_8799	PEX11B
	1	145522709	145545868	Gid_8515	ITGA10
	1	145547209	145570526	Gid_148741	ANKRD35
	1	145573257	145588546	Gid_10401	PIAS3
	1	145584491	145591435	Gid_200035	NUDT17
	1	145590605	145612972	Gid_10623	POLR3C
	1	145608990	145691005	Gid_27246	RNF115
	1	145693798	145717639	Gid_11126	CD160
	1	145722644	145766207	Gid_5174	PDZK1
	1	145762595	145829103	Gid_653519	GPR89A
	1	145961304	145965375	Gid_100189386	TRQ-CTG3-1
	1	145967270	145971433	Gid_26864	RNVU1-7
	1	145977034	145981107	Gid_100189304	TRN-GTT9-1
	1	146030542	146084633	Gid_200030	NBPF11
	1	146371704	146469639	Gid_149013	NBPF12
	1	146390454	146394861	Gid_100873744	PFN1P8
	1	146488895	146516599	Gid_728989	LOC728989
	1	146520379	146526040	Gid_644060	LOC644060
	1	146542773	146546844	Gid_100189334	TRH-GTG1-2
	1	146548178	146552249	Gid_100189485	TRE-TTC14-1
	1	146551583	146557199	Gid_441904	LOC441904
	1	146569066	146587928	Gid_644861	NBPF13P
	1	146624685	146646168	Gid_5565	PRKAB2
	1	146647430	146653528	Gid_171423	PDIA3P1
	1	146653884	146699390	Gid_2330	FMO5
	1	146672705	146678565	Gid_644131	CCT8P1
	1	146693125	146697995	Gid_100270895	RPL7AP15
	1	146712291	146769447	Gid_9557	CHD1L
	1	146788758	146794095	Gid_100130018	LOC100130018
	1	146851914	146991699	Gid_100289211	LINC00624
	1	146888733	146893625	Gid_403228	OR13Z1P
	1	146915312	146919867	Gid_403229	OR13Z2P
	1	146951988	146956378	Gid_403230	OR13Z3P
	1	147011222	147100022	Gid_607	BCL9
	1	147117168	147144634	Gid_51205	ACP6
	1	147226332	147255165	Gid_2702	GJA5
	1	147311086	147316603	Gid_391092	LOC391092
	1	147372946	147383396	Gid_2703	GJA8
	1	147398506	147467753	Gid_51463	GPR89B
	1	147464033	147483826	Gid_100034743	PDZK1P2
	1	147481291	147485361	Gid_100189449	TRR-CCT6-2
	1	147503038	147507109	Gid_100189140	TRQ-CTG3-2
	1	147518767	147522840	Gid_100189193	TRN-GTT9-2
	1	147518911	147530015	Gid_101060289	LOC101060289
	1	147550869	147568057	Gid_728920	PDE4DIP1
	1	147599643	147604421	Gid_767851	PFN1P4
	1	147616345	147624067	Gid_728917	ABHD17AP1
	1	147633027	147637692	Gid_100505824	LOC100505824
	1	147675905	147682227	Gid_101929257	LOC101929257
	1	147735382	147739453	Gid_100189056	TRQ-CTG4-1
	1	147749386	147765967	Gid_284561	LOC284561
	1	147751471	147755542	Gid_100189307	TRH-GTG1-3
	1	147765287	147771663	Gid_101929325	LOC101929325
	1	147772845	147776916	Gid_100189174	TRH-GTG1-4
	1	147779030	147783101	Gid_100189465	TRE-TTC6-1
	1	147798937	147803008	Gid_100188998	TRQ-CTG7-1
	1	147804603	147808678	Gid_100847044	MIR5087
	1	147823689	147827760	Gid_100189531	TRQ-CTG9-1
	1	147849060	147853133	Gid_100189490	TRN-GTT23-1
	1	147890524	147894757	Gid_100132057	LOC100132057
	1	147903097	147933980	Gid_388685	LINC01138
	1	147998805	148002878	Gid_100189005	TRN-GTT7-1
	1	148001031	148027865	Gid_25832	NBPF14
	1	148191177	148198113	Gid_729086	LOC729086
	1	148199752	148204536	Gid_645142	PPIAL4D
	1	148240700	148250127	Gid_101060170	LOC101060170
	1	148246115	148250188	Gid_7214	TRN-GTT2-1
	1	148248249	148349262	Gid_100288142	NBPF20
	1	148347119	148351897	Gid_200025	PFN1P3
	1	148553986	148598267	Gid_284565	NBPF15
	1	148596314	148600387	Gid_100189323	TRN-GTT3-1
	1	148642011	148646795	Gid_730262	PPIAL4E
	1	148673122	148681873	Gid_101927333	LOC101927333
	1	148734446	148739224	Gid_645126	PFN1P6
	1	148758356	148762429	Gid_100189127	TRN-GTT3-2
	1	148804015	148808799	Gid_728945	PPIAL4F
	1	148851582	148856411	Gid_101059923	LOC101059923
	1	148861847	148867185	Gid_100462647	NKAIN1P1
	1	148862462	148868310	Gid_642691	FLJ37786
	1	148880254	148891736	Gid_101927429	LOC101927429
	1	148899946	148906339	Gid_1818	DRD5P2
	1	148926313	148955054	Gid_645166	LOC645166
	1	149004053	149010810	Gid_101927452	LOC101927452
	1	149036717	149069660	Gid_100288708	LOC100288708
	1	149077364	149081435	Gid_100189452	TRQ-CTG11-1
	1	149087775	149108106	Gid_401967	NBPF17P
	1	149112649	149117428	Gid_647569	PFN1P12
	1	149153828	149157899	Gid_100189350	TRH-GTG2-1
	1	149159628	149163699	Gid_100189457	TRE-TTC7-1
	1	149184125	149188196	Gid_100189261	TRQ-CTG4-2
[truncated: 37,165 more rows]
