# Supplementary material for: Integrated genome sizing (IGS) approach for the parallelization of whole genome analysis
Source: BMC Bioinformatics. 2018 Dec 3;19:462. doi: 10.1186/s12859-018-2499-1 (PMC6276166; doi:10.1186/s12859-018-2499-1)
Supplement: Supplementary file 8 — Table S7. IGscan QC analysis for the first 1000 positions of the BRCA1 gene. An exemple of statistical analysis to show the advantage of using IGS to analysis a given genome region, BRCA 1 gene in this case. (XLSX 107 kb) [file 12859_2018_2499_MOESM8_ESM.xlsx]

## Sheet: Additional file 8
	IGScan QC analysis for the first 1000 positions of the BRCA1 gene
	Gene symbol	rs_number	Chr	Position	Ref	Alt	Number of reference homo	Number of hetero	Nunber of alternative homo	Number of call	Number of call samples	Heterozygosity	Mino Allele Frequency	Differentiation	Call Rate
	17_3662158	rs55650734	17	3662158	G	A	741	1022	741	0	2504	0.40803	0.5	0.00364	1
	17_61152898	rs74826135	17	61152898	A	I	787	930	787	0	2504	0.37128	0.5	0.00374	1
	17_77699907	rs71287522	17	77699907	T	I	652	1200	652	0	2504	0.47913	0.5	0.00331	1
	17_36075815	rs2411153	17	36075815	G	C	658	1188	658	0	2504	0.47434	0.5	0.00334	1
	17_49604863	rs35348935	17	49604863	I	A	661	1182	661	0	2504	0.47194	0.5	0.00335	1
	17_41831443	rs17881550	17	41831443	G	I	646	1212	646	0	2504	0.48392	0.5	0.00329	1
	17_10394797	rs12600358	17	10394797	C	T	745	1014	745	0	2504	0.40483	0.5	0.00365	1
	17_49769596	rs34052168	17	49769596	I	G	559	1386	559	0	2504	0.55343	0.5	0.00281	1
	17_6680687	rs1810090	17	6680687	C	T	636	1232	636	0	2504	0.49191	0.5	0.00324	1
	17_4823699	rs2586528	17	4823699	G	T	696	1112	696	0	2504	0.44398	0.5	0.0035	1
	17_2678110	rs370177422	17	2678110	I	C	728	1048	728	0	2504	0.41841	0.5	0.00361	1
	17_6208116	rs4796319	17	6208116	G	A	642	1220	642	0	2504	0.48712	0.5	0.00327	1
	17_21251743	rs1657755	17	21251743	G	T	47	2410	47	0	2504	0.96245	0.5	4e-05	1
	17_15179899	rs4791619	17	15179899	C	A	686	1132	686	0	2504	0.45197	0.5	0.00346	1
	17_5832566	rs12952962	17	5832566	T	C	722	1060	722	0	2504	0.42321	0.5	0.00359	1
	17_9337328	rs11340373	17	9337328	I	C	751	1002	751	0	2504	0.40004	0.5	0.00367	1
	17_63784817	rs9303489	17	63784817	T	C	684	1136	684	0	2504	0.45356	0.5	0.00345	1
	17_2444924	rs7221965	17	2444924	T	C	691	1122	691	0	2504	0.44797	0.5	0.00348	1
	17_41438692	rs9897590	17	41438692	C	A	823	858	823	0	2504	0.34252	0.5	0.00377	1
	17_65469255	rs8081357	17	65469255	A	G	742	1020	742	0	2504	0.40723	0.5	0.00365	1
	17_21304519	rs11466915	17	21304519	I	G	10	2484	10	0	2504	0.99201	0.5	0	1
	17_9313941	rs9902096	17	9313941	C	A	721	1062	721	0	2504	0.42401	0.5	0.00359	1
	17_4951644	rs9903411	17	4951644	C	A	780	944	780	0	2504	0.37687	0.5	0.00373	1
	17_72889274	rs61174010	17	72889274	I	C	236	2032	236	0	2504	0.81146	0.5	0.00074	1
	17_41741535	rs35717193	17	41741535	I	C	819	866	819	0	2504	0.34572	0.5	0.00377	1
	17_72783767	rs59737689	17	72783767	I	C	641	1222	641	0	2504	0.48792	0.5	0.00326	1
	17_14523297	rs9895361	17	14523297	A	G	713	1078	713	0	2504	0.4304	0.5	0.00356	1
	17_26055320	rs9914414	17	26055320	A	G	618	1268	618	0	2504	0.50629	0.5	0.00315	1
	17_8105051	rs35546597	17	8105051	I	C	626	1252	626	0	2504	0.4999	0.5	0.00319	1
	17_70136833	rs8075603	17	70136833	G	T	664	1176	664	0	2504	0.46954	0.5	0.00337	1
	17_65778123	rs35093162	17	65778123	I	C	722	1060	722	0	2504	0.42321	0.5	0.00359	1
	17_9246118	rs2003384	17	9246118	G	T	673	1157	674	0	2504	0.46195	0.4998	0.00341	1
	17_41403767	rs2736686	17	41403767	C	G	710	1085	709	0	2504	0.43319	0.4998	0.00355	1
	17_70138391	rs139123272	17	70138391	A	I	667	1171	666	0	2504	0.46755	0.4998	0.00338	1
	17_3738990	rs9907377	17	3738990	T	C	753	999	752	0	2504	0.39884	0.4998	0.00367	1
	17_13152158	rs12949185	17	13152158	T	C	668	1169	667	0	2504	0.46675	0.4998	0.00338	1
	17_6264852	rs1514028	17	6264852	T	G	663	1179	662	0	2504	0.47074	0.4998	0.00336	1
	17_32725175	rs212472	17	32725175	C	T	783	937	784	0	2504	0.37408	0.4998	0.00374	1
	17_3116464	rs72826735	17	3116464	T	C	709	1085	710	0	2504	0.43319	0.4998	0.00355	1
	17_15695569	rs562400	17	15695569	T	C	644	1215	645	0	2504	0.48512	0.4998	0.00328	1
	17_1093292	rs12949506	17	1093292	G	A	735	1033	736	0	2504	0.41242	0.4998	0.00363	1
	17_6249046	rs12936660	17	6249046	G	A	663	1177	664	0	2504	0.46994	0.4998	0.00337	1
	17_5832568	rs12944379	17	5832568	C	T	722	1059	723	0	2504	0.42281	0.4998	0.00359	1
	17_812491	rs9328723	17	812491	T	C	674	1157	673	0	2504	0.46195	0.4998	0.00341	1
	17_77421422	rs10445223	17	77421422	T	C	600	1303	601	0	2504	0.52027	0.4998	0.00305	1
	17_812404	rs9328722	17	812404	G	A	671	1163	670	0	2504	0.46435	0.4998	0.0034	1
	17_18291432	rs140944304	17	18291432	I	T	737	1029	738	0	2504	0.41082	0.4998	0.00363	1
	17_4466554	rs9903122	17	4466554	C	T	689	1127	688	0	2504	0.44997	0.4998	0.00347	1
	17_66277481	rs6501345	17	66277481	A	G	691	1123	690	0	2504	0.44837	0.4998	0.00348	1
	17_49489034	rs7210134	17	49489034	G	A	598	1309	597	0	2504	0.52267	0.4998	0.00304	1
	17_78576248	rs4890053	17	78576248	G	A	789	927	788	0	2504	0.37008	0.4998	0.00374	1
	17_72031792	rs3921965	17	72031792	C	T	694	1115	695	0	2504	0.44518	0.4998	0.00349	1
	17_41426157	rs9646413	17	41426157	A	G	710	1085	709	0	2504	0.43319	0.4998	0.00355	1
	17_21251740	rs1714873	17	21251740	C	G	47	2409	48	0	2504	0.96205	0.4998	4e-05	1
	17_5912544	rs12452811	17	5912544	A	G	645	1213	646	0	2504	0.48432	0.4998	0.00328	1
	17_67777413	rs17690625	17	67777413	T	G	667	1169	668	0	2504	0.46675	0.4998	0.00338	1
	17_55968337	rs4793921	17	55968337	C	G	766	973	765	0	2504	0.38846	0.4998	0.0037	1
	17_31316971	rs56052519	17	31316971	C	I	651	1203	650	0	2504	0.48033	0.4998	0.00331	1
	17_64565578	rs8068928	17	64565578	C	G	674	1155	675	0	2504	0.46115	0.4998	0.00341	1
	17_49532237	rs1015759	17	49532237	A	G	681	1143	680	0	2504	0.45636	0.4998	0.00344	1
	17_3750503	rs218703	17	3750503	T	C	718	1069	717	0	2504	0.4268	0.4998	0.00357	1
	17_26180739	rs9903944	17	26180739	A	G	700	1103	701	0	2504	0.44038	0.4998	0.00352	1
	17_68520389	rs4793397	17	68520389	C	T	675	1155	674	0	2504	0.46115	0.4998	0.00341	1
	17_77699607	rs9908122	17	77699607	G	C	670	1163	671	0	2504	0.46435	0.4998	0.0034	1
	17_32304516	rs317330	17	32304516	G	T	642	1219	643	0	2504	0.48672	0.4998	0.00327	1
	17_10485094	rs12947933	17	10485094	A	G	705	1093	706	0	2504	0.43639	0.4998	0.00353	1
	17_42321203	rs56024261	17	42321203	C	I	714	1075	715	0	2504	0.4292	0.4998	0.00356	1
	17_77699041	rs8072313	17	77699041	G	A	670	1163	671	0	2504	0.46435	0.4998	0.0034	1
	17_65606814	rs2934568	17	65606814	A	G	659	1187	658	0	2504	0.47394	0.4998	0.00334	1
	17_45526638	rs55667148	17	45526638	C	I	673	1157	674	0	2504	0.46195	0.4998	0.00341	1
	17_10897879	rs2215065	17	10897879	A	G	726	1051	727	0	2504	0.41961	0.4998	0.0036	1
	17_49872340	rs10432036	17	49872340	G	A	794	917	793	0	2504	0.36609	0.4998	0.00375	1
	17_6830686	rs311742	17	6830686	G	C	649	1207	648	0	2504	0.48193	0.4998	0.0033	1
	17_76655265	rs11653929	17	76655265	A	G	662	1181	661	0	2504	0.47154	0.4998	0.00336	1
	17_15181127	rs9906323	17	15181127	C	T	686	1131	687	0	2504	0.45157	0.4998	0.00346	1
	17_77704251	rs28502318	17	77704251	G	C	654	1197	653	0	2504	0.47793	0.4998	0.00332	1
	17_15120356	rs1006978	17	15120356	T	C	674	1157	673	0	2504	0.46195	0.4998	0.00341	1
	17_15178839	rs8081499	17	15178839	A	G	686	1131	687	0	2504	0.45157	0.4998	0.00346	1
	17_57510654	rs9901943	17	57510654	A	T	670	1163	671	0	2504	0.46435	0.4998	0.0034	1
	17_10228108	rs12945894	17	10228108	A	G	667	1169	668	0	2504	0.46675	0.4998	0.00338	1
	17_30896756	rs225214	17	30896756	T	C	645	1215	644	0	2504	0.48512	0.4998	0.00328	1
	17_21318952	rs8076599	17	21318952	A	G	1	2503	0	0	2504	0.9996	0.4998	0	1
	17_4492128	rs6502801	17	4492128	C	T	679	1145	680	0	2504	0.45716	0.4998	0.00343	1
	17_10744195	rs373366428	17	10744195	G	I	687	1129	688	0	2504	0.45077	0.4998	0.00347	1
	17_4951478	rs9901324	17	4951478	G	T	782	941	781	0	2504	0.37567	0.4998	0.00373	1
	17_60767151	rs740698	17	60767151	C	T	691	1123	690	0	2504	0.44837	0.4998	0.00348	1
	17_77948063	rs1290397	17	77948063	G	A	620	1265	619	0	2504	0.50509	0.4998	0.00315	1
	17_21319993	rs5021701	17	21319993	T	C	6	2493	5	0	2504	0.99561	0.4998	0	1
	17_79150726	rs34506557	17	79150726	C	I	531	1443	530	0	2504	0.57619	0.4998	0.00264	1
	17_926121	rs2586252	17	926121	G	A	718	1067	719	0	2504	0.426	0.4998	0.00358	1
	17_56517034	rs6503863	17	56517034	G	A	686	1133	685	0	2504	0.45237	0.4998	0.00346	1
	17_49364339	rs11397806	17	49364339	T	I	670	1166	668	0	2504	0.46555	0.4996	0.00339	1
	17_21319989	rs5021700	17	21319989	C	T	6	2490	8	0	2504	0.99441	0.4996	0	1
	17_32176190	rs317395	17	32176190	C	T	712	1078	714	0	2504	0.4304	0.4996	0.00356	1
	17_34325770	rs864104	17	34325770	C	T	798	906	800	0	2504	0.36169	0.4996	0.00376	1
	17_9978124	rs11347230	17	9978124	I	A	687	1132	685	0	2504	0.45197	0.4996	0.00346	1
	17_13149924	rs11652292	17	13149924	C	T	669	1168	667	0	2504	0.46635	0.4996	0.00339	1
	17_31539165	rs1391080	17	31539165	T	C	693	1120	691	0	2504	0.44717	0.4996	0.00348	1
	17_69180818	none_1016738	17	69180818	I	T	668	1166	670	0	2504	0.46555	0.4996	0.00339	1
	17_15422795	rs3031137	17	15422795	I	T	699	1104	701	0	2504	0.44078	0.4996	0.00351	1
	17_13153243	rs11078136	17	13153243	G	A	669	1168	667	0	2504	0.46635	0.4996	0.00339	1
	17_78072475	rs60804615	17	78072475	T	C	673	1156	675	0	2504	0.46155	0.4996	0.00341	1
	17_15172418	rs5819517	17	15172418	I	C	681	1140	683	0	2504	0.45516	0.4996	0.00344	1
	17_74806647	rs375850099	17	74806647	A	I	715	1072	717	0	2504	0.428	0.4996	0.00357	1
	17_30675886	none_447802	17	30675886	C	I	756	990	758	0	2504	0.39525	0.4996	0.00368	1
	17_57504508	rs8065573	17	57504508	A	G	650	1206	648	0	2504	0.48153	0.4996	0.0033	1
	17_72109874	rs1809240	17	72109874	A	G	648	1210	646	0	2504	0.48312	0.4996	0.00329	1
	17_18656659	rs4924915	17	18656659	A	G	678	1146	680	0	2504	0.45756	0.4996	0.00343	1
	17_46785296	rs3107301	17	46785296	A	T	647	1208	649	0	2504	0.48232	0.4996	0.00329	1
	17_74670580	rs12451724	17	74670580	C	T	785	932	787	0	2504	0.37208	0.4996	0.00374	1
	17_30640937	rs8071807	17	30640937	A	G	752	1002	750	0	2504	0.40004	0.4996	0.00367	1
	17_80804086	rs28455858	17	80804086	A	G	471	1560	473	0	2504	0.62293	0.4996	0.00226	1
	17_32847892	rs11657782	17	32847892	C	G	641	1220	643	0	2504	0.48712	0.4996	0.00327	1
	17_36592802	rs6503620	17	36592802	A	G	758	986	760	0	2504	0.39365	0.4996	0.00369	1
	17_64918120	rs4791010	17	64918120	A	C	647	1212	645	0	2504	0.48392	0.4996	0.00329	1
	17_49517732	rs1014130	17	49517732	T	C	682	1142	680	0	2504	0.45596	0.4996	0.00344	1
	17_8202716	rs150996763	17	8202716	I	C	692	1122	690	0	2504	0.44797	0.4996	0.00348	1
	17_65043944	rs4790992	17	65043944	A	T	668	1170	666	0	2504	0.46715	0.4996	0.00338	1
	17_46754508	rs78787492	17	46754508	C	T	585	1332	587	0	2504	0.53186	0.4996	0.00297	1
	17_10377866	rs7225992	17	10377866	T	C	738	1026	740	0	2504	0.40963	0.4996	0.00364	1
	17_1353694	rs11652967	17	1353694	A	G	657	1192	655	0	2504	0.47593	0.4996	0.00333	1
	17_9433682	rs8075234	17	9433682	T	C	685	1132	687	0	2504	0.45197	0.4996	0.00346	1
	17_77698649	rs35759773	17	77698649	A	T	672	1162	670	0	2504	0.46395	0.4996	0.0034	1
	17_41430179	rs9897425	17	41430179	C	G	711	1084	709	0	2504	0.43279	0.4996	0.00355	1
	17_17130043	rs1708619	17	17130043	C	T	653	1196	655	0	2504	0.47753	0.4996	0.00332	1
	17_15189853	rs1812857	17	15189853	G	T	684	1134	686	0	2504	0.45277	0.4996	0.00346	1
	17_77300149	rs4790002	17	77300149	T	A	741	1020	743	0	2504	0.40723	0.4996	0.00365	1
	17_629273	rs2254247	17	629273	G	T	556	1390	558	0	2504	0.55502	0.4996	0.0028	1
	17_14519970	rs7215814	17	14519970	A	G	713	1076	715	0	2504	0.4296	0.4996	0.00356	1
	17_43360057	rs4792842	17	43360057	G	A	643	1216	645	0	2504	0.48552	0.4996	0.00328	1
	17_41425739	rs12940133	17	41425739	C	T	711	1084	709	0	2504	0.43279	0.4996	0.00355	1
	17_18555462	rs80080165	17	18555462	I	T	703	1100	701	0	2504	0.43919	0.4996	0.00352	1
	17_78904680	rs9899051	17	78904680	A	G	665	1172	667	0	2504	0.46794	0.4996	0.00338	1
	17_41408858	rs35993618	17	41408858	A	G	711	1084	709	0	2504	0.43279	0.4996	0.00355	1
	17_39622068	rs2071561	17	39622068	G	T	697	1112	695	0	2504	0.44398	0.4996	0.0035	1
	17_8732780	rs3890897	17	8732780	T	C	646	1210	648	0	2504	0.48312	0.4996	0.00329	1
	17_15742891	rs12603070	17	15742891	A	G	733	1040	731	0	2504	0.41522	0.4996	0.00362	1
	17_61232478	rs7210972	17	61232478	A	G	755	996	753	0	2504	0.39764	0.4996	0.00368	1
	17_73176835	rs56739230	17	73176835	T	G	681	1140	683	0	2504	0.45516	0.4996	0.00344	1
	17_812533	rs9893860	17	812533	G	T	675	1156	673	0	2504	0.46155	0.4996	0.00341	1
	17_67444566	rs9892444	17	67444566	G	A	672	1162	670	0	2504	0.46395	0.4996	0.0034	1
	17_11492894	rs1548719	17	11492894	G	A	688	1130	686	0	2504	0.45117	0.4996	0.00346	1
	17_64431594	rs7405806	17	64431594	C	A	722	1062	720	0	2504	0.42401	0.4996	0.00359	1
	17_60037150	rs7218545	17	60037150	T	C	724	1054	726	0	2504	0.42081	0.4996	0.0036	1
	17_68359507	rs3848451	17	68359507	C	A	737	1028	739	0	2504	0.41043	0.4996	0.00364	1
	17_78717703	rs62069364	17	78717703	G	T	278	1950	276	0	2504	0.77871	0.4996	0.00098	1
	17_52481188	rs2332093	17	52481188	G	T	678	1146	680	0	2504	0.45756	0.4996	0.00343	1
	17_54612056	rs1561901	17	54612056	A	G	713	1076	715	0	2504	0.4296	0.4996	0.00356	1
	17_15516422	rs140372156	17	15516422	I	G	735	1031	738	0	2504	0.41162	0.4994	0.00363	1
	17_15520331	rs7217305	17	15520331	G	C	722	1057	725	0	2504	0.42201	0.4994	0.00359	1
	17_29203720	rs202065630	17	29203720	I	C	715	1077	712	0	2504	0.43	0.4994	0.00356	1
	17_5677786	rs57439944	17	5677786	C	T	660	1187	657	0	2504	0.47394	0.4994	0.00334	1
	17_46784759	rs3107300	17	46784759	A	G	647	1207	650	0	2504	0.48193	0.4994	0.0033	1
	17_81071436	rs35798026	17	81071436	G	A	663	1181	660	0	2504	0.47154	0.4994	0.00336	1
	17_270933	rs6565724	17	270933	T	C	675	1151	678	0	2504	0.45956	0.4994	0.00342	1
	17_77704314	rs8076533	17	77704314	C	T	655	1197	652	0	2504	0.47793	0.4994	0.00332	1
	17_65736725	rs11439892	17	65736725	C	I	406	1689	409	0	2504	0.67446	0.4994	0.00182	1
	17_61602966	rs7212529	17	61602966	A	T	684	1139	681	0	2504	0.45476	0.4994	0.00345	1
	17_38646147	rs1901187	17	38646147	T	C	655	1197	652	0	2504	0.47793	0.4994	0.00332	1
	17_68217860	rs236531	17	68217860	T	C	669	1169	666	0	2504	0.46675	0.4994	0.00338	1
	17_6956302	rs7406627	17	6956302	G	A	718	1065	721	0	2504	0.4252	0.4994	0.00358	1
	17_21246955	rs8078779	17	21246955	A	G	257	1993	254	0	2504	0.79589	0.4994	0.00085	1
	17_5677894	rs113327146	17	5677894	C	T	659	1189	656	0	2504	0.47474	0.4994	0.00334	1
	17_77698619	rs4313839	17	77698619	T	C	672	1163	669	0	2504	0.46435	0.4994	0.0034	1
	17_68103347	rs4968796	17	68103347	C	T	728	1051	725	0	2504	0.41961	0.4994	0.0036	1
	17_48165064	rs12951197	17	48165064	T	C	702	1097	705	0	2504	0.43799	0.4994	0.00353	1
	17_55624427	rs7211027	17	55624427	A	G	680	1141	683	0	2504	0.45556	0.4994	0.00344	1
	17_6982444	rs444207	17	6982444	A	G	819	863	822	0	2504	0.34452	0.4994	0.00377	1
	17_72785682	rs5822056	17	72785682	I	C	603	1301	600	0	2504	0.51947	0.4994	0.00306	1
	17_14146243	rs62052134	17	14146243	C	A	647	1207	650	0	2504	0.48193	0.4994	0.0033	1
	17_77703751	rs11653614	17	77703751	G	A	649	1203	652	0	2504	0.48033	0.4994	0.00331	1
	17_77244429	rs9908221	17	77244429	C	T	642	1217	645	0	2504	0.48592	0.4994	0.00327	1
	17_59421778	rs4968431	17	59421778	T	G	705	1091	708	0	2504	0.43559	0.4994	0.00354	1
	17_15175228	rs11656487	17	15175228	C	G	685	1131	688	0	2504	0.45157	0.4994	0.00346	1
	17_28783864	rs11353479	17	28783864	I	C	216	2075	213	0	2504	0.82864	0.4994	0.00062	1
	17_15616484	rs9910002	17	15616484	T	C	652	1203	649	0	2504	0.48033	0.4994	0.00331	1
	17_48000475	rs46192	17	48000475	A	G	703	1101	700	0	2504	0.43958	0.4994	0.00352	1
	17_49718532	rs199558433	17	49718532	C	T	484	1539	481	0	2504	0.61454	0.4994	0.00233	1
	17_18559372	rs11650622	17	18559372	T	G	701	1099	704	0	2504	0.43879	0.4994	0.00352	1
	17_32209115	rs4795836	17	32209115	T	C	640	1221	643	0	2504	0.48752	0.4994	0.00326	1
	17_76595131	rs11651207	17	76595131	G	A	675	1157	672	0	2504	0.46195	0.4994	0.00341	1
	17_49527213	rs116983744	17	49527213	A	T	679	1143	682	0	2504	0.45636	0.4994	0.00344	1
	17_49526814	rs8182302	17	49526814	G	T	679	1143	682	0	2504	0.45636	0.4994	0.00344	1
	17_49526575	rs8182333	17	49526575	G	A	679	1143	682	0	2504	0.45636	0.4994	0.00344	1
	17_60260382	rs6504086	17	60260382	T	C	712	1077	715	0	2504	0.43	0.4994	0.00356	1
	17_35197613	rs8066068	17	35197613	A	G	645	1217	642	0	2504	0.48592	0.4994	0.00327	1
	17_49523646	rs4793700	17	49523646	G	A	679	1143	682	0	2504	0.45636	0.4994	0.00344	1
	17_4987141	rs10644707	17	4987141	A	I	745	1011	748	0	2504	0.40363	0.4994	0.00366	1
	17_49504793	rs10652514	17	49504793	A	I	638	1225	641	0	2504	0.48912	0.4994	0.00325	1
	17_34327429	rs860556	17	34327429	G	T	806	889	809	0	2504	0.3549	0.4994	0.00376	1
	17_42434630	rs850738	17	42434630	A	G	700	1101	703	0	2504	0.43958	0.4994	0.00352	1
	17_29466722	rs12603885	17	29466722	G	A	732	1043	729	0	2504	0.41642	0.4994	0.00361	1
	17_77698701	rs4497729	17	77698701	G	A	672	1163	669	0	2504	0.46435	0.4994	0.0034	1
	17_4557145	rs35586184	17	4557145	C	I	667	1173	664	0	2504	0.46834	0.4994	0.00337	1
	17_29470072	rs2905793	17	29470072	C	T	725	1057	722	0	2504	0.42201	0.4994	0.00359	1
	17_493250	rs574893	17	493250	A	T	684	1133	687	0	2504	0.45237	0.4994	0.00346	1
	17_20839360	rs7222400	17	20839360	G	A	641	1225	638	0	2504	0.48912	0.4994	0.00325	1
	17_6254601	rs61636973	17	6254601	A	G	660	1187	657	0	2504	0.47394	0.4994	0.00334	1
	17_34314007	rs854683	17	34314007	G	C	805	891	808	0	2504	0.3557	0.4994	0.00376	1
	17_42053395	rs116388680	17	42053395	T	C	710	1087	707	0	2504	0.43399	0.4994	0.00354	1
	17_43361491	rs2074292	17	43361491	G	A	645	1217	642	0	2504	0.48592	0.4994	0.00327	1
	17_4484444	rs1023919	17	4484444	A	G	725	1051	728	0	2504	0.41961	0.4994	0.0036	1
	17_67340805	rs1154017	17	67340805	C	T	689	1123	692	0	2504	0.44837	0.4994	0.00348	1
	17_39961558	rs5820435	17	39961558	A	C	259	1983	262	0	2504	0.79189	0.4994	0.00088	1
	17_73827205	rs1135688	17	73827205	T	C	793	921	790	0	2504	0.36769	0.4994	0.00375	1
	17_17374643	rs1242493	17	17374643	G	A	699	1103	702	0	2504	0.44038	0.4994	0.00352	1
	17_37958474	rs56029512	17	37958474	I	C	594	1319	591	0	2504	0.52666	0.4994	0.00301	1
	17_46079756	rs2002448	17	46079756	G	A	652	1203	649	0	2504	0.48033	0.4994	0.00331	1
	17_36399643	rs2456877	17	36399643	A	T	192	2117	195	0	2504	0.84542	0.4994	0.00052	1
	17_12638216	none_210833	17	12638216	A	I	668	1165	671	0	2504	0.46515	0.4994	0.00339	1
	17_75063579	rs62080017	17	75063579	C	T	737	1033	734	0	2504	0.41242	0.4994	0.00363	1
	17_8843200	rs3859237	17	8843200	A	G	723	1055	726	0	2504	0.42121	0.4994	0.0036	1
	17_57303589	rs8065058	17	57303589	T	C	717	1073	714	0	2504	0.4284	0.4994	0.00357	1
	17_21436581	rs7406009	17	21436581	G	A	781	945	778	0	2504	0.37727	0.4994	0.00373	1
	17_39942494	rs35500915	17	39942494	G	A	664	1179	661	0	2504	0.47074	0.4994	0.00336	1
	17_55763271	rs9898481	17	55763271	G	A	680	1147	677	0	2504	0.45796	0.4994	0.00343	1
	17_74014628	rs2071193	17	74014628	G	A	695	1110	699	0	2504	0.44318	0.4992	0.0035	1
	17_51679562	rs1117630	17	51679562	T	C	784	940	780	0	2504	0.37527	0.4992	0.00373	1
	17_51724087	rs1508953	17	51724087	T	G	708	1084	712	0	2504	0.43279	0.4992	0.00355	1
	17_16011493	rs35417050	17	16011493	I	C	498	1504	502	0	2504	0.60056	0.4992	0.00244	1
	17_21235351	rs1657705	17	21235351	G	A	30	2448	26	0	2504	0.97763	0.4992	1e-05	1
	17_11694706	rs2010253	17	11694706	C	T	652	1204	648	0	2504	0.48073	0.4992	0.0033	1
	17_43939136	rs242932	17	43939136	T	A	684	1132	688	0	2504	0.45197	0.4992	0.00346	1
	17_29710290	rs11464408	17	29710290	C	I	579	1350	575	0	2504	0.53905	0.4992	0.00292	1
	17_46547464	rs11657639	17	46547464	A	G	652	1204	648	0	2504	0.48073	0.4992	0.0033	1
	17_64677193	rs2052193	17	64677193	T	A	634	1240	630	0	2504	0.49511	0.4992	0.00322	1
	17_21303580	rs377613038	17	21303580	T	C	26	2456	22	0	2504	0.98083	0.4992	1e-05	1
	17_18772036	rs57021707	17	18772036	A	I	670	1160	674	0	2504	0.46315	0.4992	0.0034	1
	17_80454497	rs12452668	17	80454497	C	T	768	964	772	0	2504	0.38486	0.4992	0.00371	1
	17_76905251	rs4789859	17	76905251	A	G	686	1128	690	0	2504	0.45037	0.4992	0.00347	1
	17_35196318	rs9900243	17	35196318	C	T	633	1234	637	0	2504	0.49271	0.4992	0.00323	1
	17_80454577	rs12449563	17	80454577	T	C	768	964	772	0	2504	0.38486	0.4992	0.00371	1
	17_32722883	rs212466	17	32722883	C	T	785	938	781	0	2504	0.37448	0.4992	0.00373	1
	17_41412250	rs4793227	17	41412250	A	C	713	1082	709	0	2504	0.432	0.4992	0.00355	1
	17_47999822	rs271644	17	47999822	T	C	701	1098	705	0	2504	0.43839	0.4992	0.00352	1
	17_79100007	rs12051677	17	79100007	A	G	695	1118	691	0	2504	0.44638	0.4992	0.00349	1
	17_81065921	rs78973265	17	81065921	G	T	134	2240	130	0	2504	0.89455	0.4992	0.00026	1
	17_10229829	rs12939466	17	10229829	C	T	668	1164	672	0	2504	0.46475	0.4992	0.00339	1
	17_27801870	rs146185988	17	27801870	T	I	403	1702	399	0	2504	0.67965	0.4992	0.00178	1
	17_2442308	rs56209008	17	2442308	G	A	694	1120	690	0	2504	0.44717	0.4992	0.00348	1
	17_73440797	rs4789203	17	73440797	G	T	770	968	766	0	2504	0.38646	0.4992	0.00371	1
	17_10229150	rs7342842	17	10229150	T	C	666	1168	670	0	2504	0.46635	0.4992	0.00339	1
	17_11396703	rs2908976	17	11396703	T	C	637	1234	633	0	2504	0.49271	0.4992	0.00323	1
	17_81010560	rs76607245	17	81010560	G	A	505	1490	509	0	2504	0.59497	0.4992	0.00249	1
	17_812534	rs9915645	17	812534	C	T	675	1158	671	0	2504	0.46235	0.4992	0.00341	1
	17_57617692	rs7212940	17	57617692	G	C	734	1032	738	0	2504	0.41202	0.4992	0.00363	1
	17_27801871	rs2681184	17	27801871	T	A	403	1702	399	0	2504	0.67965	0.4992	0.00178	1
	17_21972916	rs34665664	17	21972916	I	A	646	1208	650	0	2504	0.48232	0.4992	0.00329	1
	17_81065920	rs74500417	17	81065920	A	C	134	2240	130	0	2504	0.89455	0.4992	0.00026	1
	17_77698814	rs4383181	17	77698814	C	T	672	1164	668	0	2504	0.46475	0.4992	0.00339	1
	17_77698114	rs4496195	17	77698114	G	C	668	1164	672	0	2504	0.46475	0.4992	0.00339	1
	17_30960537	rs321183	17	30960537	G	A	649	1202	653	0	2504	0.47993	0.4992	0.00331	1
	17_49536151	rs1016143	17	49536151	G	T	681	1146	677	0	2504	0.45756	0.4992	0.00343	1
	17_8250761	rs58725526	17	8250761	I	C	691	1126	687	0	2504	0.44957	0.4992	0.00347	1
	17_51309168	rs34025948	17	51309168	I	I	656	1188	660	0	2504	0.47434	0.4992	0.00334	1
	17_7116853	rs446994	17	7116853	C	A	651	1206	647	0	2504	0.48153	0.4992	0.0033	1
	17_44652348	none_656552	17	44652348	C	G	920	668	916	0	2504	0.26663	0.4992	0.00366	1
	17_60342677	none_884728	17	60342677	C	T	358	1792	354	0	2504	0.7156	0.4992	0.00148	1
	17_14960535	rs9915596	17	14960535	A	G	691	1118	695	0	2504	0.44638	0.4992	0.00349	1
	17_60342674	none_884727	17	60342674	T	C	358	1792	354	0	2504	0.7156	0.4992	0.00148	1
	17_8016262	rs4414548	17	8016262	A	G	689	1122	693	0	2504	0.44797	0.4992	0.00348	1
	17_3449463	rs684489	17	3449463	T	C	721	1066	717	0	2504	0.4256	0.4992	0.00358	1
	17_73111409	rs1973185	17	73111409	T	A	732	1036	736	0	2504	0.41362	0.4992	0.00362	1
	17_76907353	rs6501266	17	76907353	T	C	687	1134	683	0	2504	0.45277	0.4992	0.00346	1
	17_9997047	rs6503286	17	9997047	C	T	719	1070	715	0	2504	0.4272	0.4992	0.00357	1
	17_77698458	rs8071194	17	77698458	A	C	668	1164	672	0	2504	0.46475	0.4992	0.00339	1
	17_6141373	none_108312	17	6141373	C	I	702	1104	698	0	2504	0.44078	0.4992	0.00351	1
	17_8645367	rs1004445	17	8645367	G	A	648	1212	644	0	2504	0.48392	0.4992	0.00329	1
	17_40547327	rs2128786	17	40547327	C	T	780	940	784	0	2504	0.37527	0.4992	0.00373	1
	17_15689939	rs533073	17	15689939	A	G	648	1212	644	0	2504	0.48392	0.4992	0.00329	1
	17_77698638	rs35606898	17	77698638	C	I	672	1164	668	0	2504	0.46475	0.4992	0.00339	1
	17_67343168	rs1310682	17	67343168	A	G	688	1124	692	0	2504	0.44877	0.4992	0.00348	1
	17_65606888	rs2934569	17	65606888	T	C	660	1188	656	0	2504	0.47434	0.4992	0.00334	1
	17_77318709	rs8064971	17	77318709	A	G	670	1160	674	0	2504	0.46315	0.4992	0.0034	1
	17_68416552	rs11077494	17	68416552	G	T	646	1216	642	0	2504	0.48552	0.4992	0.00328	1
	17_72549778	rs10717295	17	72549778	I	C	701	1097	706	0	2504	0.43799	0.499	0.00353	1
	17_76907461	rs6501267	17	76907461	A	G	688	1133	683	0	2504	0.45237	0.499	0.00346	1
	17_48505989	rs8077902	17	48505989	T	C	693	1113	698	0	2504	0.44438	0.499	0.0035	1
	17_80721	rs12945036	17	80721	C	G	628	1243	633	0	2504	0.49631	0.499	0.00321	1
	17_72772698	rs4789096	17	72772698	G	C	668	1173	663	0	2504	0.46834	0.499	0.00337	1
	17_32727211	rs212478	17	32727211	A	C	776	947	781	0	2504	0.37807	0.499	0.00373	1
	17_47612640	rs377210086	17	47612640	I	G	630	1249	625	0	2504	0.4987	0.499	0.00319	1
	17_7259073	rs6503016	17	7259073	C	T	666	1167	671	0	2504	0.46595	0.499	0.00339	1
	17_21313028	rs143850624	17	21313028	I	C	14	2471	19	0	2504	0.98682	0.499	0	1
	17_17129924	rs1708620	17	17129924	C	T	657	1195	652	0	2504	0.47713	0.499	0.00333	1
	17_71730069	rs323414	17	71730069	G	A	677	1155	672	0	2504	0.46115	0.499	0.00341	1
	17_15618998	rs9283365	17	15618998	T	C	654	1201	649	0	2504	0.47953	0.499	0.00331	1
	17_80774869	rs2263123	17	80774869	T	G	646	1207	651	0	2504	0.48193	0.499	0.0033	1
	17_79003163	rs113473934	17	79003163	C	G	718	1073	713	0	2504	0.4284	0.499	0.00357	1
	17_15742180	rs4349188	17	15742180	C	T	729	1041	734	0	2504	0.41562	0.499	0.00362	1
	17_64562596	rs372079645	17	64562596	I	T	677	1155	672	0	2504	0.46115	0.499	0.00341	1
	17_7691628	rs8070826	17	7691628	T	C	699	1111	694	0	2504	0.44358	0.499	0.0035	1
	17_15612561	rs28432247	17	15612561	C	T	674	1161	669	0	2504	0.46355	0.499	0.0034	1
	17_10711059	rs4792037	17	10711059	C	G	738	1033	733	0	2504	0.41242	0.499	0.00363	1
	17_9179849	rs9900985	17	9179849	C	T	689	1131	684	0	2504	0.45157	0.499	0.00346	1
	17_11447855	rs2969189	17	11447855	A	T	660	1189	655	0	2504	0.47474	0.499	0.00334	1
	17_20684717	rs201687721	17	20684717	A	G	965	579	960	0	2504	0.23108	0.499	0.00348	1
	17_78244895	rs67535549	17	78244895	I	C	532	1445	527	0	2504	0.57699	0.499	0.00263	1
	17_9199644	none_157173	17	9199644	C	I	627	1245	632	0	2504	0.4971	0.499	0.0032	1
	17_8845408	rs739435	17	8845408	C	T	722	1055	727	0	2504	0.42121	0.499	0.0036	1
	17_7116154	rs35224044	17	7116154	C	T	652	1205	647	0	2504	0.48113	0.499	0.0033	1
	17_483887	rs2586117	17	483887	G	A	684	1131	689	0	2504	0.45157	0.499	0.00346	1
	17_11447392	rs2908959	17	11447392	T	C	660	1189	655	0	2504	0.47474	0.499	0.00334	1
	17_53121907	rs59623427	17	53121907	C	T	656	1187	661	0	2504	0.47394	0.499	0.00334	1
	17_63297121	rs740856	17	63297121	C	T	784	941	779	0	2504	0.37567	0.499	0.00373	1
	17_51669531	rs1508960	17	51669531	A	G	784	941	779	0	2504	0.37567	0.499	0.00373	1
	17_71981417	rs7209394	17	71981417	G	A	674	1151	679	0	2504	0.45956	0.499	0.00342	1
	17_27500797	rs11080086	17	27500797	A	T	623	1263	618	0	2504	0.50429	0.499	0.00316	1
	17_63246004	rs58931966	17	63246004	T	A	839	831	834	0	2504	0.33174	0.499	0.00378	1
	17_38829554	rs34341120	17	38829554	A	I	645	1219	640	0	2504	0.48672	0.499	0.00327	1
	17_64883293	rs7215831	17	64883293	G	T	676	1157	671	0	2504	0.46195	0.499	0.00341	1
	17_1197922	rs9907941	17	1197922	A	G	673	1153	678	0	2504	0.46036	0.499	0.00342	1
	17_11441570	rs2908965	17	11441570	G	A	659	1191	654	0	2504	0.47553	0.499	0.00333	1
	17_6243870	rs59728787	17	6243870	C	G	661	1177	666	0	2504	0.46994	0.499	0.00337	1
	17_73609112	rs820142	17	73609112	G	A	677	1145	682	0	2504	0.45716	0.499	0.00343	1
	17_9712796	rs56081144	17	9712796	G	A	639	1231	634	0	2504	0.49151	0.499	0.00324	1
	17_7122624	rs2017365	17	7122624	G	A	670	1169	665	0	2504	0.46675	0.499	0.00338	1
	17_54629169	rs8066960	17	54629169	G	C	719	1061	724	0	2504	0.42361	0.499	0.00359	1
	17_475922	rs1701137	17	475922	C	T	694	1111	699	0	2504	0.44358	0.499	0.0035	1
	17_15072464	rs6502435	17	15072464	A	C	645	1209	650	0	2504	0.48272	0.499	0.00329	1
	17_78231058	rs9904210	17	78231058	G	C	638	1223	643	0	2504	0.48832	0.499	0.00326	1
	17_7538785	rs2955617	17	7538785	C	A	718	1063	723	0	2504	0.42441	0.499	0.00358	1
	17_9245774	rs11869918	17	9245774	A	G	671	1157	676	0	2504	0.46195	0.499	0.00341	1
	17_46082957	rs6503964	17	46082957	T	G	623	1253	628	0	2504	0.5003	0.499	0.00318	1
	17_8430183	rs1532348	17	8430183	C	G	653	1193	658	0	2504	0.47633	0.499	0.00333	1
	17_25792056	rs8070511	17	25792056	C	T	670	1169	665	0	2504	0.46675	0.499	0.00338	1
	17_77932308	rs4889808	17	77932308	C	T	638	1233	633	0	2504	0.49231	0.499	0.00323	1
	17_59364178	rs11654734	17	59364178	G	C	833	833	838	0	2504	0.33253	0.499	0.00378	1
	17_63395908	rs2009498	17	63395908	C	G	845	819	840	0	2504	0.32694	0.499	0.00377	1
	17_10900745	rs11654439	17	10900745	T	C	730	1049	725	0	2504	0.41881	0.499	0.00361	1
	17_10448352	rs62060666	17	10448352	A	G	726	1047	731	0	2504	0.41801	0.499	0.00361	1
	17_32566418	rs6505401	17	32566418	T	C	649	1201	654	0	2504	0.47953	0.499	0.00331	1
	17_63395907	rs2009499	17	63395907	C	T	845	819	840	0	2504	0.32694	0.499	0.00377	1
	17_18293171	rs674622	17	18293171	T	G	744	1011	749	0	2504	0.40363	0.499	0.00366	1
	17_28862408	rs216468	17	28862408	T	C	720	1059	725	0	2504	0.42281	0.499	0.00359	1
	17_11424912	rs11274131	17	11424912	I	A	644	1211	649	0	2504	0.48352	0.499	0.00329	1
	17_2872260	rs8076548	17	2872260	A	C	665	1169	670	0	2504	0.46675	0.499	0.00338	1
	17_48574764	rs9904819	17	48574764	C	T	706	1087	711	0	2504	0.43399	0.499	0.00354	1
	17_32847382	rs8075823	17	32847382	G	C	642	1215	647	0	2504	0.48512	0.499	0.00328	1
	17_52476532	rs9909109	17	52476532	G	A	673	1153	678	0	2504	0.46036	0.499	0.00342	1
	17_38905477	rs10491127	17	38905477	T	G	657	1185	662	0	2504	0.47314	0.499	0.00335	1
	17_32512781	rs145897289	17	32512781	A	G	734	1031	739	0	2504	0.41162	0.499	0.00363	1
	17_9056540	rs4791801	17	9056540	G	C	649	1201	654	0	2504	0.47953	0.499	0.00331	1
	17_46446852	rs11369011	17	46446852	C	I	618	1273	613	0	2504	0.50829	0.499	0.00313	1
	17_26054349	rs35699068	17	26054349	T	I	618	1263	623	0	2504	0.50429	0.499	0.00316	1
	17_28862979	rs216469	17	28862979	T	C	726	1057	721	0	2504	0.42201	0.499	0.00359	1
	17_47207248	rs9898074	17	47207248	T	C	665	1179	660	0	2504	0.47074	0.499	0.00336	1
	17_29470002	rs2905794	17	29470002	G	A	726	1058	720	0	2504	0.42241	0.4988	0.00359	1
	17_15695414	rs484104	17	15695414	A	G	641	1216	647	0	2504	0.48552	0.4988	0.00328	1
	17_13816090	rs9902499	17	13816090	T	C	678	1154	672	0	2504	0.46075	0.4988	0.00342	1
	17_28865899	rs409357	17	28865899	A	G	720	1058	726	0	2504	0.42241	0.4988	0.00359	1
	17_74059126	rs7219942	17	74059126	C	T	692	1114	698	0	2504	0.44478	0.4988	0.00349	1
	17_77421296	rs10445222	17	77421296	C	T	622	1266	616	0	2504	0.50549	0.4988	0.00315	1
	17_64328813	rs11405379	17	64328813	A	I	571	1356	577	0	2504	0.54144	0.4988	0.0029	1
	17_55038490	rs2301823	17	55038490	C	A	678	1142	684	0	2504	0.45596	0.4988	0.00344	1
	17_14335004	rs2323279	17	14335004	T	A	633	1232	639	0	2504	0.49191	0.4988	0.00324	1
	17_42111486	rs395582	17	42111486	G	C	686	1138	680	0	2504	0.45436	0.4988	0.00345	1
	17_15520148	rs11307769	17	15520148	I	A	703	1092	709	0	2504	0.43599	0.4988	0.00353	1
	17_39824484	rs7223677	17	39824484	G	A	650	1198	656	0	2504	0.47833	0.4988	0.00332	1
	17_14335357	rs7225088	17	14335357	G	A	633	1232	639	0	2504	0.49191	0.4988	0.00324	1
	17_55460021	rs10445350	17	55460021	C	T	783	944	777	0	2504	0.37687	0.4988	0.00373	1
	17_55460016	rs10445349	17	55460016	A	G	777	944	783	0	2504	0.37687	0.4988	0.00373	1
	17_49451922	rs12940403	17	49451922	G	A	632	1246	626	0	2504	0.4975	0.4988	0.0032	1
	17_26748521	rs62065286	17	26748521	A	G	717	1064	723	0	2504	0.42481	0.4988	0.00358	1
	17_77906124	rs7215238	17	77906124	A	T	615	1268	621	0	2504	0.50629	0.4988	0.00315	1
	17_5717525	rs9889971	17	5717525	G	A	639	1220	645	0	2504	0.48712	0.4988	0.00327	1
	17_14338397	rs2127995	17	14338397	G	T	638	1234	632	0	2504	0.49271	0.4988	0.00323	1
	17_10900071	rs4792079	17	10900071	T	C	729	1052	723	0	2504	0.42001	0.4988	0.0036	1
	17_10899825	rs4792077	17	10899825	T	C	729	1052	723	0	2504	0.42001	0.4988	0.0036	1
	17_67629324	rs4556831	17	67629324	C	T	749	1012	743	0	2504	0.40403	0.4988	0.00366	1
	17_11395781	rs1978344	17	11395781	A	G	630	1238	636	0	2504	0.49431	0.4988	0.00322	1
	17_6850461	rs9630722	17	6850461	G	A	651	1196	657	0	2504	0.47753	0.4988	0.00332	1
	17_53279433	rs7211784	17	53279433	A	G	668	1162	674	0	2504	0.46395	0.4988	0.0034	1
	17_68029740	rs180163	17	68029740	A	G	675	1160	669	0	2504	0.46315	0.4988	0.0034	1
	17_67342704	rs1222599	17	67342704	A	T	687	1124	693	0	2504	0.44877	0.4988	0.00348	1
	17_38647473	rs9303289	17	38647473	A	G	659	1192	653	0	2504	0.47593	0.4988	0.00333	1
	17_80454770	rs12452708	17	80454770	C	T	768	962	774	0	2504	0.38406	0.4988	0.00371	1
	17_29514122	rs2079177	17	29514122	A	G	695	1108	701	0	2504	0.44238	0.4988	0.00351	1
	17_77932216	rs4889806	17	77932216	G	C	631	1236	637	0	2504	0.49351	0.4988	0.00323	1
	17_20077920	rs34266086	17	20077920	I	T	734	1030	740	0	2504	0.41122	0.4988	0.00363	1
	17_68521861	rs7219669	17	68521861	G	T	678	1154	672	0	2504	0.46075	0.4988	0.00342	1
	17_70795226	rs12449641	17	70795226	T	G	685	1140	679	0	2504	0.45516	0.4988	0.00344	1
	17_10168780	rs4791962	17	10168780	A	G	683	1132	689	0	2504	0.45197	0.4988	0.00346	1
	17_2942648	rs11867500	17	2942648	A	G	743	1012	749	0	2504	0.40403	0.4988	0.00366	1
	17_27405044	rs8080453	17	27405044	A	T	752	994	758	0	2504	0.39684	0.4988	0.00368	1
	17_78329235	rs12600923	17	78329235	T	C	644	1210	650	0	2504	0.48312	0.4988	0.00329	1
	17_18356945	rs77034134	17	18356945	G	A	952	594	958	0	2504	0.23707	0.4988	0.00352	1
	17_73230	rs9890183	17	73230	G	A	638	1222	644	0	2504	0.48792	0.4988	0.00326	1
	17_71298172	rs9915980	17	71298172	T	C	653	1192	659	0	2504	0.47593	0.4988	0.00333	1
	17_10229165	rs7342843	17	10229165	T	G	665	1168	671	0	2504	0.46635	0.4988	0.00339	1
	17_59665894	rs7225708	17	59665894	G	C	686	1138	680	0	2504	0.45436	0.4988	0.00345	1
	17_43939225	rs242931	17	43939225	A	G	690	1130	684	0	2504	0.45117	0.4988	0.00346	1
	17_7987069	rs35241692	17	7987069	C	I	642	1226	636	0	2504	0.48951	0.4988	0.00325	1
	17_21248310	rs11312905	17	21248310	I	G	13	2484	7	0	2504	0.99201	0.4988	0	1
	17_854667	rs9896555	17	854667	G	C	669	1160	675	0	2504	0.46315	0.4988	0.0034	1
	17_57637327	rs11352083	17	57637327	I	T	738	1022	744	0	2504	0.40803	0.4988	0.00364	1
	17_13193821	rs55841747	17	13193821	T	G	734	1042	728	0	2504	0.41602	0.4988	0.00362	1
	17_12166127	rs62062870	17	12166127	C	T	660	1190	654	0	2504	0.47513	0.4988	0.00334	1
	17_36209879	rs4795228	17	36209879	A	C	757	984	763	0	2504	0.39285	0.4988	0.00369	1
	17_57352900	rs9893593	17	57352900	C	T	718	1074	712	0	2504	0.4288	0.4988	0.00357	1
	17_15945613	rs3837816	17	15945613	G	I	704	1102	698	0	2504	0.43998	0.4988	0.00352	1
	17_66037251	rs8078543	17	66037251	G	T	732	1034	738	0	2504	0.41282	0.4988	0.00363	1
	17_2868484	rs59234820	17	2868484	C	A	692	1126	686	0	2504	0.44957	0.4988	0.00347	1
	17_21194024	rs79337823	17	21194024	G	C	13	2472	19	0	2504	0.98722	0.4988	0	1
	17_68215590	rs236528	17	68215590	T	C	616	1266	622	0	2504	0.50549	0.4988	0.00315	1
	17_21319008	rs1657741	17	21319008	G	C	6	2498	0	0	2504	0.9976	0.4988	0	1
	17_9202160	rs6503191	17	9202160	C	A	661	1176	667	0	2504	0.46954	0.4988	0.00337	1
	17_51679626	rs1117629	17	51679626	C	G	786	938	780	0	2504	0.37448	0.4988	0.00373	1
	17_57328649	rs6503909	17	57328649	A	G	719	1073	712	0	2504	0.4284	0.4986	0.00357	1
	17_80369875	rs9303028	17	80369875	G	T	782	947	775	0	2504	0.37807	0.4986	0.00373	1
	17_30884028	rs225183	17	30884028	A	G	663	1171	670	0	2504	0.46755	0.4986	0.00338	1
	17_8939385	rs59020675	17	8939385	C	G	689	1119	696	0	2504	0.44677	0.4986	0.00349	1
	17_15468470	rs236814	17	15468470	A	G	715	1081	708	0	2504	0.4316	0.4986	0.00355	1
	17_11093589	rs372249171	17	11093589	I	T	650	1197	657	0	2504	0.47793	0.4986	0.00332	1
	17_8249408	rs34117879	17	8249408	I	A	694	1123	687	0	2504	0.44837	0.4986	0.00348	1
	17_2742687	rs62089721	17	2742687	C	A	617	1263	624	0	2504	0.50429	0.4986	0.00316	1
	17_17642088	rs12938914	17	17642088	G	A	674	1163	667	0	2504	0.46435	0.4986	0.0034	1
	17_25796332	rs4795679	17	25796332	A	G	684	1143	677	0	2504	0.45636	0.4986	0.00344	1
	17_2910121	rs10852853	17	2910121	T	C	660	1177	667	0	2504	0.46994	0.4986	0.00337	1
	17_75562087	rs8072007	17	75562087	T	G	694	1123	687	0	2504	0.44837	0.4986	0.00348	1
	17_76385703	rs34954607	17	76385703	C	I	511	1489	504	0	2504	0.59457	0.4986	0.00249	1
	17_42720049	rs113162865	17	42720049	A	G	741	1029	734	0	2504	0.41082	0.4986	0.00363	1
	17_36816330	rs4794787	17	36816330	A	G	792	927	785	0	2504	0.37008	0.4986	0.00374	1
	17_8840433	rs2106342	17	8840433	A	C	724	1049	731	0	2504	0.41881	0.4986	0.00361	1
	17_39232963	rs9901868	17	39232963	A	G	685	1141	678	0	2504	0.45556	0.4986	0.00344	1
	17_28204786	rs201912837	17	28204786	I	C	711	1089	704	0	2504	0.43479	0.4986	0.00354	1
	17_56272390	rs2240815	17	56272390	A	G	762	973	769	0	2504	0.38846	0.4986	0.0037	1
	17_32981395	rs376941090	17	32981395	I	I	648	1215	641	0	2504	0.48512	0.4986	0.00328	1
	17_33497331	rs7213921	17	33497331	A	G	621	1255	628	0	2504	0.5011	0.4986	0.00318	1
	17_10633358	rs202311	17	10633358	C	T	665	1181	658	0	2504	0.47154	0.4986	0.00336	1
	17_66039618	rs35594666	17	66039618	G	A	732	1033	739	0	2504	0.41242	0.4986	0.00363	1
	17_7543062	rs35200508	17	7543062	I	A	526	1445	533	0	2504	0.57699	0.4986	0.00263	1
	17_15686346	rs11078314	17	15686346	C	G	644	1223	637	0	2504	0.48832	0.4986	0.00326	1
	17_75492785	rs11652286	17	75492785	A	G	796	919	789	0	2504	0.36689	0.4986	0.00375	1
	17_71156422	rs66493567	17	71156422	I	C	673	1151	680	0	2504	0.45956	0.4986	0.00342	1
	17_128389	rs7223270	17	128389	C	T	728	1055	721	0	2504	0.42121	0.4986	0.0036	1
	17_13236075	rs6650596	17	13236075	T	A	665	1167	672	0	2504	0.46595	0.4986	0.00339	1
	17_11503397	rs4141189	17	11503397	A	T	678	1141	685	0	2504	0.45556	0.4986	0.00344	1
	17_47620122	rs138116344	17	47620122	I	G	721	1069	714	0	2504	0.4268	0.4986	0.00357	1
	17_10900545	rs11654346	17	10900545	T	A	730	1051	723	0	2504	0.41961	0.4986	0.0036	1
	17_29492423	rs1124918	17	29492423	C	T	726	1059	719	0	2504	0.42281	0.4986	0.00359	1
	17_74436650	rs12451274	17	74436650	T	A	703	1091	710	0	2504	0.43559	0.4986	0.00354	1
	17_49441127	rs758520	17	49441127	C	A	686	1139	679	0	2504	0.45476	0.4986	0.00345	1
	17_42384261	rs58684366	17	42384261	A	I	743	1011	750	0	2504	0.40363	0.4986	0.00366	1
	17_44609498	rs138582208	17	44609498	C	G	728	1041	735	0	2504	0.41562	0.4986	0.00362	1
	17_34314334	rs854682	17	34314334	T	A	810	891	803	0	2504	0.3557	0.4986	0.00376	1
	17_63767046	rs71293597	17	63767046	I	T	543	1425	536	0	2504	0.569	0.4986	0.0027	1
	17_77640743	rs33949494	17	77640743	I	C	724	1049	731	0	2504	0.41881	0.4986	0.00361	1
	17_69028728	rs148851685	17	69028728	I	G	738	1035	731	0	2504	0.41322	0.4986	0.00363	1
	17_493263	rs573682	17	493263	C	T	690	1131	683	0	2504	0.45157	0.4986	0.00346	1
	17_3580654	rs147214961	17	3580654	I	C	655	1187	662	0	2504	0.47394	0.4986	0.00334	1
	17_13969185	rs6502329	17	13969185	G	A	664	1183	657	0	2504	0.47234	0.4986	0.00335	1
	17_43457886	rs9895436	17	43457886	G	A	649	1199	656	0	2504	0.47873	0.4986	0.00332	1
	17_59470597	rs4968559	17	59470597	C	T	636	1225	643	0	2504	0.48912	0.4986	0.00325	1
	17_80963331	rs9901757	17	80963331	C	T	640	1217	647	0	2504	0.48592	0.4986	0.00327	1
	17_15588462	rs57499452	17	15588462	I	A	607	1297	600	0	2504	0.51787	0.4986	0.00307	1
	17_76901465	rs12600817	17	76901465	G	A	699	1113	692	0	2504	0.44438	0.4986	0.0035	1
	17_42242656	rs67143613	17	42242656	G	A	747	1003	754	0	2504	0.40044	0.4986	0.00367	1
	17_21246475	rs487402	17	21246475	T	C	37	2437	30	0	2504	0.97324	0.4986	2e-05	1
	17_6525861	rs9898480	17	6525861	T	C	688	1135	681	0	2504	0.45317	0.4986	0.00345	1
	17_15300309	rs2323661	17	15300309	A	C	637	1223	644	0	2504	0.48832	0.4986	0.00326	1
	17_32724535	rs392100	17	32724535	G	T	776	945	783	0	2504	0.37727	0.4986	0.00373	1
	17_9197377	rs62067063	17	9197377	T	C	630	1237	637	0	2504	0.49391	0.4986	0.00322	1
	17_64951642	rs12941183	17	64951642	C	T	688	1135	681	0	2504	0.45317	0.4986	0.00345	1
	17_8647931	rs10852904	17	8647931	G	C	685	1141	678	0	2504	0.45556	0.4986	0.00344	1
	17_68684282	rs2041265	17	68684282	A	C	734	1029	741	0	2504	0.41082	0.4986	0.00363	1
	17_55834170	rs8069543	17	55834170	G	C	798	915	791	0	2504	0.36529	0.4986	0.00375	1
	17_72772613	rs750768	17	72772613	T	A	663	1185	656	0	2504	0.47314	0.4986	0.00335	1
	17_27648435	rs797971	17	27648435	C	G	630	1236	638	0	2504	0.49351	0.4984	0.00323	1
	17_4523167	rs11078523	17	4523167	T	C	685	1142	677	0	2504	0.45596	0.4984	0.00344	1
	17_78212206	rs6420489	17	78212206	C	T	638	1220	646	0	2504	0.48712	0.4984	0.00327	1
	17_73166712	rs9913676	17	73166712	A	G	689	1134	681	0	2504	0.45277	0.4984	0.00346	1
	17_37031343	rs226218	17	37031343	A	T	621	1254	629	0	2504	0.5007	0.4984	0.00318	1
	17_22256952	rs6565443	17	22256952	T	C	291	1914	299	0	2504	0.76433	0.4984	0.00109	1
	17_12612360	rs1014575	17	12612360	T	C	694	1108	702	0	2504	0.44238	0.4984	0.00351	1
	17_50596404	rs7215050	17	50596404	T	C	673	1166	665	0	2504	0.46555	0.4984	0.00339	1
	17_4753814	rs66867699	17	4753814	G	I	716	1080	708	0	2504	0.4312	0.4984	0.00356	1
	17_77698582	rs4313838	17	77698582	T	C	678	1156	670	0	2504	0.46155	0.4984	0.00341	1
	17_12175009	rs210218	17	12175009	C	T	667	1162	675	0	2504	0.46395	0.4984	0.0034	1
	17_80453933	rs12950178	17	80453933	C	T	767	962	775	0	2504	0.38406	0.4984	0.00371	1
	17_78073562	rs2304854	17	78073562	A	G	671	1154	679	0	2504	0.46075	0.4984	0.00341	1
	17_29547254	rs984125	17	29547254	A	G	718	1060	726	0	2504	0.42321	0.4984	0.00359	1
	17_36581416	rs7226169	17	36581416	G	A	699	1098	707	0	2504	0.43839	0.4984	0.00352	1
	17_4959186	none_89619	17	4959186	C	I	356	1800	348	0	2504	0.71879	0.4984	0.00145	1
	17_76793728	rs3744801	17	76793728	G	A	635	1226	643	0	2504	0.48951	0.4984	0.00325	1
	17_74095198	rs2666009	17	74095198	C	T	654	1204	646	0	2504	0.48073	0.4984	0.0033	1
	17_7355140	rs12943744	17	7355140	C	A	712	1072	720	0	2504	0.428	0.4984	0.00357	1
	17_65818944	rs9902223	17	65818944	G	C	740	1032	732	0	2504	0.41202	0.4984	0.00363	1
	17_80697523	rs112043381	17	80697523	C	T	653	1190	661	0	2504	0.47513	0.4984	0.00334	1
	17_45199107	rs35570204	17	45199107	I	C	594	1324	586	0	2504	0.52866	0.4984	0.00299	1
	17_35143718	none_514119	17	35143718	C	I	629	1238	637	0	2504	0.49431	0.4984	0.00322	1
	17_71975928	rs11077713	17	71975928	G	A	623	1250	631	0	2504	0.4991	0.4984	0.00319	1
	17_12508683	rs1914904	17	12508683	G	A	637	1238	629	0	2504	0.49431	0.4984	0.00322	1
	17_15661528	rs2875165	17	15661528	C	G	566	1380	558	0	2504	0.55103	0.4984	0.00283	1
	17_41316747	rs35070007	17	41316747	C	G	721	1070	713	0	2504	0.4272	0.4984	0.00357	1
	17_68786415	rs57495611	17	68786415	G	T	675	1162	667	0	2504	0.46395	0.4984	0.0034	1
	17_62368752	rs940743	17	62368752	T	G	726	1044	734	0	2504	0.41682	0.4984	0.00361	1
	17_50596403	rs7210360	17	50596403	C	T	673	1166	665	0	2504	0.46555	0.4984	0.00339	1
	17_22249909	rs8077730	17	22249909	A	C	462	1572	470	0	2504	0.62772	0.4984	0.00222	1
	17_69459527	rs4793349	17	69459527	T	C	692	1112	700	0	2504	0.44398	0.4984	0.0035	1
	17_32724341	rs212469	17	32724341	C	A	774	948	782	0	2504	0.37847	0.4984	0.00373	1
	17_52371643	rs979380	17	52371643	G	A	648	1200	656	0	2504	0.47913	0.4984	0.00331	1
	17_52298659	rs1508017	17	52298659	A	C	654	1204	646	0	2504	0.48073	0.4984	0.0033	1
	17_57301844	rs8072410	17	57301844	A	G	718	1076	710	0	2504	0.4296	0.4984	0.00356	1
	17_57324036	rs8074450	17	57324036	T	C	719	1074	711	0	2504	0.4288	0.4984	0.00357	1
	17_10375198	rs58401251	17	10375198	T	A	736	1024	744	0	2504	0.40883	0.4984	0.00364	1
	17_67353330	rs333912	17	67353330	A	G	682	1132	690	0	2504	0.45197	0.4984	0.00346	1
	17_76900585	rs6501262	17	76900585	C	T	700	1112	692	0	2504	0.44398	0.4984	0.0035	1
	17_32724536	rs392102	17	32724536	C	T	775	946	783	0	2504	0.37767	0.4984	0.00373	1
	17_33684107	rs7212322	17	33684107	A	G	681	1150	673	0	2504	0.45916	0.4984	0.00342	1
	17_11491194	rs9905008	17	11491194	C	T	691	1130	683	0	2504	0.45117	0.4984	0.00346	1
	17_77704179	rs28682546	17	77704179	T	C	650	1196	658	0	2504	0.47753	0.4984	0.00332	1
	17_33572846	rs35157082	17	33572846	I	C	606	1284	614	0	2504	0.51268	0.4984	0.0031	1
	17_2740799	rs9909561	17	2740799	C	T	612	1272	620	0	2504	0.50789	0.4984	0.00314	1
	17_78799310	rs35904260	17	78799310	G	A	678	1140	686	0	2504	0.45516	0.4984	0.00344	1
	17_26953872	rs588562	17	26953872	A	G	846	820	838	0	2504	0.32734	0.4984	0.00378	1
	17_10228815	rs1859999	17	10228815	A	G	664	1168	672	0	2504	0.46635	0.4984	0.00339	1
	17_78848856	rs6565484	17	78848856	T	C	686	1140	678	0	2504	0.45516	0.4984	0.00344	1
	17_64126791	rs8082423	17	64126791	C	G	758	996	750	0	2504	0.39764	0.4984	0.00368	1
	17_66773961	rs7217811	17	66773961	G	A	632	1232	640	0	2504	0.49191	0.4984	0.00324	1
	17_15119300	rs67274065	17	15119300	I	T	668	1160	676	0	2504	0.46315	0.4984	0.0034	1
	17_43939497	rs242930	17	43939497	C	T	683	1146	675	0	2504	0.45756	0.4984	0.00343	1
	17_76905472	rs4789858	17	76905472	C	G	691	1114	699	0	2504	0.44478	0.4984	0.00349	1
	17_27965527	rs72276524	17	27965527	I	T	468	1560	476	0	2504	0.62293	0.4984	0.00226	1
	17_63234031	rs9896491	17	63234031	A	G	842	828	834	0	2504	0.33054	0.4984	0.00378	1
	17_78049074	rs71163915	17	78049074	I	C	677	1158	669	0	2504	0.46235	0.4984	0.00341	1
	17_63234885	rs6504288	17	63234885	G	A	842	829	833	0	2504	0.33094	0.4982	0.00378	1
	17_67252581	rs10445224	17	67252581	T	C	637	1221	646	0	2504	0.48752	0.4982	0.00326	1
	17_54615817	rs1158518	17	54615817	T	C	715	1083	706	0	2504	0.43239	0.4982	0.00355	1
	17_70270854	rs11656920	17	70270854	C	T	643	1227	634	0	2504	0.48991	0.4982	0.00325	1
	17_20654528	rs59819059	17	20654528	I	C	435	1643	426	0	2504	0.65608	0.4982	0.00198	1
	17_71734008	rs2353109	17	71734008	C	T	776	961	767	0	2504	0.38366	0.4982	0.00371	1
	17_81083311	rs28375063	17	81083311	A	G	671	1153	680	0	2504	0.46036	0.4982	0.00342	1
	17_5144320	rs111783577	17	5144320	T	C	125	2263	116	0	2504	0.90373	0.4982	0.00022	1
	17_15249231	rs365912	17	15249231	C	T	663	1187	654	0	2504	0.47394	0.4982	0.00334	1
	17_55783835	rs7226098	17	55783835	C	T	654	1205	645	0	2504	0.48113	0.4982	0.0033	1
	17_11487024	rs11869422	17	11487024	A	G	662	1189	653	0	2504	0.47474	0.4982	0.00334	1
	17_11130134	rs4792108	17	11130134	C	T	726	1061	717	0	2504	0.42361	0.4982	0.00359	1
	17_78938498	rs3751934	17	78938498	C	A	679	1137	688	0	2504	0.45396	0.4982	0.00345	1
	17_6802264	rs311759	17	6802264	T	C	661	1173	670	0	2504	0.46834	0.4982	0.00337	1
	17_59407152	rs60447969	17	59407152	T	I	620	1255	629	0	2504	0.5011	0.4982	0.00318	1
	17_78906360	rs4969311	17	78906360	C	G	668	1177	659	0	2504	0.46994	0.4982	0.00337	1
	17_61601945	rs867640	17	61601945	T	C	697	1101	706	0	2504	0.43958	0.4982	0.00352	1
	17_31454011	rs9894447	17	31454011	G	C	688	1119	697	0	2504	0.44677	0.4982	0.00349	1
	17_55277929	rs7222971	17	55277929	C	G	667	1179	658	0	2504	0.47074	0.4982	0.00336	1
	17_75247279	rs2174919	17	75247279	G	A	658	1179	667	0	2504	0.47074	0.4982	0.00336	1
	17_77705542	rs62077883	17	77705542	A	C	663	1187	654	0	2504	0.47394	0.4982	0.00334	1
	17_8699241	rs67222280	17	8699241	I	T	700	1113	691	0	2504	0.44438	0.4982	0.0035	1
	17_57299517	rs7406766	17	57299517	C	T	719	1075	710	0	2504	0.4292	0.4982	0.00356	1
	17_57299497	rs17823106	17	57299497	G	A	719	1075	710	0	2504	0.4292	0.4982	0.00356	1
	17_55387938	rs7501571	17	55387938	A	G	772	969	763	0	2504	0.38686	0.4982	0.00371	1
	17_15621217	rs9905520	17	15621217	C	T	650	1213	641	0	2504	0.48432	0.4982	0.00328	1
	17_77386058	rs58097500	17	77386058	I	G	435	1625	444	0	2504	0.64889	0.4982	0.00204	1
	17_68788536	rs12600569	17	68788536	T	A	660	1175	669	0	2504	0.46914	0.4982	0.00337	1
	17_68786443	rs57583138	17	68786443	G	T	662	1171	671	0	2504	0.46755	0.4982	0.00338	1
	17_66956958	rs12944603	17	66956958	A	G	650	1195	659	0	2504	0.47713	0.4982	0.00332	1
	17_52640158	rs35488528	17	52640158	I	C	709	1077	718	0	2504	0.43	0.4982	0.00356	1
	17_21318555	rs58462457	17	21318555	C	T	13	2469	22	0	2504	0.98602	0.4982	1e-05	1
	17_45374994	rs7221196	17	45374994	G	A	648	1217	639	0	2504	0.48592	0.4982	0.00327	1
	17_32847778	rs8081975	17	32847778	T	C	647	1219	638	0	2504	0.48672	0.4982	0.00327	1
	17_80340041	none_1213171	17	80340041	I	C	699	1097	708	0	2504	0.43799	0.4982	0.00353	1
	17_65818199	rs11079704	17	65818199	A	G	741	1031	732	0	2504	0.41162	0.4982	0.00363	1
	17_2857286	rs12936533	17	2857286	C	G	737	1039	728	0	2504	0.41482	0.4982	0.00362	1
	17_70788639	rs2714016	17	70788639	C	A	653	1189	662	0	2504	0.47474	0.4982	0.00334	1
	17_41374463	rs71367985	17	41374463	G	A	712	1071	721	0	2504	0.4276	0.4982	0.00357	1
	17_28538532	rs140701	17	28538532	C	T	733	1047	724	0	2504	0.41801	0.4982	0.00361	1
	17_5144316	rs150168756	17	5144316	A	T	125	2263	116	0	2504	0.90373	0.4982	0.00022	1
	17_6529728	rs12602063	17	6529728	T	A	688	1137	679	0	2504	0.45396	0.4982	0.00345	1
	17_51678643	rs1605755	17	51678643	G	C	787	939	778	0	2504	0.37488	0.4982	0.00373	1
	17_73834489	rs2061387	17	73834489	A	G	781	933	790	0	2504	0.37248	0.4982	0.00374	1
	17_21319007	rs1657740	17	21319007	G	A	9	2495	0	0	2504	0.99641	0.4982	0	1
	17_30183013	rs71142093	17	30183013	C	I	531	1433	540	0	2504	0.5722	0.4982	0.00267	1
	17_20867674	rs4985944	17	20867674	C	G	700	1095	709	0	2504	0.43719	0.4982	0.00353	1
	17_71113973	rs78065581	17	71113973	T	C	720	1073	711	0	2504	0.4284	0.4982	0.00357	1
	17_47999993	rs271645	17	47999993	A	G	699	1097	708	0	2504	0.43799	0.4982	0.00353	1
	17_60172346	rs72278370	17	60172346	I	C	714	1085	705	0	2504	0.43319	0.4982	0.00355	1
	17_20219119	rs1992561	17	20219119	G	A	726	1043	735	0	2504	0.41642	0.4982	0.00361	1
	17_30822474	rs8070040	17	30822474	T	C	746	1003	755	0	2504	0.40044	0.4982	0.00367	1
	17_75501853	rs72117383	17	75501853	I	T	711	1073	720	0	2504	0.4284	0.4982	0.00357	1
	17_55085265	rs11650885	17	55085265	C	T	691	1112	701	0	2504	0.44398	0.498	0.0035	1
	17_55636041	rs28593585	17	55636041	G	C	728	1058	718	0	2504	0.42241	0.498	0.00359	1
	17_60048474	rs6504077	17	60048474	T	A	722	1050	732	0	2504	0.41921	0.498	0.0036	1
	17_73834604	rs7217432	17	73834604	A	G	782	930	792	0	2504	0.37128	0.498	0.00374	1
	17_14405413	rs4792495	17	14405413	A	G	700	1094	710	0	2504	0.43679	0.498	0.00353	1
	17_70202189	rs1122200	17	70202189	A	G	647	1220	637	0	2504	0.48712	0.498	0.00327	1
	17_79305626	rs8074932	17	79305626	C	G	791	932	781	0	2504	0.37208	0.498	0.00374	1
	17_68177765	rs4328485	17	68177765	C	A	721	1072	711	0	2504	0.428	0.498	0.00357	1
	17_16949140	rs4468683	17	16949140	G	A	814	886	804	0	2504	0.3537	0.498	0.00377	1
	17_60080552	rs11311296	17	60080552	I	A	721	1052	731	0	2504	0.42001	0.498	0.0036	1
	17_73837142	rs8067076	17	73837142	A	C	782	930	792	0	2504	0.37128	0.498	0.00374	1
	17_73837311	rs8074963	17	73837311	T	C	782	930	792	0	2504	0.37128	0.498	0.00374	1
	17_64231716	rs12944940	17	64231716	T	C	699	1096	709	0	2504	0.43759	0.498	0.00353	1
	17_57730189	rs8069123	17	57730189	A	G	749	996	759	0	2504	0.39764	0.498	0.00368	1
	17_51852012	rs4486956	17	51852012	C	T	650	1194	660	0	2504	0.47673	0.498	0.00333	1
	17_21309595	rs112161418	17	21309595	G	I	54	2406	44	0	2504	0.96085	0.498	4e-05	1
	17_31750894	rs4572456	17	31750894	G	A	715	1084	705	0	2504	0.43279	0.498	0.00355	1
	17_32558590	rs2190973	17	32558590	G	A	691	1112	701	0	2504	0.44398	0.498	0.0035	1
	17_953456	rs2257540	17	953456	C	T	705	1104	695	0	2504	0.44078	0.498	0.00351	1
	17_64445098	rs71160570	17	64445098	I	T	684	1126	694	0	2504	0.44957	0.498	0.00347	1
	17_50345325	rs1503054	17	50345325	T	A	701	1112	691	0	2504	0.44398	0.498	0.0035	1
	17_39419525	rs150157924	17	39419525	A	I	632	1230	642	0	2504	0.49111	0.498	0.00324	1
	17_76525032	rs56009624	17	76525032	A	I	568	1378	558	0	2504	0.55023	0.498	0.00284	1
	17_79630238	rs11150804	17	79630238	A	G	699	1116	689	0	2504	0.44558	0.498	0.00349	1
	17_71230932	rs35855827	17	71230932	A	G	643	1208	653	0	2504	0.48232	0.498	0.00329	1
	17_30876440	rs225194	17	30876440	C	T	646	1202	656	0	2504	0.47993	0.498	0.00331	1
	17_11396312	rs2908979	17	11396312	T	C	641	1232	631	0	2504	0.49191	0.498	0.00324	1
	17_57329258	rs9890903	17	57329258	C	G	722	1070	712	0	2504	0.4272	0.498	0.00357	1
	17_27455189	rs55913184	17	27455189	T	G	720	1054	730	0	2504	0.42081	0.498	0.0036	1
	17_52626092	rs4793768	17	52626092	G	A	710	1074	720	0	2504	0.4288	0.498	0.00357	1
	17_59366289	rs11657378	17	59366289	A	C	837	840	827	0	2504	0.33533	0.498	0.00378	1
	17_28503636	rs11397121	17	28503636	C	I	548	1398	558	0	2504	0.55822	0.498	0.00278	1
	17_76633965	rs4796827	17	76633965	A	G	727	1060	717	0	2504	0.42321	0.498	0.00359	1
	17_78416990	rs57081347	17	78416990	G	C	664	1166	674	0	2504	0.46555	0.498	0.00339	1
	17_9432494	rs36078344	17	9432494	T	I	686	1142	676	0	2504	0.45596	0.498	0.00344	1
	17_30822404	rs8069868	17	30822404	T	C	745	1004	755	0	2504	0.40084	0.498	0.00367	1
	17_79838239	rs2139883	17	79838239	G	A	678	1158	668	0	2504	0.46235	0.498	0.00341	1
	17_5990144	rs56307387	17	5990144	T	C	686	1142	676	0	2504	0.45596	0.498	0.00344	1
	17_52651269	rs6504912	17	52651269	G	A	709	1076	719	0	2504	0.4296	0.498	0.00356	1
	17_14334426	rs7219317	17	14334426	A	G	632	1230	642	0	2504	0.49111	0.498	0.00324	1
	17_14334434	rs7220637	17	14334434	T	C	632	1230	642	0	2504	0.49111	0.498	0.00324	1
	17_21315321	rs58913516	17	21315321	I	G	122	2270	112	0	2504	0.90653	0.498	0.0002	1
	17_13815954	rs12943784	17	13815954	G	A	686	1142	676	0	2504	0.45596	0.498	0.00344	1
	17_73439890	rs8065231	17	73439890	T	C	775	964	765	0	2504	0.38486	0.498	0.00371	1
	17_57521208	rs8073039	17	57521208	C	A	653	1188	663	0	2504	0.47434	0.498	0.00334	1
	17_60264729	rs35814638	17	60264729	A	I	663	1168	673	0	2504	0.46635	0.498	0.00339	1
	17_43940229	rs242929	17	43940229	G	A	691	1132	681	0	2504	0.45197	0.498	0.00346	1
	17_75296422	rs148812847	17	75296422	I	A	754	986	764	0	2504	0.39365	0.498	0.00369	1
	17_15621079	rs62071728	17	15621079	A	C	651	1192	661	0	2504	0.47593	0.498	0.00333	1
	17_41196821	rs33947868	17	41196821	I	C	463	1568	473	0	2504	0.62612	0.498	0.00223	1
	17_74940103	rs11871532	17	74940103	A	G	642	1210	652	0	2504	0.48312	0.498	0.00329	1
	17_15182359	rs1870430	17	15182359	G	A	679	1136	689	0	2504	0.45356	0.498	0.00345	1
	17_15182380	rs1870429	17	15182380	T	C	679	1136	689	0	2504	0.45356	0.498	0.00345	1
	17_30876182	rs225195	17	30876182	C	T	645	1204	655	0	2504	0.48073	0.498	0.0033	1
	17_49563051	rs6504728	17	49563051	T	G	764	966	774	0	2504	0.38566	0.498	0.00371	1
	17_81064618	rs78677834	17	81064618	C	T	640	1214	650	0	2504	0.48472	0.498	0.00328	1
	17_77335040	rs8076595	17	77335040	T	C	675	1165	664	0	2504	0.46515	0.4978	0.00339	1
	17_37140986	rs34712468	17	37140986	I	T	747	1021	736	0	2504	0.40763	0.4978	0.00365	1
	17_78640510	rs4889782	17	78640510	C	T	747	999	758	0	2504	0.39884	0.4978	0.00367	1
	17_5415916	rs35865013	17	5415916	G	A	703	1109	692	0	2504	0.44278	0.4978	0.0035	1
	17_39253969	rs147906218	17	39253969	T	G	620	1275	609	0	2504	0.50909	0.4978	0.00313	1
	17_46343119	rs2924250	17	46343119	A	G	639	1215	650	0	2504	0.48512	0.4978	0.00328	1
	17_8428939	rs4791718	17	8428939	A	G	651	1191	662	0	2504	0.47553	0.4978	0.00333	1
	17_46339612	rs2123344	17	46339612	G	A	639	1215	650	0	2504	0.48512	0.4978	0.00328	1
	17_60393507	rs11653830	17	60393507	T	G	822	849	833	0	2504	0.33893	0.4978	0.00377	1
	17_75015257	rs4788966	17	75015257	G	A	667	1159	678	0	2504	0.46275	0.4978	0.0034	1
	17_67942575	rs34397248	17	67942575	A	I	646	1201	657	0	2504	0.47953	0.4978	0.00331	1
	17_46331088	rs71894722	17	46331088	I	A	639	1215	650	0	2504	0.48512	0.4978	0.00328	1
	17_15690281	rs62070982	17	15690281	C	T	649	1217	638	0	2504	0.48592	0.4978	0.00327	1
	17_41806982	rs9913749	17	41806982	A	G	700	1115	689	0	2504	0.44518	0.4978	0.00349	1
	17_41288843	rs79345851	17	41288843	A	G	713	1067	724	0	2504	0.426	0.4978	0.00358	1
	17_79959669	rs9912348	17	79959669	C	T	657	1201	646	0	2504	0.47953	0.4978	0.00331	1
	17_67344215	rs2441360	17	67344215	A	C	683	1127	694	0	2504	0.44997	0.4978	0.00347	1
	17_4341083	rs35523910	17	4341083	I	C	693	1129	682	0	2504	0.45077	0.4978	0.00347	1
	17_17956323	rs71155312	17	17956323	C	I	645	1225	634	0	2504	0.48912	0.4978	0.00325	1
	17_1237482	rs8066604	17	1237482	C	T	681	1153	670	0	2504	0.46036	0.4978	0.00342	1
	17_79928633	rs9748156	17	79928633	A	G	686	1121	697	0	2504	0.44757	0.4978	0.00348	1
	17_21252089	rs1657756	17	21252089	C	A	43	2407	54	0	2504	0.96125	0.4978	4e-05	1
	17_51850782	rs12941819	17	51850782	C	T	649	1195	660	0	2504	0.47713	0.4978	0.00332	1
	17_63308631	rs9904448	17	63308631	T	C	729	1035	740	0	2504	0.41322	0.4978	0.00363	1
	17_32500353	rs4795883	17	32500353	C	T	699	1095	710	0	2504	0.43719	0.4978	0.00353	1
	17_60666425	rs7225068	17	60666425	A	G	718	1057	729	0	2504	0.42201	0.4978	0.00359	1
	17_9244424	rs11654567	17	9244424	T	C	662	1191	651	0	2504	0.47553	0.4978	0.00333	1
	17_19158873	rs56823339	17	19158873	I	G	753	987	764	0	2504	0.39405	0.4978	0.00369	1
	17_28444183	rs6505162	17	28444183	A	C	743	1029	732	0	2504	0.41082	0.4978	0.00363	1
	17_1893585	rs8078618	17	1893585	T	C	679	1157	668	0	2504	0.46195	0.4978	0.00341	1
	17_55573228	rs999630	17	55573228	T	C	676	1163	665	0	2504	0.46435	0.4978	0.0034	1
	17_64654609	rs138237856	17	64654609	I	A	746	1023	735	0	2504	0.40843	0.4978	0.00364	1
	17_34334647	rs2735484	17	34334647	C	A	794	905	805	0	2504	0.36129	0.4978	0.00376	1
	17_63629238	rs9915454	17	63629238	G	A	641	1233	630	0	2504	0.49231	0.4978	0.00323	1
	17_46569033	rs3052761	17	46569033	G	I	865	763	876	0	2504	0.30457	0.4978	0.00375	1
	17_74880684	rs11338232	17	74880684	I	A	652	1211	641	0	2504	0.48352	0.4978	0.00329	1
	17_54933366	rs35335003	17	54933366	C	I	506	1481	517	0	2504	0.59137	0.4978	0.00252	1
	17_47546110	rs2584670	17	47546110	G	T	636	1243	625	0	2504	0.49631	0.4978	0.00321	1
	17_30388590	rs2530858	17	30388590	T	C	719	1055	730	0	2504	0.42121	0.4978	0.0036	1
	17_3506367	rs161372	17	3506367	T	G	761	971	772	0	2504	0.38766	0.4978	0.0037	1
	17_67632198	rs2905444	17	67632198	T	A	754	1007	743	0	2504	0.40204	0.4978	0.00366	1
	17_49738719	rs2073866	17	49738719	T	G	683	1149	672	0	2504	0.45876	0.4978	0.00343	1
	17_21193803	rs73309645	17	21193803	C	T	33	2449	22	0	2504	0.97803	0.4978	1e-05	1
	17_6207802	rs5819105	17	6207802	T	I	641	1233	630	0	2504	0.49231	0.4978	0.00323	1
	17_41813909	rs9902196	17	41813909	C	T	687	1141	676	0	2504	0.45556	0.4978	0.00344	1
	17_25595818	rs8074974	17	25595818	T	C	677	1161	666	0	2504	0.46355	0.4978	0.0034	1
	17_71666384	rs2620067	17	71666384	A	G	662	1191	651	0	2504	0.47553	0.4978	0.00333	1
	17_6075272	rs4796390	17	6075272	T	G	623	1269	612	0	2504	0.50669	0.4978	0.00314	1
	17_41814083	rs9303538	17	41814083	G	A	687	1141	676	0	2504	0.45556	0.4978	0.00344	1
	17_55512142	rs71139993	17	55512142	I	I	636	1243	625	0	2504	0.49631	0.4978	0.00321	1
	17_39232176	rs9900478	17	39232176	T	C	686	1143	675	0	2504	0.45636	0.4978	0.00344	1
	17_63577869	rs34249044	17	63577869	I	C	628	1259	617	0	2504	0.5027	0.4978	0.00317	1
	17_29561610	rs9905132	17	29561610	T	C	712	1069	723	0	2504	0.4268	0.4978	0.00357	1
	17_21318595	rs58780973	17	21318595	G	C	16	2461	27	0	2504	0.98282	0.4978	1e-05	1
	17_57328906	rs8067697	17	57328906	A	G	722	1071	711	0	2504	0.4276	0.4978	0.00357	1
	17_70839112	rs10459884	17	70839112	T	C	653	1209	642	0	2504	0.48272	0.4978	0.00329	1
	17_43361889	rs2074291	17	43361889	C	A	650	1216	638	0	2504	0.48552	0.4976	0.00328	1
	17_29560800	rs2012581	17	29560800	A	G	695	1102	707	0	2504	0.43998	0.4976	0.00352	1
	17_34968391	rs12450536	17	34968391	A	G	724	1068	712	0	2504	0.4264	0.4976	0.00358	1
	17_41438707	rs59345441	17	41438707	T	A	819	854	831	0	2504	0.34092	0.4976	0.00377	1
	17_27053568	rs12952249	17	27053568	G	A	838	816	850	0	2504	0.32574	0.4976	0.00377	1
	17_34968605	rs12602870	17	34968605	G	A	723	1070	711	0	2504	0.4272	0.4976	0.00357	1
	17_78207397	rs75159383	17	78207397	A	T	339	1814	351	0	2504	0.72439	0.4976	0.00141	1
	17_41359589	rs2356310	17	41359589	C	T	711	1070	723	0	2504	0.4272	0.4976	0.00357	1
	17_80506559	rs901373	17	80506559	A	G	636	1220	648	0	2504	0.48712	0.4976	0.00327	1
	17_21195335	rs7224596	17	21195335	G	A	86	2344	74	0	2504	0.93609	0.4976	0.0001	1
	17_73838091	rs9897048	17	73838091	A	G	782	928	794	0	2504	0.37048	0.4976	0.00374	1
	17_21248453	rs11312904	17	21248453	I	G	13	2490	1	0	2504	0.99441	0.4976	0	1
	17_41230537	rs8176198	17	41230537	A	T	708	1076	720	0	2504	0.4296	0.4976	0.00356	1
	17_7615286	rs9907011	17	7615286	C	T	773	970	761	0	2504	0.38726	0.4976	0.00371	1
	17_20443117	rs62068050	17	20443117	A	T	569	1378	557	0	2504	0.55023	0.4976	0.00284	1
	17_41371958	rs13539	17	41371958	T	C	710	1072	722	0	2504	0.428	0.4976	0.00357	1
	17_12098808	rs74221792	17	12098808	I	G	213	2066	225	0	2504	0.82504	0.4976	0.00065	1
	17_8834595	rs12453818	17	8834595	A	G	714	1064	726	0	2504	0.42481	0.4976	0.00358	1
	17_21509395	rs12600819	17	21509395	C	T	804	908	792	0	2504	0.36249	0.4976	0.00375	1
	17_69723705	none_1025574	17	69723705	C	I	651	1214	639	0	2504	0.48472	0.4976	0.00328	1
	17_39402884	rs58161938	17	39402884	I	C	425	1666	413	0	2504	0.66527	0.4976	0.0019	1
	17_72267520	rs4789050	17	72267520	T	C	681	1130	693	0	2504	0.45117	0.4976	0.00346	1
	17_13227502	none_220220	17	13227502	I	I	622	1248	634	0	2504	0.4983	0.4976	0.0032	1
	17_16845458	rs4791698	17	16845458	G	A	653	1210	641	0	2504	0.48312	0.4976	0.00329	1
	17_70169111	rs57065147	17	70169111	I	C	577	1362	565	0	2504	0.54384	0.4976	0.00289	1
	17_9660337	rs408647	17	9660337	T	C	750	992	762	0	2504	0.39605	0.4976	0.00368	1
	17_13646941	rs11298447	17	13646941	I	G	649	1194	661	0	2504	0.47673	0.4976	0.00333	1
	17_21195332	rs7224594	17	21195332	G	A	86	2344	74	0	2504	0.93609	0.4976	0.0001	1
	17_9246493	rs6503192	17	9246493	G	A	680	1156	668	0	2504	0.46155	0.4976	0.00341	1
	17_73833910	rs7216615	17	73833910	T	C	780	932	792	0	2504	0.37208	0.4976	0.00374	1
	17_33729063	rs2671830	17	33729063	T	C	698	1120	686	0	2504	0.44717	0.4976	0.00348	1
	17_77874187	rs60219946	17	77874187	I	A	648	1196	660	0	2504	0.47753	0.4976	0.00332	1
	17_37284297	rs36178620	17	37284297	I	G	642	1208	654	0	2504	0.48232	0.4976	0.00329	1
	17_41243190	rs799916	17	41243190	T	G	708	1076	720	0	2504	0.4296	0.4976	0.00356	1
	17_68786308	rs12603695	17	68786308	C	G	662	1168	674	0	2504	0.46635	0.4976	0.00339	1
	17_4125501	rs200610947	17	4125501	I	G	707	1078	719	0	2504	0.4304	0.4976	0.00356	1
	17_74499672	rs4414523	17	74499672	C	T	648	1196	660	0	2504	0.47753	0.4976	0.00332	1
	17_78376838	rs62068433	17	78376838	A	G	656	1204	644	0	2504	0.48073	0.4976	0.0033	1
	17_68799389	rs12601197	17	68799389	C	A	661	1170	673	0	2504	0.46715	0.4976	0.00338	1
	17_71524294	rs7405996	17	71524294	G	A	691	1134	679	0	2504	0.45277	0.4976	0.00346	1
	17_10614051	rs3215180	17	10614051	I	A	675	1166	663	0	2504	0.46555	0.4976	0.00339	1
	17_14681074	rs7221656	17	14681074	C	T	626	1240	638	0	2504	0.49511	0.4976	0.00322	1
	17_14146793	rs2323221	17	14146793	A	G	652	1212	640	0	2504	0.48392	0.4976	0.00329	1
	17_32554400	rs1112701	17	32554400	G	A	690	1112	702	0	2504	0.44398	0.4976	0.0035	1
	17_15514395	rs7406720	17	15514395	A	T	727	1038	739	0	2504	0.41442	0.4976	0.00362	1
	17_16994995	rs34001712	17	16994995	G	A	815	886	803	0	2504	0.3537	0.4976	0.00377	1
	17_28869069	rs216481	17	28869069	G	A	727	1062	715	0	2504	0.42401	0.4976	0.00359	1
	17_81063323	rs28626243	17	81063323	G	A	668	1156	680	0	2504	0.46155	0.4976	0.00341	1
	17_52633086	rs1835216	17	52633086	C	T	708	1076	720	0	2504	0.4296	0.4976	0.00356	1
	17_37141842	rs149913929	17	37141842	I	G	749	1018	737	0	2504	0.40643	0.4976	0.00365	1
	17_41226675	rs2236762	17	41226675	A	T	708	1076	720	0	2504	0.4296	0.4976	0.00356	1
	17_12880949	rs12453248	17	12880949	G	C	632	1228	644	0	2504	0.49031	0.4976	0.00325	1
	17_21313596	rs57412345	17	21313596	C	I	0	2492	12	0	2504	0.99521	0.4976	0	1
	17_28868492	rs216479	17	28868492	G	A	725	1066	713	0	2504	0.4256	0.4976	0.00358	1
	17_38847207	rs111889076	17	38847207	T	I	684	1124	696	0	2504	0.44877	0.4976	0.00348	1
	17_76578117	rs9890564	17	76578117	T	A	740	1036	728	0	2504	0.41362	0.4976	0.00362	1
	17_26053543	rs4795983	17	26053543	A	G	621	1274	609	0	2504	0.50869	0.4976	0.00313	1
	17_30875758	rs225198	17	30875758	G	A	643	1206	655	0	2504	0.48153	0.4976	0.0033	1
	17_56474906	rs2189681	17	56474906	G	C	667	1157	680	0	2504	0.46195	0.4974	0.00341	1
	17_63251498	rs7208592	17	63251498	T	G	733	1025	746	0	2504	0.40923	0.4974	0.00364	1
	17_71462854	rs1872084	17	71462854	G	C	577	1337	590	0	2504	0.53385	0.4974	0.00296	1
	17_51734647	rs7213931	17	51734647	G	A	692	1107	705	0	2504	0.44198	0.4974	0.00351	1
	17_36065495	rs2158254	17	36065495	T	C	713	1091	700	0	2504	0.43559	0.4974	0.00354	1
	17_41337472	rs36062488	17	41337472	C	T	723	1071	710	0	2504	0.4276	0.4974	0.00357	1
	17_17363421	rs368012600	17	17363421	T	C	21	2449	34	0	2504	0.97803	0.4974	1e-05	1
	17_62288520	rs3863512	17	62288520	C	T	829	833	842	0	2504	0.33253	0.4974	0.00378	1
	17_42109826	rs2523165	17	42109826	T	C	690	1137	677	0	2504	0.45396	0.4974	0.00345	1
	17_1229751	rs4790626	17	1229751	G	A	649	1193	662	0	2504	0.47633	0.4974	0.00333	1
	17_46015969	rs3764396	17	46015969	T	C	671	1149	684	0	2504	0.45876	0.4974	0.00343	1
	17_52456263	rs4794495	17	52456263	C	T	675	1167	662	0	2504	0.46595	0.4974	0.00339	1
	17_76061566	rs4789012	17	76061566	C	A	668	1155	681	0	2504	0.46115	0.4974	0.00341	1
	17_9128146	rs4357981	17	9128146	T	A	639	1239	626	0	2504	0.49471	0.4974	0.00322	1
	17_77830896	rs1285272	17	77830896	C	T	643	1205	656	0	2504	0.48113	0.4974	0.0033	1
	17_62266253	rs4968701	17	62266253	C	T	827	837	840	0	2504	0.33413	0.4974	0.00378	1
	17_17105682	rs4985749	17	17105682	G	A	795	901	808	0	2504	0.3597	0.4974	0.00376	1
	17_66031725	rs62084683	17	66031725	A	G	732	1027	745	0	2504	0.41003	0.4974	0.00364	1
	17_7437181	rs11654638	17	7437181	C	T	684	1149	671	0	2504	0.45876	0.4974	0.00343	1
	17_25768055	rs11653294	17	25768055	G	A	648	1221	635	0	2504	0.48752	0.4974	0.00326	1
	17_64442356	rs34110221	17	64442356	I	I	653	1211	640	0	2504	0.48352	0.4974	0.00329	1
	17_8693112	rs4791754	17	8693112	G	A	606	1305	593	0	2504	0.52107	0.4974	0.00305	1
	17_37141855	rs28722775	17	37141855	C	T	749	1019	736	0	2504	0.40683	0.4974	0.00365	1
	17_33014996	rs4795972	17	33014996	A	G	701	1115	688	0	2504	0.44518	0.4974	0.00349	1
	17_10717925	rs4988939	17	10717925	T	C	658	1201	645	0	2504	0.47953	0.4974	0.00331	1
	17_4409031	rs4790199	17	4409031	G	T	675	1141	688	0	2504	0.45556	0.4974	0.00344	1
	17_8662655	rs34265018	17	8662655	G	I	772	973	759	0	2504	0.38846	0.4974	0.0037	1
	17_67267317	rs557491	17	67267317	T	C	653	1211	640	0	2504	0.48352	0.4974	0.00329	1
	17_30957693	rs11867453	17	30957693	T	C	648	1195	661	0	2504	0.47713	0.4974	0.00332	1
	17_73127683	rs4788867	17	73127683	T	C	697	1123	684	0	2504	0.44837	0.4974	0.00348	1
	17_19489424	rs7208424	17	19489424	G	T	648	1195	661	0	2504	0.47713	0.4974	0.00332	1
	17_6217285	rs7213915	17	6217285	G	T	650	1191	663	0	2504	0.47553	0.4974	0.00333	1
	17_41416058	rs2086248	17	41416058	T	C	716	1085	703	0	2504	0.43319	0.4974	0.00355	1
	17_41229812	rs4239147	17	41229812	A	G	707	1077	720	0	2504	0.43	0.4974	0.00356	1
	17_15725274	rs62071022	17	15725274	A	G	736	1045	723	0	2504	0.41722	0.4974	0.00361	1
	17_4849774	rs238242	17	4849774	G	A	651	1215	638	0	2504	0.48512	0.4974	0.00328	1
	17_14464037	rs35298906	17	14464037	A	I	729	1059	716	0	2504	0.42281	0.4974	0.00359	1
	17_14988987	rs12603925	17	14988987	A	G	662	1193	649	0	2504	0.47633	0.4974	0.00333	1
	17_69099310	rs2159033	17	69099310	T	C	644	1229	631	0	2504	0.49071	0.4974	0.00324	1
	17_77244491	rs9910081	17	77244491	T	C	640	1211	653	0	2504	0.48352	0.4974	0.00329	1
	17_18652608	rs4924769	17	18652608	C	T	665	1161	678	0	2504	0.46355	0.4974	0.0034	1
	17_50171678	rs57349663	17	50171678	C	I	640	1211	653	0	2504	0.48352	0.4974	0.00329	1
	17_65122804	rs71955509	17	65122804	I	I	640	1237	627	0	2504	0.49391	0.4974	0.00322	1
	17_67343165	rs140900011	17	67343165	I	A	682	1127	695	0	2504	0.44997	0.4974	0.00347	1
	17_34323944	rs854692	17	34323944	C	T	783	925	796	0	2504	0.36928	0.4974	0.00374	1
	17_73178311	rs10401019	17	73178311	T	C	688	1141	675	0	2504	0.45556	0.4974	0.00344	1
	17_13136096	rs1468191	17	13136096	G	A	646	1199	659	0	2504	0.47873	0.4974	0.00332	1
	17_78863932	rs4969285	17	78863932	G	C	688	1115	701	0	2504	0.44518	0.4974	0.00349	1
	17_51282447	none_752719	17	51282447	C	I	672	1173	659	0	2504	0.46834	0.4974	0.00337	1
	17_5045630	rs5819014	17	5045630	T	I	926	639	939	0	2504	0.25504	0.4974	0.00361	1
	17_20165251	rs2526466	17	20165251	C	T	727	1037	740	0	2504	0.41402	0.4974	0.00362	1
	17_39178936	rs2193033	17	39178936	A	C	616	1259	629	0	2504	0.5027	0.4974	0.00317	1
	17_26956537	rs6505090	17	26956537	T	C	847	823	834	0	2504	0.32854	0.4974	0.00378	1
	17_60151248	rs71153423	17	60151248	C	I	532	1453	519	0	2504	0.58019	0.4974	0.00261	1
	17_49567490	rs35264671	17	49567490	I	T	700	1117	687	0	2504	0.44598	0.4974	0.00349	1
	17_46347508	rs7213149	17	46347508	G	A	638	1215	651	0	2504	0.48512	0.4974	0.00328	1
	17_75949337	rs56146203	17	75949337	A	G	684	1149	671	0	2504	0.45876	0.4974	0.00343	1
	17_64236393	rs16958990	17	64236393	A	G	700	1091	713	0	2504	0.43559	0.4974	0.00354	1
	17_67953507	rs11653491	17	67953507	A	G	668	1181	655	0	2504	0.47154	0.4974	0.00336	1
	17_68621193	rs1981647	17	68621193	T	C	695	1101	708	0	2504	0.43958	0.4974	0.00352	1
	17_10316275	rs2041125	17	10316275	C	T	753	984	767	0	2504	0.39285	0.4972	0.00369	1
	17_40742454	rs8066475	17	40742454	C	G	652	1214	638	0	2504	0.48472	0.4972	0.00328	1
	17_21554261	rs78607414	17	21554261	A	G	43	2432	29	0	2504	0.97124	0.4972	2e-05	1
	17_65034606	rs9909966	17	65034606	C	T	677	1164	663	0	2504	0.46475	0.4972	0.00339	1
	17_13483018	none_224431	17	13483018	I	C	661	1168	675	0	2504	0.46635	0.4972	0.00338	1
	17_41798855	rs4793022	17	41798855	G	C	745	1028	731	0	2504	0.41043	0.4972	0.00364	1
	17_17050573	rs3744134	17	17050573	G	A	812	894	798	0	2504	0.3569	0.4972	0.00376	1
	17_76542993	rs61596687	17	76542993	G	I	495	1500	509	0	2504	0.59896	0.4972	0.00246	1
	17_76451412	rs5822259	17	76451412	I	A	628	1234	642	0	2504	0.49271	0.4972	0.00323	1
	17_80776721	rs680763	17	80776721	T	G	635	1220	649	0	2504	0.48712	0.4972	0.00327	1
	17_18610134	rs1973459	17	18610134	T	G	685	1120	699	0	2504	0.44717	0.4972	0.00348	1
	17_29839120	rs11080160	17	29839120	C	A	687	1144	673	0	2504	0.45676	0.4972	0.00344	1
	17_72461165	rs34008299	17	72461165	T	G	509	1500	495	0	2504	0.59896	0.4972	0.00246	1
	17_41188342	rs9911630	17	41188342	A	G	738	1042	724	0	2504	0.41602	0.4972	0.00362	1
	17_77306437	rs28542604	17	77306437	C	G	670	1178	656	0	2504	0.47034	0.4972	0.00336	1
	17_26930679	rs7217274	17	26930679	A	G	802	886	816	0	2504	0.3537	0.4972	0.00377	1
	17_69552107	rs7503287	17	69552107	G	A	715	1060	729	0	2504	0.42321	0.4972	0.00359	1
	17_57281629	rs2333462	17	57281629	T	C	728	1062	714	0	2504	0.42401	0.4972	0.00359	1
	17_46002744	rs1130932	17	46002744	G	T	670	1150	684	0	2504	0.45916	0.4972	0.00342	1
	17_46007232	rs2318118	17	46007232	G	A	671	1148	685	0	2504	0.45836	0.4972	0.00343	1
	17_70666185	rs138397210	17	70666185	G	A	592	1306	606	0	2504	0.52147	0.4972	0.00304	1
	17_2464855	rs7222824	17	2464855	A	G	700	1090	714	0	2504	0.43519	0.4972	0.00354	1
	17_64567707	rs7223101	17	64567707	C	A	682	1154	668	0	2504	0.46075	0.4972	0.00341	1
	17_32682359	none_478815	17	32682359	I	I	655	1180	669	0	2504	0.47114	0.4972	0.00336	1
	17_77131094	rs1870625	17	77131094	G	T	714	1062	728	0	2504	0.42401	0.4972	0.00359	1
	17_52623666	rs6504910	17	52623666	C	T	707	1076	721	0	2504	0.4296	0.4972	0.00356	1
	17_75601547	rs35446641	17	75601547	T	C	660	1170	674	0	2504	0.46715	0.4972	0.00338	1
	17_11424649	rs3095685	17	11424649	A	G	650	1218	636	0	2504	0.48632	0.4972	0.00327	1
	17_68883534	rs758023	17	68883534	T	C	670	1178	656	0	2504	0.47034	0.4972	0.00336	1
	17_71668991	rs4789290	17	71668991	C	T	661	1196	647	0	2504	0.47753	0.4972	0.00332	1
	17_46736963	rs11651729	17	46736963	G	C	647	1196	661	0	2504	0.47753	0.4972	0.00332	1
	17_65684153	rs67788348	17	65684153	T	I	515	1460	529	0	2504	0.58298	0.4972	0.00259	1
	17_30875406	rs225202	17	30875406	A	G	642	1206	656	0	2504	0.48153	0.4972	0.0033	1
	17_45575934	rs200908868	17	45575934	A	G	657	1176	671	0	2504	0.46954	0.4972	0.00337	1
	17_45575932	none_668193	17	45575932	I	G	657	1176	671	0	2504	0.46954	0.4972	0.00337	1
	17_32886918	rs11080283	17	32886918	A	G	657	1204	643	0	2504	0.48073	0.4972	0.0033	1
	17_64793662	rs11656099	17	64793662	G	A	762	966	776	0	2504	0.38566	0.4972	0.00371	1
	17_41287145	rs1554063	17	41287145	T	C	711	1068	725	0	2504	0.4264	0.4972	0.00358	1
	17_26051442	rs4795025	17	26051442	G	T	622	1274	608	0	2504	0.50869	0.4972	0.00313	1
	17_31664275	rs320636	17	31664275	A	G	662	1194	648	0	2504	0.47673	0.4972	0.00333	1
	17_77704912	rs8074547	17	77704912	T	C	648	1194	662	0	2504	0.47673	0.4972	0.00333	1
	17_14024228	rs9890225	17	14024228	G	A	642	1206	656	0	2504	0.48153	0.4972	0.0033	1
	17_42554600	rs7223739	17	42554600	T	C	642	1234	628	0	2504	0.49271	0.4972	0.00323	1
	17_79016112	rs11411878	17	79016112	A	I	636	1246	622	0	2504	0.4975	0.4972	0.0032	1
	17_52461076	rs12950566	17	52461076	C	T	675	1168	661	0	2504	0.46635	0.4972	0.00338	1
	17_9132751	rs3785994	17	9132751	C	T	644	1230	630	0	2504	0.49111	0.4972	0.00324	1
	17_7437146	rs11654632	17	7437146	C	T	684	1150	670	0	2504	0.45916	0.4972	0.00342	1
	17_20251280	rs11204304	17	20251280	C	T	728	1034	742	0	2504	0.41282	0.4972	0.00363	1
	17_49226222	rs7213328	17	49226222	T	C	703	1112	689	0	2504	0.44398	0.4972	0.0035	1
	17_68790351	rs10512543	17	68790351	C	G	660	1170	674	0	2504	0.46715	0.4972	0.00338	1
	17_51347174	rs9903621	17	51347174	A	C	724	1070	710	0	2504	0.4272	0.4972	0.00357	1
	17_11492821	rs1014322	17	11492821	C	T	693	1132	679	0	2504	0.45197	0.4972	0.00346	1
	17_10312026	rs3785935	17	10312026	T	C	767	984	753	0	2504	0.39285	0.4972	0.00369	1
	17_41264753	rs375673256	17	41264753	C	T	727	1064	713	0	2504	0.42481	0.4972	0.00358	1
	17_41264755	rs67177158	17	41264755	I	T	727	1064	713	0	2504	0.42481	0.4972	0.00358	1
	17_6753977	rs57927283	17	6753977	C	T	642	1206	656	0	2504	0.48153	0.4972	0.0033	1
	17_8206186	rs9889450	17	8206186	A	G	711	1096	697	0	2504	0.43759	0.4972	0.00353	1
	17_72688028	rs9916458	17	72688028	G	A	810	898	796	0	2504	0.3585	0.4972	0.00376	1
	17_37141630	rs12603191	17	37141630	G	A	749	1020	735	0	2504	0.40723	0.4972	0.00365	1
	17_68791928	rs11658672	17	68791928	G	A	659	1172	673	0	2504	0.46794	0.4972	0.00338	1
	17_41683706	rs4793002	17	41683706	G	A	677	1164	663	0	2504	0.46475	0.4972	0.00339	1
	17_48616114	rs4794158	17	48616114	C	G	802	886	816	0	2504	0.3537	0.4972	0.00377	1
	17_3440431	rs426553	17	3440431	T	C	864	790	850	0	2504	0.31536	0.4972	0.00377	1
	17_15724262	rs4054239	17	15724262	C	G	731	1056	717	0	2504	0.42161	0.4972	0.00359	1
	17_59444758	rs1990292	17	59444758	G	A	726	1066	712	0	2504	0.4256	0.4972	0.00358	1
	17_79976425	rs4969472	17	79976425	G	A	667	1184	653	0	2504	0.47274	0.4972	0.00335	1
	17_69076018	rs371344418	17	69076018	I	I	634	1222	648	0	2504	0.48792	0.4972	0.00326	1
	17_70710976	rs9898812	17	70710976	T	G	655	1180	669	0	2504	0.47114	0.4972	0.00336	1
	17_60098717	rs28610444	17	60098717	C	T	722	1046	736	0	2504	0.41762	0.4972	0.00361	1
	17_27058715	rs6505092	17	27058715	A	G	836	817	851	0	2504	0.32614	0.497	0.00377	1
	17_73647139	rs1661745	17	73647139	A	G	667	1155	682	0	2504	0.46115	0.497	0.00341	1
	17_36380259	rs7213390	17	36380259	C	T	281	1927	296	0	2504	0.76952	0.497	0.00104	1
	17_5766332	rs12451685	17	5766332	C	T	612	1265	627	0	2504	0.50509	0.497	0.00315	1
	17_30875670	rs225200	17	30875670	A	G	640	1209	655	0	2504	0.48272	0.497	0.00329	1
	17_75305082	rs34246065	17	75305082	T	C	765	989	750	0	2504	0.39485	0.497	0.00368	1
	17_41230990	rs8176196	17	41230990	A	G	707	1075	722	0	2504	0.4292	0.497	0.00356	1
	17_50099434	rs7206998	17	50099434	A	C	714	1061	729	0	2504	0.42361	0.497	0.00359	1
	17_49455977	rs9896654	17	49455977	G	A	734	1021	749	0	2504	0.40763	0.497	0.00365	1
	17_9430395	rs11869965	17	9430395	C	G	672	1145	687	0	2504	0.45716	0.497	0.00343	1
	17_16515670	rs148744351	17	16515670	I	A	651	1187	666	0	2504	0.47394	0.497	0.00334	1
	17_46786175	rs3107302	17	46786175	T	A	658	1203	643	0	2504	0.48033	0.497	0.00331	1
	17_10335963	rs57457720	17	10335963	T	C	756	977	771	0	2504	0.39005	0.497	0.0037	1
	17_45778720	rs145407261	17	45778720	G	I	236	2047	221	0	2504	0.81746	0.497	0.0007	1
	17_21081970	rs79008418	17	21081970	I	G	520	1479	505	0	2504	0.59057	0.497	0.00252	1
	17_81077361	rs12946950	17	81077361	T	A	659	1171	674	0	2504	0.46755	0.497	0.00338	1
	17_60124501	rs7222262	17	60124501	A	G	719	1051	734	0	2504	0.41961	0.497	0.0036	1
	17_46010108	rs11659126	17	46010108	G	A	670	1149	685	0	2504	0.45876	0.497	0.00343	1
	17_10710663	rs4792036	17	10710663	A	G	725	1039	740	0	2504	0.41482	0.497	0.00362	1
	17_55112553	rs34037654	17	55112553	G	I	589	1341	574	0	2504	0.53545	0.497	0.00295	1
	17_46012505	rs11652827	17	46012505	C	T	670	1149	685	0	2504	0.45876	0.497	0.00343	1
	17_50808304	rs9891312	17	50808304	T	C	684	1121	699	0	2504	0.44757	0.497	0.00348	1
	17_46014184	rs11655068	17	46014184	G	A	670	1149	685	0	2504	0.45876	0.497	0.00343	1
	17_46001535	rs34593510	17	46001535	G	A	669	1151	684	0	2504	0.45956	0.497	0.00342	1
	17_218989	rs12941936	17	218989	G	T	673	1173	658	0	2504	0.46834	0.497	0.00337	1
	17_68791844	rs10438687	17	68791844	C	T	659	1171	674	0	2504	0.46755	0.497	0.00338	1
	17_11803820	rs71142251	17	11803820	C	I	742	1035	727	0	2504	0.41322	0.497	0.00363	1
	17_10383510	rs35404493	17	10383510	C	A	741	1037	726	0	2504	0.41402	0.497	0.00362	1
	17_17376389	rs2694926	17	17376389	A	G	711	1097	696	0	2504	0.43799	0.497	0.00353	1
	17_81064661	rs76409885	17	81064661	C	T	636	1217	651	0	2504	0.48592	0.497	0.00327	1
	17_13151018	rs66549963	17	13151018	T	A	660	1169	675	0	2504	0.46675	0.497	0.00338	1
	17_51857800	rs56855073	17	51857800	I	A	821	847	836	0	2504	0.33813	0.497	0.00378	1
	17_50807879	rs9909560	17	50807879	G	A	684	1121	699	0	2504	0.44757	0.497	0.00348	1
	17_21726971	rs56742366	17	21726971	I	A	698	1093	713	0	2504	0.43639	0.497	0.00353	1
	17_63669051	rs9895996	17	63669051	C	T	660	1199	645	0	2504	0.47873	0.497	0.00332	1
	17_28856675	rs216465	17	28856675	T	G	715	1059	730	0	2504	0.42281	0.497	0.00359	1
	17_50807681	rs4794381	17	50807681	C	A	684	1121	699	0	2504	0.44757	0.497	0.00348	1
	17_2863152	rs9901627	17	2863152	T	G	720	1049	735	0	2504	0.41881	0.497	0.00361	1
	17_2431163	rs34143908	17	2431163	G	A	734	1021	749	0	2504	0.40763	0.497	0.00365	1
	17_20653390	rs71157887	17	20653390	I	G	643	1233	628	0	2504	0.49231	0.497	0.00323	1
	17_36220929	rs2459586	17	36220929	T	C	776	967	761	0	2504	0.38606	0.497	0.00371	1
	17_41946557	rs35635971	17	41946557	C	I	634	1251	619	0	2504	0.4995	0.497	0.00319	1
	17_17122327	rs8065832	17	17122327	G	A	658	1173	673	0	2504	0.46834	0.497	0.00337	1
	17_70842005	rs9898049	17	70842005	A	G	649	1221	634	0	2504	0.48752	0.497	0.00326	1
	17_50807035	rs4794380	17	50807035	A	T	684	1121	699	0	2504	0.44757	0.497	0.00348	1
	17_77824245	rs1617685	17	77824245	G	A	691	1137	676	0	2504	0.45396	0.497	0.00345	1
	17_68796106	rs2367010	17	68796106	A	G	661	1167	676	0	2504	0.46595	0.497	0.00339	1
	17_50356554	rs9909637	17	50356554	T	G	702	1115	687	0	2504	0.44518	0.497	0.00349	1
	17_21315954	rs1657730	17	21315954	T	C	54	2411	39	0	2504	0.96285	0.497	3e-05	1
	17_70829260	rs2713958	17	70829260	T	C	661	1167	676	0	2504	0.46595	0.497	0.00339	1
	17_47574755	rs575791	17	47574755	A	G	695	1129	680	0	2504	0.45077	0.497	0.00347	1
	17_68791969	rs2160416	17	68791969	T	C	659	1171	674	0	2504	0.46755	0.497	0.00338	1
	17_61588864	rs6504164	17	61588864	T	C	711	1097	696	0	2504	0.43799	0.497	0.00353	1
	17_68792274	rs2111002	17	68792274	A	G	659	1171	674	0	2504	0.46755	0.497	0.00338	1
	17_68792731	rs17176470	17	68792731	G	A	659	1171	674	0	2504	0.46755	0.497	0.00338	1
	17_35468984	rs71931422	17	35468984	I	A	670	1179	655	0	2504	0.47074	0.497	0.00336	1
	17_5674396	rs4985688	17	5674396	C	G	655	1179	670	0	2504	0.47074	0.497	0.00336	1
	17_21315958	rs1714887	17	21315958	G	A	54	2411	39	0	2504	0.96285	0.497	3e-05	1
	17_21309597	rs79346831	17	21309597	T	A	57	2405	42	0	2504	0.96046	0.497	4e-05	1
	17_56466064	rs3837805	17	56466064	C	I	669	1151	684	0	2504	0.45956	0.497	0.00342	1
	17_70840589	rs35450802	17	70840589	G	C	653	1213	638	0	2504	0.48432	0.497	0.00328	1
	17_8383199	rs11651129	17	8383199	C	T	681	1157	666	0	2504	0.46195	0.497	0.00341	1
	17_68797358	rs60955971	17	68797358	G	A	661	1167	676	0	2504	0.46595	0.497	0.00339	1
	17_68793590	rs2080404	17	68793590	C	T	660	1168	676	0	2504	0.46635	0.49681	0.00338	1
	17_72032582	rs12949313	17	72032582	A	G	685	1118	701	0	2504	0.44638	0.49681	0.00349	1
	17_36401332	none_532167	17	36401332	A	I	75	2370	59	0	2504	0.94647	0.49681	7e-05	1
	17_15617495	rs55778736	17	15617495	I	C	585	1350	569	0	2504	0.53905	0.49681	0.00292	1
	17_73433560	rs35615150	17	73433560	G	A	782	956	766	0	2504	0.38167	0.49681	0.00372	1
	17_19224397	rs6587216	17	19224397	G	C	833	822	849	0	2504	0.32814	0.49681	0.00377	1
	17_51337110	rs12600353	17	51337110	G	C	747	994	763	0	2504	0.39684	0.49681	0.00368	1
	17_9833214	rs6503272	17	9833214	C	G	708	1104	692	0	2504	0.44078	0.49681	0.00351	1
	17_26006621	rs60204346	17	26006621	I	C	585	1318	601	0	2504	0.52626	0.49681	0.00301	1
	17_55933900	rs35430363	17	55933900	G	I	745	998	761	0	2504	0.39844	0.49681	0.00367	1
	17_65792366	rs12938098	17	65792366	G	A	732	1024	748	0	2504	0.40883	0.49681	0.00364	1
	17_64903887	rs34076491	17	64903887	I	I	600	1320	584	0	2504	0.52706	0.49681	0.00301	1
	17_64500943	rs2244497	17	64500943	C	T	687	1146	671	0	2504	0.45756	0.49681	0.00343	1
	17_1065502	rs34585505	17	1065502	C	T	781	958	765	0	2504	0.38246	0.49681	0.00372	1
	17_41278916	rs799908	17	41278916	A	G	710	1068	726	0	2504	0.4264	0.49681	0.00358	1
	17_6220122	rs71370436	17	6220122	C	T	712	1064	728	0	2504	0.42481	0.49681	0.00358	1
	17_68796021	rs62071866	17	68796021	G	A	660	1168	676	0	2504	0.46635	0.49681	0.00338	1
	17_5288769	rs76828367	17	5288769	I	C	660	1200	644	0	2504	0.47913	0.49681	0.00331	1
	17_14925376	rs11651744	17	14925376	C	T	709	1102	693	0	2504	0.43998	0.49681	0.00352	1
	17_81151920	rs34475269	17	81151920	G	A	686	1148	670	0	2504	0.45836	0.49681	0.00343	1
	17_10314375	rs12601552	17	10314375	G	A	751	986	767	0	2504	0.39365	0.49681	0.00369	1
	17_47358034	rs34618700	17	47358034	I	T	636	1216	652	0	2504	0.48552	0.49681	0.00328	1
	17_2398097	rs4490040	17	2398097	T	A	753	1014	737	0	2504	0.40483	0.49681	0.00365	1
	17_18560848	rs62073673	17	18560848	C	T	707	1074	723	0	2504	0.4288	0.49681	0.00357	1
	17_26166500	rs201923481	17	26166500	T	A	872	776	856	0	2504	0.30977	0.49681	0.00376	1
	17_10474662	rs34921849	17	10474662	C	T	695	1098	711	0	2504	0.43839	0.49681	0.00352	1
	17_4233122	rs66696267	17	4233122	C	I	654	1180	670	0	2504	0.47114	0.49681	0.00336	1
	17_13468462	rs78995908	17	13468462	I	A	653	1214	637	0	2504	0.48472	0.49681	0.00328	1
	17_744889	rs62067133	17	744889	A	G	213	2062	229	0	2504	0.82345	0.49681	0.00066	1
	17_43340936	rs708563	17	43340936	G	A	650	1220	634	0	2504	0.48712	0.49681	0.00327	1
	17_52867748	rs11079128	17	52867748	A	G	700	1088	716	0	2504	0.43439	0.49681	0.00354	1
	17_43055039	rs894685	17	43055039	A	G	816	856	832	0	2504	0.34172	0.49681	0.00377	1
	17_72312144	rs4789648	17	72312144	G	A	624	1240	640	0	2504	0.49511	0.49681	0.00322	1
	17_3946227	rs781832	17	3946227	T	C	709	1070	725	0	2504	0.4272	0.49681	0.00357	1
	17_76166689	rs4583318	17	76166689	C	A	631	1226	647	0	2504	0.48951	0.49681	0.00325	1
	17_51348556	rs8079102	17	51348556	C	T	725	1070	709	0	2504	0.4272	0.49681	0.00357	1
	17_41278116	rs799906	17	41278116	T	C	710	1068	726	0	2504	0.4264	0.49681	0.00358	1
	17_60126622	rs9889324	17	60126622	C	A	719	1050	735	0	2504	0.41921	0.49681	0.0036	1
	17_68465609	rs5821774	17	68465609	I	A	632	1224	648	0	2504	0.48872	0.49681	0.00326	1
	17_39411670	none_578583	17	39411670	T	I	1057	406	1041	0	2504	0.16197	0.49681	0.0029	1
	17_25769893	rs4273089	17	25769893	G	A	652	1216	636	0	2504	0.48552	0.49681	0.00328	1
	17_60122458	rs9913443	17	60122458	G	A	718	1052	734	0	2504	0.42001	0.49681	0.0036	1
	17_8866372	rs2040556	17	8866372	A	G	742	1036	726	0	2504	0.41362	0.49681	0.00362	1
	17_44985765	rs740616	17	44985765	G	A	636	1216	652	0	2504	0.48552	0.49681	0.00328	1
	17_8693643	rs764605	17	8693643	T	C	607	1306	591	0	2504	0.52147	0.49681	0.00304	1
	17_31751013	rs2036535	17	31751013	G	A	718	1084	702	0	2504	0.43279	0.49681	0.00355	1
	17_7193060	rs55781423	17	7193060	A	G	661	1166	677	0	2504	0.46555	0.49681	0.00339	1
	17_5355210	rs12602366	17	5355210	G	A	730	1028	746	0	2504	0.41043	0.49681	0.00364	1
	17_2398364	rs8081804	17	2398364	C	G	752	1016	736	0	2504	0.40563	0.49681	0.00365	1
	17_46006687	rs4369725	17	46006687	T	C	669	1150	685	0	2504	0.45916	0.49681	0.00342	1
	17_29412046	rs2953011	17	29412046	A	G	751	1018	735	0	2504	0.40643	0.49681	0.00365	1
	17_10314785	rs7405660	17	10314785	A	G	751	986	767	0	2504	0.39365	0.49681	0.00369	1
	17_10332045	rs8065382	17	10332045	G	A	751	986	767	0	2504	0.39365	0.49681	0.00369	1
	17_14116398	rs12944270	17	14116398	T	C	698	1124	682	0	2504	0.44877	0.49681	0.00348	1
	17_17196306	rs12450273	17	17196306	A	G	725	1070	709	0	2504	0.4272	0.49681	0.00357	1
	17_67607685	rs2947867	17	67607685	C	G	781	926	797	0	2504	0.36968	0.49681	0.00374	1
	17_14024821	rs3785683	17	14024821	G	A	642	1204	658	0	2504	0.48073	0.49681	0.0033	1
	17_7615745	rs9906502	17	7615745	G	A	761	966	777	0	2504	0.38566	0.49681	0.00371	1
	17_9751567	rs11431304	17	9751567	A	I	735	1050	719	0	2504	0.41921	0.49681	0.0036	1
